# Supplementary material for: Choosing a Benchtop Sequencing Machine to Characterise Helicobacter pylori Genomes
Source: PLoS One. 2013 Jun 28;8(6):e67539. doi: 10.1371/journal.pone.0067539 (PMC3695873; doi:10.1371/journal.pone.0067539)
Supplement: File S1 — Compressed file containing Tables S1–S19. (ZIP) [file pone.0067539.s005.zip]

Archive with 22 entries (21 files):
- TableS1-19/
- TableS1-19/TableS1.txt
- TableS1-19/TableS10.txt
- TableS1-19/TableS11.txt
- TableS1-19/TableS12.txt
- TableS1-19/TableS13.txt
- TableS1-19/TableS14.txt
- TableS1-19/TableS15a.txt
- TableS1-19/TableS15b.txt
- TableS1-19/TableS16a.txt
- TableS1-19/TableS16b.txt
- TableS1-19/TableS17.txt
- TableS1-19/TableS18.txt
- TableS1-19/TableS19.txt
- TableS1-19/TableS2.txt
- TableS1-19/TableS3.txt
- TableS1-19/TableS4.txt
- TableS1-19/TableS5.txt
- TableS1-19/TableS6.txt
- TableS1-19/TableS7.txt
- TableS1-19/TableS8.txt
- TableS1-19/TableS9.txt
