# Supplementary material for: Choosing a Benchtop Sequencing Machine to Characterise Helicobacter pylori Genomes
Source: PLoS One. 2013 Jun 28;8(6):e67539. doi: 10.1371/journal.pone.0067539 (PMC3695873; doi:10.1371/journal.pone.0067539)
Supplement: File S1 — Compressed file containing Tables S1–S19. (ZIP) [file pone.0067539.s005.zip › TableS1-19/TableS1.txt]

Supplementary table 1. Parameters input to simulate Illumina data in silico using wgsim.
Strain	SequencingTechnology	ReadLength	InsertSize	StandardDeviation
J99	Nextera	150x2	257	86
J99	NexteraXT	150x2	219	55
26695	Nextera	150x2	233	68
26695	NexteraXT	150x2	219	54
