# Supplementary material for: Choosing a Benchtop Sequencing Machine to Characterise Helicobacter pylori Genomes
Source: PLoS One. 2013 Jun 28;8(6):e67539. doi: 10.1371/journal.pone.0067539 (PMC3695873; doi:10.1371/journal.pone.0067539)
Supplement: File S1 — Compressed file containing Tables S1–S19. (ZIP) [file pone.0067539.s005.zip › TableS1-19/TableS10.txt]

Supplementary Table 10. Non-covered nucleotides after the Ion Torrent data are mapped to each reference genome.
J99ReferenceCoordinate	26695ReferenceCoordinate
477557	128492
477558	128493
477559	128494
477560	128495
477561	128496
477562	128497
477563	128498
477564	128499
477565	128500
477566	128501
477567	128502
477568	128503
477569	128504
477570	128505
477571	128506
477572	128507
477573	128508
477574	128509
477575	128510
477576	128511
477577	128512
477578	128513
477579	128514
477580	128515
477581	128516
477582	128517
477583	128518
477584	128519
477593	128520
577401	128521
577402	128522
577403	128523
577404	128524
577405	128525
577406	128526
577407	128527
577408	128528
577409	128529
577410	128530
577411	128531
577412	128532
577413	128533
577414	128534
577415	128535
577416	128536
577417	128537
577418	128538
577419	128539
577420	128540
577421	128541
577422	128542
577423	128543
577424	128544
705379	128545
953280	128546
953281	128547
953282	128548
953283	128549
953284	128550
953285	128551
953286	128552
953287	128553
953288	128554
953289	128555
953290	128556
953291	128557
953292	128558
953293	128559
953294	128560
953295	128561
953296	128562
953297	128563
953298	128564
953299	128565
953300	128566
953301	128567
953302	128568
953303	128569
953304	128570
953305	128571
953306	128572
953307	128573
953308	128574
953309	128575
953310	128576
953311	128577
953312	128578
953313	128579
953314	128580
953315	128581
953316	128582
953317	128583
953318	128584
953319	128585
953320	128586
953321	128587
953322	128588
953323	128589
953324	128590
953325	128591
953326	128592
953327	128593
953328	128594
953329	128595
1061169	128596
1061170	128597
1061171	128598
1061172	128599
1061173	128600
1061174	128601
1061175	128602
1061176	128603
1061177	128604
1061178	128605
1061179	128606
1061180	128607
1061181	128608
1061182	128609
1061183	128610
1061184	128611
1061185	128612
1061186	128613
1061187	128614
1061188	128615
1061189	128616
1061190	128617
1061191	128618
1061192	128619
1061193	128620
1061194	128621
1061195	128985
1061196	128986
1061197	128987
1061198	128988
1061199	128989
1061200	128990
1061201	128991
1061202	128992
1061203	128993
1061204	128994
1061205	128995
1061206	128996
1061207	128997
1061208	128998
1061209	128999
1061210	129000
1061211	129001
1061275	129002
1061276	129003
1159322	129004
1159323	129005
1159324	129006
1159325	129007
1159326	129008
1159327	129009
1159328	129010
1159329	129011
1159330	129012
1159331	129013
1159332	129014
1159333	129015
1159334	129016
1159335	129017
1159336	129018
1159337	129019
1159338	129020
1159339	129021
1159340	129022
1159341	129023
1159342	129024
1159343	129025
1159344	129026
1159345	129027
1159346	129028
1159347	129029
1159348	129030
1159349	129031
1159350	129032
1159351	129033
1159352	129034
1159353	129035
1159354	129036
1159355	129037
1159356	129038
1159357	129039
1159358	129040
1159359	129041
1159360	129042
1159361	129043
1159362	129044
1159363	129045
1159364	129046
1159365	129047
1159366	129048
1159367	129049
1159368	129050
1159369	129051
1159370	129052
1159371	129053
1159372	129054
1159373	129055
1159374	129056
1159375	129057
1159376	129058
1159377	129123
1159378	129127
1159379	129152
1159380	129153
1159381	129154
1159382	129155
1159383	129156
1159384	129157
1159385	129158
1159386	129159
1159387	129160
1159388	129161
1159389	129162
1159390	426230
1159391	426231
1159392	426232
1159393	426233
1159394	426234
1159395	426235
1159396	426236
1159397	426237
1159398	426238
1159399	426239
1159400	426240
1159401	426241
1159402	426242
1159403	426243
1159404	426244
1159405	426245
1159406	1208272
1159407	1208273
1159408	1208274
1159409	1208275
1159410	1208276
1159411	1208277
1159412	1208278
1159413	1208279
1159414	1208280
1159415	1208281
1159416	1208282
1159417	1208283
1159418	1208284
1159419	1208285
1159420	1208286
1159421	1208287
1159422	1208288
1159423	1208289
1159424	1208290
1159425	1208291
1159426	1208292
1159427	1208293
1159428	1208294
1159429	1208295
1159430	1208296
1159431	1208297
1159432	1208298
1159433	1208299
1159434	1208300
1159435	1208301
1159436	1208302
1159437	1208303
1159438	1208304
1159439	1208305
1159440	1208306
1159441	1208307
1159442	1208308
1159443	1208309
1159444	1208310
1159445	1208311
1159446	1208312
1159447	1208313
1159448	1208314
1159449	1208315
1159450	1208316
1159451	1208323
1159452	1208344
1159453	1208390
1159454	1208393
1159455	1208412
1159456	1208413
1159457	1208414
1159458	1208415
1159459	1208416
1159460	1208417
1159461	1208418
1159462	1208419
1159463	1208420
1159464	1208421
1159465	1208422
1159466	1208423
1159467	1208424
1159468	1208425
1159469	1208426
1159470	1208427
1159471	1208428
1159472	1208429
1159473	1208430
1159474	1208431
1159475	1208432
1159476	1208433
1159477	1208434
1159478	1208435
1159479	1208436
1159480	1208437
1159481	1208438
1159482	1208439
1159483	1208440
1159484	1208441
1159485	1208442
1159486	1208443
1159487	1208444
1159488	1208445
1159489	1208446
1159490	1208447
1159491	1208448
1159492	1208449
1159493	1208450
1159494	1208451
1159495	1208452
1159496	1208453
1159497	1208454
1159498	1208455
1159499	1208456
1159500	1208457
1159501	1208458
1159502	1208459
1159503	1208460
1159504	1208461
1159505	1208462
1159506	1208463
1159507	1208464
1159508	1208465
1159509	1208466
1159510	1208467
1159511	1208468
1159512	1208469
1159513	1208470
1159514	1208471
1159515	1208472
1159516	1208473
1159517	1208474
1159518	1208475
1159519	1208476
1159520	1208477
1159521	1208478
1159522	1208479
1159523	1208480
1159524	1208481
1159525	1208482
1159526	1208483
1159527	1208484
1159528	1475692
1159529	1475693
1159530	1475694
1159531	1475695
1159532	1475696
1159533	1475697
1159534	1475698
1159535	1475699
1159536	1475700
1159537	1475701
1159538	1475702
1159539	1475703
1159540	1475704
1159541	1475705
1159542	1475706
1159543	1475707
1159544	1475708
1159545	1475709
1159546	1475710
1159547	1475711
1159548	1475712
1159549	1475713
1159550	1475714
1159551	1475715
1159552	1480579
1159553	1480591
1159554	1480592
1159555	1480593
1159556	1480594
1159557	1480595
1159558	1480596
1159559	1480597
1159560	1480598
1159561	1480599
1159562	1511457
1159563	1511458
1159564	1511459
1159565	1511460
1159566	1511461
1159567	1511462
1159568	1511463
1159569	1511464
1159570	1511465
1159571	1511466
1159572	1511467
1159573	1511468
1159574	1511469
1159575	1511470
1159576	1511471
1159577	1511472
1159578	1511473
1159579	1511474
1159580	1511475
1159581	1511476
1159582	1511477
1159583	1511478
1159584	1511479
1159585	1511480
1159586	1511481
1159587	1511482
1159588	1511483
1159589	1511484
1159590	1511485
1159591	1511486
1159592	1511487
1159593	1511488
1159594	1511489
1159595	1511490
1159596	1511491
1159597	1511492
1159598	1511493
1159599	1511494
1159600	1511495
1159601	1511496
1159602
1159603
1159604
1159605
1159606
1159607
1159608
1159609
1159610
1159611
1159612
1159613
1159614
1159615
1159616
1159617
1159618
1159619
1159620
1159621
1159622
1159623
1159624
1159625
1159626
1159627
1159628
1159629
1159630
1159631
1159632
1159633
1159634
1159635
1159636
1159637
1159638
1159639
1159640
1159641
1159642
1159643
1159644
1159645
1159646
1159647
1159648
1159649
1159650
1159651
1159652
1159653
1159654
1159655
1159656
1159657
1159658
1159659
1159660
1159661
1159662
1159663
1159664
1159665
1159666
1159667
1159668
1159669
1159670
1159671
1159672
1159673
1159674
1159675
1159676
1159677
1159678
1159679
1159680
1159681
1159682
1159683
1159684
1159685
1159686
1159687
1159688
1159689
1159690
1159691
1159692
1159693
1159694
1159695
1159696
1159697
1159698
1159699
1159700
1159701
1159702
1159703
1159704
1159705
1159706
1159707
1159708
1159709
1159710
1159711
1159712
1159713
1159714
1159715
1159716
1159717
1159718
1159719
1159720
1159721
1159722
1159723
1159724
1159725
1159726
1159727
1159728
1159729
1159730
1159731
1159732
1159733
1159734
1159735
1159736
1159737
1159738
1159739
1159740
1159741
1159742
1159743
1159744
1159745
1159746
1159747
1159748
1159749
1159750
1159751
1159752
1159753
1159754
1159755
1159756
1159757
1159758
1159759
1159760
1159761
1159762
1159763
1159764
1159765
1159766
1159767
1159768
1159769
1159770
1159771
1159772
1159773
1159774
1159775
1159776
1159777
1159778
1159779
1159780
1159781
1159782
1159783
1159784
1159785
1159786
1159787
1159788
1159789
1159790
1159791
1159792
1159793
1159794
1159795
1159796
1159797
1159798
1159799
1159800
1159801
1159802
1159803
1159804
1159805
1159806
1159807
1159808
1159809
1159810
1159811
1159812
1159813
1159814
1159815
1159816
1159817
1159818
1159819
1159820
1159821
1159822
1159823
1159824
1159825
1159826
1159827
1159828
1159829
1159830
1159831
1159832
1159833
1159834
1159835
1159836
1159837
1159838
1159839
1159840
1159841
1159842
1159843
1159844
1159845
1159846
1159847
1159848
1159849
1159850
1159851
1159852
1159853
1159854
1462889
1462890
1462891
1462892
1462893
1462894
1462895
1462896
1462897
1462898
1462899
1462900
1462901
1462902
1462903
1462904
1462905
1462906
1462907
1462908
1462909
1462910
1462911
1462912
1462913
1462914
1462915
1462916
1462917
1462918
1462919
1462920
1462921
1462922
1462923
1463350
