# Supplementary material for: Choosing a Benchtop Sequencing Machine to Characterise Helicobacter pylori Genomes
Source: PLoS One. 2013 Jun 28;8(6):e67539. doi: 10.1371/journal.pone.0067539 (PMC3695873; doi:10.1371/journal.pone.0067539)
Supplement: File S1 — Compressed file containing Tables S1–S19. (ZIP) [file pone.0067539.s005.zip › TableS1-19/TableS11.txt]

Supplementary table 11. SNPs identified by mapping the Ion Torrent data to the reference sequence J99
GenomeID	ReferenceCoordinate		ReferenceBases	ConsensusBase	QualityScore		SAMFormatInfo	SAMFormatInfo	SAMFormatInfo
gi|12057207|gb|AE001439.1|	1101	.	G	C	213	.	DP=143;VDB=0.0162;AF1=1;AC1=2;DP4=0,4,64,57;MQ=24;FQ=-282;PV4=0.054,1,1,1	GT:PL:GQ	1/1:246,255,0:99
gi|12057207|gb|AE001439.1|	1113	.	G	C	190	.	DP=139;VDB=0.0168;AF1=1;AC1=2;DP4=0,3,39,46;MQ=24;FQ=-235;PV4=0.25,1,1,0.26	GT:PL:GQ	1/1:223,208,0:99
gi|12057207|gb|AE001439.1|	3803	.	G	A	201	.	DP=116;VDB=0.0153;AF1=1;AC1=2;DP4=0,0,56,40;MQ=24;FQ=-282	GT:PL:GQ	1/1:234,255,0:99
gi|12057207|gb|AE001439.1|	7427	.	A	T	35	.	DP=128;VDB=0.0121;AF1=0.5;AC1=1;DP4=9,19,13,6;MQ=22;FQ=38;PV4=0.019,0.098,1,1	GT:PL:GQ	0/1:65,0,101:68
gi|12057207|gb|AE001439.1|	13730	.	C	T	193	.	DP=88;VDB=0.0164;AF1=1;AC1=2;DP4=0,0,22,39;MQ=24;FQ=-211	GT:PL:GQ	1/1:226,184,0:99
gi|12057207|gb|AE001439.1|	23335	.	A	T	214	.	DP=129;VDB=0.0154;AF1=1;AC1=2;DP4=0,0,46,63;MQ=24;FQ=-282	GT:PL:GQ	1/1:247,255,0:99
gi|12057207|gb|AE001439.1|	27561	.	G	T	198	.	DP=117;VDB=0.0168;AF1=1;AC1=2;DP4=0,0,45,56;MQ=24;FQ=-282	GT:PL:GQ	1/1:231,255,0:99
gi|12057207|gb|AE001439.1|	28377	.	A	T	114	.	DP=99;VDB=0.0171;AF1=1;AC1=2;DP4=4,0,10,20;MQ=24;FQ=-62;PV4=0.022,0.4,0.4,1	GT:PL:GQ	1/1:147,35,0:67
gi|12057207|gb|AE001439.1|	28378	.	G	A	49	.	DP=112;VDB=0.0171;AF1=1;AC1=2;DP4=0,0,22,0;MQ=24;FQ=-93	GT:PL:GQ	1/1:82,66,0:99
gi|12057207|gb|AE001439.1|	32267	.	G	A	204	.	DP=124;VDB=0.0162;AF1=1;AC1=2;DP4=1,0,50,49;MQ=24;FQ=-282;PV4=1,1,1,1	GT:PL:GQ	1/1:237,255,0:99
gi|12057207|gb|AE001439.1|	34090	.	C	T,A	212	.	DP=113;VDB=0.0158;AF1=1;AC1=2;DP4=0,0,26,59;MQ=24;FQ=-280	GT:PL:GQ	1/1:245,253,0,247,235,244:99
gi|12057207|gb|AE001439.1|	42997	.	A	G	216	.	DP=130;VDB=0.0123;AF1=1;AC1=2;DP4=0,0,53,59;MQ=24;FQ=-282	GT:PL:GQ	1/1:249,255,0:99
gi|12057207|gb|AE001439.1|	43244	.	G	A	179	.	DP=147;VDB=0.0135;AF1=1;AC1=2;DP4=0,1,61,61;MQ=24;FQ=-282;PV4=1,1,0.2,0.41	GT:PL:GQ	1/1:212,255,0:99
gi|12057207|gb|AE001439.1|	43245	.	G	A	192	.	DP=149;VDB=0.0141;AF1=1;AC1=2;DP4=0,1,54,67;MQ=24;FQ=-282;PV4=1,1,0.18,0.4	GT:PL:GQ	1/1:225,255,0:99
gi|12057207|gb|AE001439.1|	44523	.	G	A	182	.	DP=102;VDB=0.0160;AF1=1;AC1=2;DP4=0,0,48,28;MQ=24;FQ=-256	GT:PL:GQ	1/1:215,229,0:99
gi|12057207|gb|AE001439.1|	47323	.	A	G	191	.	DP=141;VDB=0.0138;AF1=1;AC1=2;DP4=0,2,26,47;MQ=24;FQ=-216;PV4=0.54,1,0.22,0.31	GT:PL:GQ	1/1:224,189,0:99
gi|12057207|gb|AE001439.1|	48592	.	C	T	221	.	DP=132;VDB=0.0134;AF1=1;AC1=2;DP4=0,0,47,68;MQ=24;FQ=-282	GT:PL:GQ	1/1:254,255,0:99
gi|12057207|gb|AE001439.1|	54732	.	T	C	222	.	DP=105;VDB=0.0151;AF1=1;AC1=2;DP4=0,0,32,53;MQ=24;FQ=-282	GT:PL:GQ	1/1:255,255,0:99
gi|12057207|gb|AE001439.1|	57269	.	T	C	222	.	DP=140;VDB=0.0158;AF1=1;AC1=2;DP4=0,1,55,64;MQ=24;FQ=-282;PV4=1,1,0.2,0.36	GT:PL:GQ	1/1:255,255,0:99
gi|12057207|gb|AE001439.1|	62731	.	A	G	172	.	DP=100;VDB=0.0124;AF1=1;AC1=2;DP4=1,0,24,40;MQ=24;FQ=-204;PV4=0.38,1,1,0.38	GT:PL:GQ	1/1:205,177,0:99
gi|12057207|gb|AE001439.1|	65953	.	A	G	222	.	DP=144;VDB=0.0137;AF1=1;AC1=2;DP4=0,0,51,79;MQ=24;FQ=-282	GT:PL:GQ	1/1:255,255,0:99
gi|12057207|gb|AE001439.1|	65961	.	G	T	196	.	DP=131;VDB=0.0139;AF1=1;AC1=2;DP4=0,1,37,74;MQ=24;FQ=-282;PV4=1,1,1,1	GT:PL:GQ	1/1:229,255,0:99
gi|12057207|gb|AE001439.1|	81401	.	G	A	197	.	DP=125;VDB=0.0148;AF1=1;AC1=2;DP4=0,0,58,36;MQ=25;FQ=-282	GT:PL:GQ	1/1:230,255,0:99
gi|12057207|gb|AE001439.1|	86598	.	T	A	195	.	DP=91;VDB=0.0127;AF1=1;AC1=2;DP4=0,0,36,34;MQ=24;FQ=-238	GT:PL:GQ	1/1:228,211,0:99
gi|12057207|gb|AE001439.1|	88220	.	T	C	222	.	DP=122;VDB=0.0145;AF1=1;AC1=2;DP4=0,0,29,66;MQ=24;FQ=-282	GT:PL:GQ	1/1:255,255,0:99
gi|12057207|gb|AE001439.1|	88237	.	A	T	204	.	DP=119;VDB=0.0152;AF1=1;AC1=2;DP4=0,5,29,62;MQ=24;FQ=-235;PV4=0.32,1,1,1	GT:PL:GQ	1/1:237,208,0:99
gi|12057207|gb|AE001439.1|	88289	.	A	T	222	.	DP=130;VDB=0.0164;AF1=1;AC1=2;DP4=3,0,38,62;MQ=24;FQ=-282;PV4=0.06,1,0.059,0.22	GT:PL:GQ	1/1:255,255,0:99
gi|12057207|gb|AE001439.1|	88363	.	A	T	134	.	DP=125;VDB=0.0148;AF1=1;AC1=2;DP4=0,0,45,3;MQ=24;FQ=-171	GT:PL:GQ	1/1:167,144,0:99
gi|12057207|gb|AE001439.1|	88381	.	A	C	201	.	DP=126;VDB=0.0151;AF1=1;AC1=2;DP4=0,0,57,46;MQ=24;FQ=-282	GT:PL:GQ	1/1:234,255,0:99
gi|12057207|gb|AE001439.1|	88397	.	G	C	203	.	DP=119;VDB=0.0128;AF1=1;AC1=2;DP4=0,0,49,54;MQ=24;FQ=-282	GT:PL:GQ	1/1:236,255,0:99
gi|12057207|gb|AE001439.1|	88410	.	A	C	157	.	DP=105;VDB=0.0130;AF1=1;AC1=2;DP4=0,1,33,42;MQ=24;FQ=-235;PV4=1,1,1,0.38	GT:PL:GQ	1/1:190,208,0:99
gi|12057207|gb|AE001439.1|	88412	.	T	C	178	.	DP=110;VDB=0.0138;AF1=1;AC1=2;DP4=0,1,45,47;MQ=24;FQ=-282;PV4=1,1,0.37,1	GT:PL:GQ	1/1:211,255,0:99
gi|12057207|gb|AE001439.1|	88414	.	T	C	182	.	DP=108;VDB=0.0134;AF1=1;AC1=2;DP4=0,0,43,48;MQ=24;FQ=-282	GT:PL:GQ	1/1:215,255,0:99
gi|12057207|gb|AE001439.1|	88419	.	G	T	193	.	DP=109;VDB=0.0144;AF1=1;AC1=2;DP4=0,0,50,50;MQ=24;FQ=-282	GT:PL:GQ	1/1:226,255,0:99
gi|12057207|gb|AE001439.1|	88424	.	G	T	188	.	DP=112;VDB=0.0153;AF1=1;AC1=2;DP4=0,0,49,52;MQ=24;FQ=-282	GT:PL:GQ	1/1:221,255,0:99
gi|12057207|gb|AE001439.1|	88431	.	T	A	142	.	DP=106;VDB=0.0168;AF1=1;AC1=2;DP4=0,7,23,35;MQ=24;FQ=-123;PV4=0.045,1,1,0.13	GT:PL:GQ	1/1:175,96,0:99
gi|12057207|gb|AE001439.1|	88456	.	T	A	199	.	DP=118;VDB=0.0166;AF1=1;AC1=2;DP4=0,0,35,41;MQ=24;FQ=-256	GT:PL:GQ	1/1:232,229,0:99
gi|12057207|gb|AE001439.1|	88461	.	T	G	205	.	DP=118;VDB=0.0165;AF1=1;AC1=2;DP4=0,0,48,56;MQ=24;FQ=-282	GT:PL:GQ	1/1:238,255,0:99
gi|12057207|gb|AE001439.1|	88476	.	A	G	59.5	.	DP=115;VDB=0.0167;AF1=1;AC1=2;DP4=2,3,7,17;MQ=23;FQ=-34;PV4=0.63,0.079,0.18,1	GT:PL:GQ	1/1:91,7,0:12
gi|12057207|gb|AE001439.1|	88477	.	T	A	89	.	DP=111;VDB=0.0167;AF1=1;AC1=2;DP4=0,2,9,15;MQ=23;FQ=-65;PV4=0.53,0.0068,0.31,0.34	GT:PL:GQ	1/1:122,38,0:73
gi|12057207|gb|AE001439.1|	88503	.	T	C	210	.	DP=124;VDB=0.0169;AF1=1;AC1=2;DP4=4,0,44,65;MQ=24;FQ=-282;PV4=0.03,1,0.092,0.25	GT:PL:GQ	1/1:243,255,0:99
gi|12057207|gb|AE001439.1|	88509	.	T	G	211	.	DP=124;VDB=0.0168;AF1=1;AC1=2;DP4=1,0,45,61;MQ=24;FQ=-282;PV4=0.43,1,0.26,1	GT:PL:GQ	1/1:244,255,0:99
gi|12057207|gb|AE001439.1|	88533	.	T	A	180	.	DP=113;VDB=0.0167;AF1=1;AC1=2;DP4=0,2,43,54;MQ=24;FQ=-282;PV4=0.5,1,1,0.28	GT:PL:GQ	1/1:213,255,0:99
gi|12057207|gb|AE001439.1|	88574	.	G	T	94	.	DP=100;VDB=0.0124;AF1=1;AC1=2;DP4=0,1,12,7;MQ=24;FQ=-67;PV4=0.4,0.075,1,1	GT:PL:GQ	1/1:127,40,0:77
gi|12057207|gb|AE001439.1|	88576	.	G	T	38.5	.	DP=98;VDB=0.0124;AF1=1;AC1=2;DP4=0,1,8,1;MQ=24;FQ=-39;PV4=0.2,0.25,1,1	GT:PL:GQ	1/1:71,12,0:21
gi|12057207|gb|AE001439.1|	88580	.	G	C	40.5	.	DP=99;VDB=0.0128;AF1=0.5718;AC1=1;DP4=0,3,8,2;MQ=24;FQ=-21;PV4=0.035,0.39,1,1	GT:PL:GQ	0/1:70,0,6:9
gi|12057207|gb|AE001439.1|	88581	.	A	G	75	.	DP=94;VDB=0.0128;AF1=1;AC1=2;DP4=0,0,7,5;MQ=24;FQ=-63	GT:PL:GQ	1/1:108,36,0:69
gi|12057207|gb|AE001439.1|	88595	.	G	T	204	.	DP=102;VDB=0.0141;AF1=1;AC1=2;DP4=0,0,50,46;MQ=24;FQ=-282	GT:PL:GQ	1/1:237,255,0:99
gi|12057207|gb|AE001439.1|	88603	.	G	T	187	.	DP=104;VDB=0.0151;AF1=1;AC1=2;DP4=1,0,46,41;MQ=24;FQ=-272;PV4=1,1,0.38,0.33	GT:PL:GQ	1/1:220,245,0:99
gi|12057207|gb|AE001439.1|	88605	.	G	C	187	.	DP=105;VDB=0.0148;AF1=1;AC1=2;DP4=1,0,48,43;MQ=24;FQ=-282;PV4=1,1,0.37,0.33	GT:PL:GQ	1/1:220,255,0:99
gi|12057207|gb|AE001439.1|	88620	.	G	C	197	.	DP=103;VDB=0.0157;AF1=1;AC1=2;DP4=0,0,51,41;MQ=24;FQ=-282	GT:PL:GQ	1/1:230,255,0:99
gi|12057207|gb|AE001439.1|	88627	.	G	T	184	.	DP=106;VDB=0.0161;AF1=1;AC1=2;DP4=0,0,53,26;MQ=24;FQ=-265	GT:PL:GQ	1/1:217,238,0:99
gi|12057207|gb|AE001439.1|	88638	.	G	C	191	.	DP=107;VDB=0.0156;AF1=1;AC1=2;DP4=0,0,56,37;MQ=24;FQ=-282	GT:PL:GQ	1/1:224,255,0:99
gi|12057207|gb|AE001439.1|	88648	.	A	T	190	.	DP=108;VDB=0.0160;AF1=1;AC1=2;DP4=1,0,55,42;MQ=24;FQ=-282;PV4=1,1,0.43,0.36	GT:PL:GQ	1/1:223,255,0:99
gi|12057207|gb|AE001439.1|	88672	.	G	T	158	.	DP=123;VDB=0.0164;AF1=1;AC1=2;DP4=1,5,26,39;MQ=24;FQ=-145;PV4=0.4,1,1,1	GT:PL:GQ	1/1:191,118,0:99
gi|12057207|gb|AE001439.1|	88701	.	A	T	203	.	DP=130;VDB=0.0157;AF1=1;AC1=2;DP4=0,0,70,52;MQ=24;FQ=-282	GT:PL:GQ	1/1:236,255,0:99
gi|12057207|gb|AE001439.1|	88717	.	T	C	202	.	DP=134;VDB=0.0154;AF1=1;AC1=2;DP4=0,0,73,49;MQ=24;FQ=-282	GT:PL:GQ	1/1:235,255,0:99
gi|12057207|gb|AE001439.1|	88721	.	T	C	201	.	DP=133;VDB=0.0155;AF1=1;AC1=2;DP4=0,0,63,49;MQ=24;FQ=-282	GT:PL:GQ	1/1:234,255,0:99
gi|12057207|gb|AE001439.1|	88774	.	T	C	198	.	DP=125;VDB=0.0141;AF1=1;AC1=2;DP4=1,0,66,41;MQ=24;FQ=-282;PV4=1,1,1,0.35	GT:PL:GQ	1/1:231,255,0:99
gi|12057207|gb|AE001439.1|	89961	.	T	A	7.8	.	DP=141;VDB=0.0115;AF1=0.5;AC1=1;DP4=10,19,0,14;MQ=24;FQ=10.4;PV4=0.018,0.26,0.092,1	GT:PL:GQ	0/1:37,0,131:39
gi|12057207|gb|AE001439.1|	100852	.	C	T,A	196	.	DP=112;VDB=0.0156;AF1=1;AC1=2;DP4=0,0,43,53;MQ=24;FQ=-282	GT:PL:GQ	1/1:229,255,0,231,255,228:99
gi|12057207|gb|AE001439.1|	104799	.	C	A	155	.	DP=112;VDB=0.0168;AF1=1;AC1=2;DP4=1,0,35,49;MQ=24;FQ=-263;PV4=0.42,1,0.11,1	GT:PL:GQ	1/1:188,236,0:99
gi|12057207|gb|AE001439.1|	104801	.	C	A	184	.	DP=114;VDB=0.0167;AF1=1;AC1=2;DP4=0,0,50,48;MQ=24;FQ=-282	GT:PL:GQ	1/1:217,255,0:99
gi|12057207|gb|AE001439.1|	104810	.	C	G	200	.	DP=115;VDB=0.0168;AF1=1;AC1=2;DP4=0,0,53,46;MQ=24;FQ=-282	GT:PL:GQ	1/1:233,255,0:99
gi|12057207|gb|AE001439.1|	105247	.	T	C	207	.	DP=98;VDB=0.0143;AF1=1;AC1=2;DP4=0,0,46,38;MQ=24;FQ=-280	GT:PL:GQ	1/1:240,253,0:99
gi|12057207|gb|AE001439.1|	106146	.	A	G	214	.	DP=121;VDB=0.0167;AF1=1;AC1=2;DP4=0,0,50,44;MQ=25;FQ=-282	GT:PL:GQ	1/1:247,255,0:99
gi|12057207|gb|AE001439.1|	109694	.	G	A	18.1	.	DP=87;VDB=0.0157;AF1=0.5064;AC1=1;DP4=0,2,1,5;MQ=23;FQ=-11.3;PV4=1,0.0015,1,1	GT:PL:GQ	0/1:48,0,16:19
gi|12057207|gb|AE001439.1|	109695	.	C	G,A	97	.	DP=83;VDB=0.0154;AF1=1;AC1=2;DP4=0,0,17,4;MQ=24;FQ=-87	GT:PL:GQ	1/1:130,60,0,130,46,127:99
gi|12057207|gb|AE001439.1|	109697	.	A	G	162	.	DP=87;VDB=0.0157;AF1=1;AC1=2;DP4=0,0,35,12;MQ=24;FQ=-168	GT:PL:GQ	1/1:195,141,0:99
gi|12057207|gb|AE001439.1|	109729	.	A	G	187	.	DP=77;VDB=0.0148;AF1=1;AC1=2;DP4=0,0,46,19;MQ=24;FQ=-223	GT:PL:GQ	1/1:220,196,0:99
gi|12057207|gb|AE001439.1|	109731	.	A	G	187	.	DP=74;VDB=0.0150;AF1=1;AC1=2;DP4=0,0,47,19;MQ=24;FQ=-226	GT:PL:GQ	1/1:220,199,0:99
gi|12057207|gb|AE001439.1|	109925	.	A	G	175	.	DP=115;VDB=0.0052;AF1=1;AC1=2;DP4=0,1,28,38;MQ=24;FQ=-208;PV4=1,1,0.042,0.33	GT:PL:GQ	1/1:208,181,0:99
gi|12057207|gb|AE001439.1|	109932	.	A	G	193	.	DP=114;VDB=0.0071;AF1=1;AC1=2;DP4=0,1,48,57;MQ=24;FQ=-282;PV4=1,1,1,0.36	GT:PL:GQ	1/1:226,255,0:99
gi|12057207|gb|AE001439.1|	109965	.	A	T	184	.	DP=116;VDB=0.0116;AF1=1;AC1=2;DP4=0,2,50,45;MQ=24;FQ=-274;PV4=0.23,1,0.24,0.26	GT:PL:GQ	1/1:217,247,0:99
gi|12057207|gb|AE001439.1|	110045	.	T	C	201	.	DP=117;VDB=0.0151;AF1=1;AC1=2;DP4=1,0,51,52;MQ=24;FQ=-282;PV4=1,1,1,0.35	GT:PL:GQ	1/1:234,255,0:99
gi|12057207|gb|AE001439.1|	110064	.	T	C	199	.	DP=103;VDB=0.0137;AF1=1;AC1=2;DP4=0,0,37,44;MQ=24;FQ=-271	GT:PL:GQ	1/1:232,244,0:99
gi|12057207|gb|AE001439.1|	110134	.	T	A	209	.	DP=118;VDB=0.0161;AF1=1;AC1=2;DP4=1,0,49,61;MQ=24;FQ=-282;PV4=0.45,1,0.16,0.34	GT:PL:GQ	1/1:242,255,0:99
gi|12057207|gb|AE001439.1|	110318	.	T	G	214	.	DP=127;VDB=0.0123;AF1=1;AC1=2;DP4=1,0,50,62;MQ=24;FQ=-282;PV4=0.45,1,0.2,0.37	GT:PL:GQ	1/1:247,255,0:99
gi|12057207|gb|AE001439.1|	110449	.	T	C	209	.	DP=103;VDB=0.0168;AF1=1;AC1=2;DP4=0,0,39,44;MQ=24;FQ=-277	GT:PL:GQ	1/1:242,250,0:99
gi|12057207|gb|AE001439.1|	110539	.	T	C	216	.	DP=126;VDB=0.0160;AF1=1;AC1=2;DP4=0,0,56,61;MQ=24;FQ=-282	GT:PL:GQ	1/1:249,255,0:99
gi|12057207|gb|AE001439.1|	110582	.	T	C	218	.	DP=121;VDB=0.0160;AF1=1;AC1=2;DP4=0,0,49,56;MQ=24;FQ=-282	GT:PL:GQ	1/1:251,255,0:99
gi|12057207|gb|AE001439.1|	111273	.	T	C	173	.	DP=111;VDB=0.0144;AF1=1;AC1=2;DP4=0,1,28,18;MQ=24;FQ=-151;PV4=0.4,1,1,0.29	GT:PL:GQ	1/1:206,124,0:99
gi|12057207|gb|AE001439.1|	112613	.	T	C	97	.	DP=110;VDB=0.0160;AF1=1;AC1=2;DP4=1,0,13,9;MQ=24;FQ=-76;PV4=1,0.025,0.38,1	GT:PL:GQ	1/1:130,49,0:95
gi|12057207|gb|AE001439.1|	112614	.	C	T	61	.	DP=116;VDB=0.0160;AF1=0.5003;AC1=1;DP4=7,0,9,10;MQ=24;FQ=4.13;PV4=0.023,0.00045,0.2,1	GT:PL:GQ	0/1:91,0,29:32
gi|12057207|gb|AE001439.1|	114665	.	A	G	210	.	DP=124;VDB=0.0149;AF1=1;AC1=2;DP4=2,0,50,54;MQ=24;FQ=-282;PV4=0.24,1,1,1	GT:PL:GQ	1/1:243,255,0:99
gi|12057207|gb|AE001439.1|	119090	.	A	G	208	.	DP=132;VDB=0.0157;AF1=1;AC1=2;DP4=0,0,64,61;MQ=23;FQ=-282	GT:PL:GQ	1/1:241,255,0:99
gi|12057207|gb|AE001439.1|	119945	.	T	G	201	.	DP=110;VDB=0.0156;AF1=1;AC1=2;DP4=0,0,45,50;MQ=25;FQ=-282	GT:PL:GQ	1/1:234,255,0:99
gi|12057207|gb|AE001439.1|	120002	.	T	C	190	.	DP=113;VDB=0.0162;AF1=1;AC1=2;DP4=0,0,55,39;MQ=25;FQ=-282	GT:PL:GQ	1/1:223,255,0:99
gi|12057207|gb|AE001439.1|	120595	.	A	T	202	.	DP=113;VDB=0.0127;AF1=1;AC1=2;DP4=0,0,54,37;MQ=24;FQ=-282	GT:PL:GQ	1/1:235,255,0:99
gi|12057207|gb|AE001439.1|	121002	.	T	C	190	.	DP=99;VDB=0.0162;AF1=1;AC1=2;DP4=0,0,44,26;MQ=24;FQ=-238	GT:PL:GQ	1/1:223,211,0:99
gi|12057207|gb|AE001439.1|	121004	.	T	C	183	.	DP=104;VDB=0.0161;AF1=1;AC1=2;DP4=0,1,42,27;MQ=24;FQ=-219;PV4=0.4,1,1,1	GT:PL:GQ	1/1:216,192,0:99
gi|12057207|gb|AE001439.1|	121032	.	T	C,A	193	.	DP=86;VDB=0.0144;AF1=1;AC1=2;DP4=0,0,35,37;MQ=24;FQ=-241	GT:PL:GQ	1/1:226,214,0,227,197,224:99
gi|12057207|gb|AE001439.1|	121060	.	A	C	206	.	DP=81;VDB=0.0127;AF1=1;AC1=2;DP4=0,1,39,26;MQ=24;FQ=-207;PV4=0.41,1,1,0.35	GT:PL:GQ	1/1:239,180,0:99
gi|12057207|gb|AE001439.1|	121188	.	G	A	176	.	DP=132;VDB=0.0123;AF1=1;AC1=2;DP4=0,0,46,47;MQ=24;FQ=-282	GT:PL:GQ	1/1:209,255,0:99
gi|12057207|gb|AE001439.1|	121190	.	C	G	162	.	DP=137;VDB=0.0127;AF1=1;AC1=2;DP4=1,0,44,44;MQ=24;FQ=-275;PV4=1,1,1,0.36	GT:PL:GQ	1/1:195,248,0:99
gi|12057207|gb|AE001439.1|	123952	.	G	A	68	.	DP=53;VDB=0.0130;AF1=1;AC1=2;DP4=0,0,10,5;MQ=16;FQ=-72	GT:PL:GQ	1/1:101,45,0:87
gi|12057207|gb|AE001439.1|	123957	.	C	T	53	.	DP=44;VDB=0.0126;AF1=1;AC1=2;DP4=0,0,5,4;MQ=16;FQ=-54	GT:PL:GQ	1/1:86,27,0:51
gi|12057207|gb|AE001439.1|	123960	.	T	C	33.1	.	DP=51;VDB=0.0131;AF1=1;AC1=2;DP4=0,0,6,1;MQ=19;FQ=-48	GT:PL:GQ	1/1:66,21,0:39
gi|12057207|gb|AE001439.1|	123963	.	A	G	147	.	DP=51;VDB=0.0120;AF1=1;AC1=2;DP4=0,0,27,16;MQ=18;FQ=-156	GT:PL:GQ	1/1:180,129,0:99
gi|12057207|gb|AE001439.1|	123976	.	G	A	121	.	DP=45;VDB=0.0100;AF1=1;AC1=2;DP4=0,0,22,15;MQ=16;FQ=-138	GT:PL:GQ	1/1:154,111,0:99
gi|12057207|gb|AE001439.1|	123980	.	C	T	119	.	DP=44;VDB=0.0102;AF1=1;AC1=2;DP4=0,0,24,14;MQ=17;FQ=-141	GT:PL:GQ	1/1:152,114,0:99
gi|12057207|gb|AE001439.1|	123991	.	T	C	106	.	DP=37;VDB=0.0086;AF1=1;AC1=2;DP4=1,1,18,10;MQ=16;FQ=-90;PV4=1,1,1,0.29	GT:PL:GQ	1/1:139,63,0:99
gi|12057207|gb|AE001439.1|	123995	.	T	C	87	.	DP=36;VDB=0.0067;AF1=1;AC1=2;DP4=2,1,17,10;MQ=15;FQ=-73;PV4=1,1,0.28,0.15	GT:PL:GQ	1/1:120,46,0:89
gi|12057207|gb|AE001439.1|	124019	.	A	G	66	.	DP=24;VDB=0.0058;AF1=1;AC1=2;DP4=0,0,14,4;MQ=16;FQ=-78	GT:PL:GQ	1/1:99,51,0:99
gi|12057207|gb|AE001439.1|	124040	.	G	A	38	.	DP=17;VDB=0.0091;AF1=1;AC1=2;DP4=0,0,8,2;MQ=14;FQ=-57	GT:PL:GQ	1/1:71,30,0:56
gi|12057207|gb|AE001439.1|	124730	.	T	C	188	.	DP=102;VDB=0.0115;AF1=1;AC1=2;DP4=0,2,39,41;MQ=24;FQ=-237;PV4=0.5,1,0.21,0.25	GT:PL:GQ	1/1:221,210,0:99
gi|12057207|gb|AE001439.1|	126024	.	G	A	191	.	DP=100;VDB=0.0112;AF1=1;AC1=2;DP4=0,0,36,35;MQ=24;FQ=-238	GT:PL:GQ	1/1:224,211,0:99
gi|12057207|gb|AE001439.1|	135457	.	G	A,T	199	.	DP=116;VDB=0.0157;AF1=1;AC1=2;DP4=0,0,65,16;MQ=25;FQ=-265	GT:PL:GQ	1/1:232,238,0,232,203,226:99
gi|12057207|gb|AE001439.1|	144276	.	A	G	222	.	DP=142;VDB=0.0168;AF1=1;AC1=2;DP4=0,1,54,68;MQ=24;FQ=-282;PV4=1,0.45,1,0.37	GT:PL:GQ	1/1:255,255,0:99
gi|12057207|gb|AE001439.1|	144607	.	A	T	200	.	DP=139;VDB=0.0163;AF1=1;AC1=2;DP4=2,0,48,80;MQ=24;FQ=-282;PV4=0.15,0.0082,0.14,1	GT:PL:GQ	1/1:233,255,0:99
gi|12057207|gb|AE001439.1|	144614	.	A	G	215	.	DP=143;VDB=0.0163;AF1=1;AC1=2;DP4=0,0,55,64;MQ=24;FQ=-282	GT:PL:GQ	1/1:248,255,0:99
gi|12057207|gb|AE001439.1|	147492	.	G	A	179	.	DP=132;VDB=0.0161;AF1=1;AC1=2;DP4=0,0,41,31;MQ=25;FQ=-244	GT:PL:GQ	1/1:212,217,0:99
gi|12057207|gb|AE001439.1|	148919	.	G	A	207	.	DP=123;VDB=0.0151;AF1=1;AC1=2;DP4=0,0,63,39;MQ=24;FQ=-282	GT:PL:GQ	1/1:240,255,0:99
gi|12057207|gb|AE001439.1|	162002	.	A	G	172	.	DP=106;VDB=0.0133;AF1=1;AC1=2;DP4=2,0,15,29;MQ=24;FQ=-121;PV4=0.13,1,1,0.27	GT:PL:GQ	1/1:205,94,0:99
gi|12057207|gb|AE001439.1|	162738	.	T	C	189	.	DP=97;VDB=0.0109;AF1=1;AC1=2;DP4=0,1,44,43;MQ=24;FQ=-264;PV4=1,0.15,0.48,1	GT:PL:GQ	1/1:222,237,0:99
gi|12057207|gb|AE001439.1|	166726	.	A	C	199	.	DP=115;VDB=0.0162;AF1=1;AC1=2;DP4=0,0,34,51;MQ=24;FQ=-282	GT:PL:GQ	1/1:232,255,0:99
gi|12057207|gb|AE001439.1|	186109	.	A	G	177	.	DP=115;VDB=0.0148;AF1=1;AC1=2;DP4=5,1,32,52;MQ=24;FQ=-199;PV4=0.078,1,0.093,0.19	GT:PL:GQ	1/1:210,172,0:99
gi|12057207|gb|AE001439.1|	186556	.	T	C	208	.	DP=103;VDB=0.0169;AF1=1;AC1=2;DP4=1,1,51,43;MQ=24;FQ=-277;PV4=1,1,0.49,1	GT:PL:GQ	1/1:241,250,0:99
gi|12057207|gb|AE001439.1|	186576	.	T	C	194	.	DP=98;VDB=0.0168;AF1=1;AC1=2;DP4=1,0,48,30;MQ=25;FQ=-246;PV4=1,1,0.24,0.34	GT:PL:GQ	1/1:227,219,0:99
gi|12057207|gb|AE001439.1|	194759	.	G	C	211	.	DP=128;VDB=0.0153;AF1=1;AC1=2;DP4=0,0,41,46;MQ=24;FQ=-282	GT:PL:GQ	1/1:244,255,0:99
gi|12057207|gb|AE001439.1|	203893	.	A	G	172	.	DP=110;VDB=0.0167;AF1=1;AC1=2;DP4=0,1,38,21;MQ=24;FQ=-185;PV4=0.37,0.31,1,0.32	GT:PL:GQ	1/1:205,158,0:99
gi|12057207|gb|AE001439.1|	203982	.	T	G	190	.	DP=97;VDB=0.0170;AF1=1;AC1=2;DP4=3,0,36,47;MQ=24;FQ=-232;PV4=0.089,1,1,0.21	GT:PL:GQ	1/1:223,205,0:99
gi|12057207|gb|AE001439.1|	204037	.	T	G	195	.	DP=92;VDB=0.0156;AF1=1;AC1=2;DP4=3,0,49,29;MQ=24;FQ=-220;PV4=0.55,1,1,0.21	GT:PL:GQ	1/1:228,193,0:99
gi|12057207|gb|AE001439.1|	204063	.	C	A	219	.	DP=102;VDB=0.0140;AF1=1;AC1=2;DP4=0,0,60,35;MQ=24;FQ=-282	GT:PL:GQ	1/1:252,255,0:99
gi|12057207|gb|AE001439.1|	218780	.	A	G	112	.	DP=53;VDB=0.0170;AF1=1;AC1=2;DP4=0,0,1,31;MQ=24;FQ=-123	GT:PL:GQ	1/1:145,96,0:99
gi|12057207|gb|AE001439.1|	219235	.	A	G	197	.	DP=121;VDB=0.0159;AF1=1;AC1=2;DP4=2,1,57,43;MQ=24;FQ=-282;PV4=1,1,1,0.25	GT:PL:GQ	1/1:230,255,0:99
gi|12057207|gb|AE001439.1|	219425	.	A	T	208	.	DP=130;VDB=0.0148;AF1=1;AC1=2;DP4=0,0,57,52;MQ=24;FQ=-282	GT:PL:GQ	1/1:241,255,0:99
gi|12057207|gb|AE001439.1|	219479	.	C	T	192	.	DP=125;VDB=0.0150;AF1=1;AC1=2;DP4=0,1,36,60;MQ=24;FQ=-282;PV4=1,1,1,0.35	GT:PL:GQ	1/1:225,255,0:99
gi|12057207|gb|AE001439.1|	219939	.	C	G	192	.	DP=107;VDB=0.0163;AF1=1;AC1=2;DP4=0,0,46,35;MQ=24;FQ=-271	GT:PL:GQ	1/1:225,244,0:99
gi|12057207|gb|AE001439.1|	226343	.	C	T	211	.	DP=99;VDB=0.0154;AF1=1;AC1=2;DP4=0,0,41,46;MQ=24;FQ=-282	GT:PL:GQ	1/1:244,255,0:99
gi|12057207|gb|AE001439.1|	235084	.	A	G	195	.	DP=134;VDB=0.0125;AF1=1;AC1=2;DP4=0,0,57,52;MQ=24;FQ=-282	GT:PL:GQ	1/1:228,255,0:99
gi|12057207|gb|AE001439.1|	235120	.	A	G	203	.	DP=130;VDB=0.0126;AF1=1;AC1=2;DP4=0,1,61,44;MQ=24;FQ=-282;PV4=0.42,1,1,0.33	GT:PL:GQ	1/1:236,255,0:99
gi|12057207|gb|AE001439.1|	235262	.	A	G	196	.	DP=134;VDB=0.0159;AF1=1;AC1=2;DP4=1,0,52,57;MQ=24;FQ=-282;PV4=0.48,1,1,0.35	GT:PL:GQ	1/1:229,255,0:99
gi|12057207|gb|AE001439.1|	235284	.	T	C	197	.	DP=131;VDB=0.0160;AF1=1;AC1=2;DP4=1,1,39,59;MQ=24;FQ=-282;PV4=1,1,0.2,1	GT:PL:GQ	1/1:230,255,0:99
gi|12057207|gb|AE001439.1|	235294	.	G	T	198	.	DP=126;VDB=0.0162;AF1=1;AC1=2;DP4=1,1,39,61;MQ=24;FQ=-282;PV4=1,1,1,0.26	GT:PL:GQ	1/1:231,255,0:99
gi|12057207|gb|AE001439.1|	235296	.	G	C	197	.	DP=125;VDB=0.0163;AF1=1;AC1=2;DP4=1,0,44,63;MQ=24;FQ=-282;PV4=0.42,1,1,0.32	GT:PL:GQ	1/1:230,255,0:99
gi|12057207|gb|AE001439.1|	235338	.	T	C	215	.	DP=141;VDB=0.0119;AF1=1;AC1=2;DP4=0,0,62,70;MQ=24;FQ=-282	GT:PL:GQ	1/1:248,255,0:99
gi|12057207|gb|AE001439.1|	235354	.	G	C	222	.	DP=135;VDB=0.0102;AF1=1;AC1=2;DP4=0,0,44,67;MQ=24;FQ=-282	GT:PL:GQ	1/1:255,255,0:99
gi|12057207|gb|AE001439.1|	236076	.	G	A	196	.	DP=105;VDB=0.0105;AF1=1;AC1=2;DP4=0,0,58,21;MQ=24;FQ=-262	GT:PL:GQ	1/1:229,235,0:99
gi|12057207|gb|AE001439.1|	236910	.	T	C	204	.	DP=126;VDB=0.0156;AF1=1;AC1=2;DP4=1,0,34,80;MQ=24;FQ=-282;PV4=0.3,1,0.18,0.45	GT:PL:GQ	1/1:237,255,0:99
gi|12057207|gb|AE001439.1|	236942	.	T	C	196	.	DP=128;VDB=0.0163;AF1=1;AC1=2;DP4=1,0,42,69;MQ=24;FQ=-282;PV4=0.38,1,1,1	GT:PL:GQ	1/1:229,255,0:99
gi|12057207|gb|AE001439.1|	245352	.	G	T	191	.	DP=96;VDB=0.0168;AF1=1;AC1=2;DP4=0,0,44,43;MQ=24;FQ=-282	GT:PL:GQ	1/1:224,255,0:99
gi|12057207|gb|AE001439.1|	245410	.	G	T	181	.	DP=118;VDB=0.0170;AF1=1;AC1=2;DP4=0,1,57,29;MQ=24;FQ=-269;PV4=0.34,1,1,1	GT:PL:GQ	1/1:214,242,0:99
gi|12057207|gb|AE001439.1|	246116	.	T	G,A	141	.	DP=101;VDB=0.0142;AF1=1;AC1=2;DP4=0,0,15,20;MQ=24;FQ=-129	GT:PL:GQ	1/1:174,102,0,176,89,173:99
gi|12057207|gb|AE001439.1|	246117	.	C	A,G	133	.	DP=101;VDB=0.0142;AF1=1;AC1=2;DP4=0,0,15,16;MQ=24;FQ=-117	GT:PL:GQ	1/1:166,90,0,160,70,157:99
gi|12057207|gb|AE001439.1|	246118	.	C	G	144	.	DP=101;VDB=0.0143;AF1=1;AC1=2;DP4=0,0,14,15;MQ=24;FQ=-114	GT:PL:GQ	1/1:177,87,0:99
gi|12057207|gb|AE001439.1|	246120	.	G	T	150	.	DP=98;VDB=0.0138;AF1=1;AC1=2;DP4=0,0,16,19;MQ=24;FQ=-132	GT:PL:GQ	1/1:183,105,0:99
gi|12057207|gb|AE001439.1|	246121	.	G	A	161	.	DP=100;VDB=0.0146;AF1=1;AC1=2;DP4=0,1,16,16;MQ=24;FQ=-110;PV4=1,1,1,0.42	GT:PL:GQ	1/1:194,83,0:99
gi|12057207|gb|AE001439.1|	246130	.	G	T	193	.	DP=108;VDB=0.0161;AF1=1;AC1=2;DP4=0,0,44,34;MQ=24;FQ=-262	GT:PL:GQ	1/1:226,235,0:99
gi|12057207|gb|AE001439.1|	252155	.	T	C	167	.	DP=127;VDB=0.0141;AF1=1;AC1=2;DP4=2,0,41,21;MQ=24;FQ=-182;PV4=1,1,1,0.29	GT:PL:GQ	1/1:200,155,0:99
gi|12057207|gb|AE001439.1|	253479	.	G	A	211	.	DP=132;VDB=0.0101;AF1=1;AC1=2;DP4=0,0,34,47;MQ=24;FQ=-271	GT:PL:GQ	1/1:244,244,0:99
gi|12057207|gb|AE001439.1|	253884	.	C	T	186	.	DP=85;VDB=0.0162;AF1=1;AC1=2;DP4=0,1,40,26;MQ=24;FQ=-210;PV4=0.4,1,1,0.33	GT:PL:GQ	1/1:219,183,0:99
gi|12057207|gb|AE001439.1|	259194	.	A	G	222	.	DP=137;VDB=0.0150;AF1=1;AC1=2;DP4=1,0,56,62;MQ=24;FQ=-282;PV4=0.48,1,0.17,1	GT:PL:GQ	1/1:255,255,0:99
gi|12057207|gb|AE001439.1|	259263	.	C	T	178	.	DP=97;VDB=0.0160;AF1=1;AC1=2;DP4=0,0,9,47;MQ=24;FQ=-196	GT:PL:GQ	1/1:211,169,0:99
gi|12057207|gb|AE001439.1|	262300	.	C	T	222	.	DP=143;VDB=0.0166;AF1=1;AC1=2;DP4=0,0,56,67;MQ=25;FQ=-282	GT:PL:GQ	1/1:255,255,0:99
gi|12057207|gb|AE001439.1|	276147	.	C	T	222	.	DP=149;VDB=0.0137;AF1=1;AC1=2;DP4=0,0,57,73;MQ=25;FQ=-282	GT:PL:GQ	1/1:255,255,0:99
gi|12057207|gb|AE001439.1|	281775	.	C	T	171	.	DP=144;VDB=0.0164;AF1=1;AC1=2;DP4=1,0,39,41;MQ=25;FQ=-252;PV4=0.49,1,1,0.33	GT:PL:GQ	1/1:204,225,0:99
gi|12057207|gb|AE001439.1|	283440	.	T	C	207	.	DP=124;VDB=0.0158;AF1=1;AC1=2;DP4=0,0,62,53;MQ=24;FQ=-282	GT:PL:GQ	1/1:240,255,0:99
gi|12057207|gb|AE001439.1|	283443	.	A	C	204	.	DP=123;VDB=0.0155;AF1=1;AC1=2;DP4=1,0,58,50;MQ=24;FQ=-282;PV4=1,1,1,0.39	GT:PL:GQ	1/1:237,255,0:99
gi|12057207|gb|AE001439.1|	283494	.	C	T	210	.	DP=139;VDB=0.0163;AF1=1;AC1=2;DP4=0,0,65,62;MQ=24;FQ=-282	GT:PL:GQ	1/1:243,255,0:99
gi|12057207|gb|AE001439.1|	285064	.	A	G	161	.	DP=121;VDB=0.0156;AF1=1;AC1=2;DP4=1,3,25,31;MQ=24;FQ=-139;PV4=0.63,1,1,0.27	GT:PL:GQ	1/1:194,112,0:99
gi|12057207|gb|AE001439.1|	291393	.	A	G	196	.	DP=97;VDB=0.0136;AF1=1;AC1=2;DP4=1,0,22,40;MQ=24;FQ=-195;PV4=0.37,1,1,0.33	GT:PL:GQ	1/1:229,168,0:99
gi|12057207|gb|AE001439.1|	297595	.	A	G	221	.	DP=113;VDB=0.0165;AF1=1;AC1=2;DP4=0,0,46,57;MQ=25;FQ=-282	GT:PL:GQ	1/1:254,255,0:99
gi|12057207|gb|AE001439.1|	299482	.	C	G	200	.	DP=133;VDB=0.0162;AF1=1;AC1=2;DP4=0,0,73,37;MQ=25;FQ=-282	GT:PL:GQ	1/1:233,255,0:99
gi|12057207|gb|AE001439.1|	300623	.	T	A	200	.	DP=105;VDB=0.0154;AF1=1;AC1=2;DP4=0,0,44,45;MQ=25;FQ=-282	GT:PL:GQ	1/1:233,255,0:99
gi|12057207|gb|AE001439.1|	307729	.	G	A	198	.	DP=100;VDB=0.0150;AF1=1;AC1=2;DP4=0,0,40,39;MQ=24;FQ=-265	GT:PL:GQ	1/1:231,238,0:99
gi|12057207|gb|AE001439.1|	307753	.	G	A	200	.	DP=107;VDB=0.0163;AF1=1;AC1=2;DP4=0,0,43,51;MQ=24;FQ=-282	GT:PL:GQ	1/1:233,255,0:99
gi|12057207|gb|AE001439.1|	308890	.	A	C	222	.	DP=129;VDB=0.0157;AF1=1;AC1=2;DP4=0,0,37,61;MQ=25;FQ=-282	GT:PL:GQ	1/1:255,255,0:99
gi|12057207|gb|AE001439.1|	315862	.	G	T	159	.	DP=87;VDB=0.0151;AF1=1;AC1=2;DP4=1,0,41,16;MQ=24;FQ=-184;PV4=1,1,1,0.35	GT:PL:GQ	1/1:192,157,0:99
gi|12057207|gb|AE001439.1|	315868	.	C	G	177	.	DP=105;VDB=0.0141;AF1=1;AC1=2;DP4=0,0,55,15;MQ=24;FQ=-238	GT:PL:GQ	1/1:210,211,0:99
gi|12057207|gb|AE001439.1|	315870	.	A	G	185	.	DP=106;VDB=0.0144;AF1=1;AC1=2;DP4=0,0,55,30;MQ=24;FQ=-282	GT:PL:GQ	1/1:218,255,0:99
gi|12057207|gb|AE001439.1|	323874	.	C	T	53	.	DP=128;VDB=0.0164;AF1=0.502;AC1=1;DP4=1,10,14,18;MQ=24;FQ=-6.96;PV4=0.065,9.7e-05,0.027,0.48	GT:PL:GQ	0/1:83,0,21:24
gi|12057207|gb|AE001439.1|	323875	.	T	C	99	.	DP=122;VDB=0.0164;AF1=1;AC1=2;DP4=1,1,10,18;MQ=24;FQ=-84;PV4=1,1,1,0.35	GT:PL:GQ	1/1:132,57,0:99
gi|12057207|gb|AE001439.1|	325898	.	A	T	176	.	DP=135;VDB=0.0146;AF1=1;AC1=2;DP4=0,0,47,34;MQ=25;FQ=-271	GT:PL:GQ	1/1:209,244,0:99
gi|12057207|gb|AE001439.1|	329332	.	C	T	186	.	DP=100;VDB=0.0143;AF1=1;AC1=2;DP4=0,0,42,31;MQ=24;FQ=-247	GT:PL:GQ	1/1:219,220,0:99
gi|12057207|gb|AE001439.1|	336284	.	C	T	222	.	DP=127;VDB=0.0078;AF1=1;AC1=2;DP4=0,0,43,71;MQ=24;FQ=-282	GT:PL:GQ	1/1:255,255,0:99
gi|12057207|gb|AE001439.1|	344968	.	C	T	177	.	DP=80;VDB=0.0180;AF1=1;AC1=2;DP4=1,0,25,23;MQ=23;FQ=-157;PV4=1,1,0.32,0.31	GT:PL:GQ	1/1:210,130,0:99
gi|12057207|gb|AE001439.1|	346507	.	A	G	165	.	DP=108;VDB=0.0164;AF1=1;AC1=2;DP4=0,5,33,24;MQ=24;FQ=-134;PV4=0.018,1,0.29,1	GT:PL:GQ	1/1:198,107,0:99
gi|12057207|gb|AE001439.1|	357677	.	G	T,A	180	.	DP=125;VDB=0.0165;AF1=1;AC1=2;DP4=0,1,49,31;MQ=25;FQ=-249;PV4=0.4,1,1,0.33	GT:PL:GQ	1/1:213,222,0,210,216,207:99
gi|12057207|gb|AE001439.1|	361930	.	T	C	196	.	DP=121;VDB=0.0163;AF1=1;AC1=2;DP4=0,0,54,54;MQ=24;FQ=-282	GT:PL:GQ	1/1:229,255,0:99
gi|12057207|gb|AE001439.1|	367537	.	A	G	182	.	DP=133;VDB=0.0158;AF1=1;AC1=2;DP4=2,1,34,47;MQ=25;FQ=-227;PV4=0.57,1,1,1	GT:PL:GQ	1/1:215,200,0:99
gi|12057207|gb|AE001439.1|	403754	.	T	C	197	.	DP=127;VDB=0.0086;AF1=1;AC1=2;DP4=0,0,41,60;MQ=24;FQ=-282	GT:PL:GQ	1/1:230,255,0:99
gi|12057207|gb|AE001439.1|	404679	.	G	C	47	.	DP=92;VDB=0.0104;AF1=0.5004;AC1=1;DP4=3,2,9,6;MQ=24;FQ=3.55;PV4=1,0.0044,1,0.29	GT:PL:GQ	0/1:77,0,28:31
gi|12057207|gb|AE001439.1|	406148	.	G	A	170	.	DP=133;VDB=0.0163;AF1=1;AC1=2;DP4=0,1,46,31;MQ=24;FQ=-238;PV4=0.41,0.21,1,0.31	GT:PL:GQ	1/1:203,211,0:99
gi|12057207|gb|AE001439.1|	406280	.	A	T	201	.	DP=133;VDB=0.0131;AF1=1;AC1=2;DP4=0,0,43,45;MQ=24;FQ=-282	GT:PL:GQ	1/1:234,255,0:99
gi|12057207|gb|AE001439.1|	406347	.	C	T	222	.	DP=122;VDB=0.0141;AF1=1;AC1=2;DP4=0,0,41,66;MQ=24;FQ=-282	GT:PL:GQ	1/1:255,255,0:99
gi|12057207|gb|AE001439.1|	408768	.	T	A	198	.	DP=99;VDB=0.0171;AF1=1;AC1=2;DP4=0,0,46,44;MQ=24;FQ=-282	GT:PL:GQ	1/1:231,255,0:99
gi|12057207|gb|AE001439.1|	408777	.	A	G	184	.	DP=103;VDB=0.0171;AF1=1;AC1=2;DP4=0,0,30,26;MQ=24;FQ=-196	GT:PL:GQ	1/1:217,169,0:99
gi|12057207|gb|AE001439.1|	408779	.	T	G	199	.	DP=98;VDB=0.0172;AF1=1;AC1=2;DP4=0,0,39,34;MQ=24;FQ=-247	GT:PL:GQ	1/1:232,220,0:99
gi|12057207|gb|AE001439.1|	412492	.	G	T	179	.	DP=104;VDB=0.0153;AF1=1;AC1=2;DP4=0,0,31,27;MQ=24;FQ=-202	GT:PL:GQ	1/1:212,175,0:99
gi|12057207|gb|AE001439.1|	412714	.	T	A	191	.	DP=133;VDB=0.0151;AF1=1;AC1=2;DP4=1,1,20,49;MQ=24;FQ=-204;PV4=0.51,1,1,0.23	GT:PL:GQ	1/1:224,177,0:99
gi|12057207|gb|AE001439.1|	414844	.	A	G	168	.	DP=120;VDB=0.0136;AF1=1;AC1=2;DP4=0,4,31,26;MQ=24;FQ=-146;PV4=0.053,1,1,0.25	GT:PL:GQ	1/1:201,119,0:99
gi|12057207|gb|AE001439.1|	414862	.	A	G	180	.	DP=113;VDB=0.0133;AF1=1;AC1=2;DP4=0,3,54,30;MQ=24;FQ=-234;PV4=0.051,1,1,0.23	GT:PL:GQ	1/1:213,207,0:99
gi|12057207|gb|AE001439.1|	414864	.	A	G	191	.	DP=114;VDB=0.0132;AF1=1;AC1=2;DP4=0,0,54,30;MQ=24;FQ=-280	GT:PL:GQ	1/1:224,253,0:99
gi|12057207|gb|AE001439.1|	416575	.	A	G	208	.	DP=122;VDB=0.0163;AF1=1;AC1=2;DP4=0,0,48,44;MQ=25;FQ=-282	GT:PL:GQ	1/1:241,255,0:99
gi|12057207|gb|AE001439.1|	420104	.	A	T	180	.	DP=110;VDB=0.0151;AF1=1;AC1=2;DP4=1,0,41,32;MQ=24;FQ=-231;PV4=1,1,1,0.36	GT:PL:GQ	1/1:213,204,0:99
gi|12057207|gb|AE001439.1|	423637	.	A	G	198	.	DP=83;VDB=0.0151;AF1=1;AC1=2;DP4=0,0,39,28;MQ=24;FQ=-229	GT:PL:GQ	1/1:231,202,0:99
gi|12057207|gb|AE001439.1|	424640	.	A	G	211	.	DP=140;VDB=0.0117;AF1=1;AC1=2;DP4=1,1,67,60;MQ=24;FQ=-282;PV4=1,1,1,0.3	GT:PL:GQ	1/1:244,255,0:99
gi|12057207|gb|AE001439.1|	424667	.	A	G	184	.	DP=139;VDB=0.0111;AF1=1;AC1=2;DP4=2,0,61,47;MQ=24;FQ=-282;PV4=0.51,1,1,0.33	GT:PL:GQ	1/1:217,255,0:99
gi|12057207|gb|AE001439.1|	424672	.	A	G	197	.	DP=137;VDB=0.0111;AF1=1;AC1=2;DP4=1,0,62,62;MQ=24;FQ=-282;PV4=1,1,1,0.39	GT:PL:GQ	1/1:230,255,0:99
gi|12057207|gb|AE001439.1|	424674	.	A	G	204	.	DP=136;VDB=0.0111;AF1=1;AC1=2;DP4=1,0,58,63;MQ=24;FQ=-282;PV4=0.48,1,1,0.39	GT:PL:GQ	1/1:237,255,0:99
gi|12057207|gb|AE001439.1|	424730	.	A	G	210	.	DP=143;VDB=0.0160;AF1=1;AC1=2;DP4=0,1,72,52;MQ=24;FQ=-282;PV4=0.42,1,1,0.33	GT:PL:GQ	1/1:243,255,0:99
gi|12057207|gb|AE001439.1|	424745	.	A	G	219	.	DP=134;VDB=0.0155;AF1=1;AC1=2;DP4=0,0,61,56;MQ=24;FQ=-282	GT:PL:GQ	1/1:252,255,0:99
gi|12057207|gb|AE001439.1|	424749	.	A	G	220	.	DP=138;VDB=0.0160;AF1=1;AC1=2;DP4=0,0,69,59;MQ=24;FQ=-282	GT:PL:GQ	1/1:253,255,0:99
gi|12057207|gb|AE001439.1|	424822	.	A	G	198	.	DP=108;VDB=0.0165;AF1=1;AC1=2;DP4=0,0,35,53;MQ=24;FQ=-282	GT:PL:GQ	1/1:231,255,0:99
gi|12057207|gb|AE001439.1|	424824	.	C	T	211	.	DP=106;VDB=0.0163;AF1=1;AC1=2;DP4=0,0,36,53;MQ=24;FQ=-282	GT:PL:GQ	1/1:244,255,0:99
gi|12057207|gb|AE001439.1|	425491	.	T	C	190	.	DP=109;VDB=0.0137;AF1=1;AC1=2;DP4=0,0,41,44;MQ=24;FQ=-282	GT:PL:GQ	1/1:223,255,0:99
gi|12057207|gb|AE001439.1|	425493	.	T	C	194	.	DP=113;VDB=0.0148;AF1=1;AC1=2;DP4=0,0,47,53;MQ=24;FQ=-282	GT:PL:GQ	1/1:227,255,0:99
gi|12057207|gb|AE001439.1|	425620	.	T	C	189	.	DP=119;VDB=0.0147;AF1=1;AC1=2;DP4=2,2,42,51;MQ=24;FQ=-248;PV4=1,1,0.015,0.47	GT:PL:GQ	1/1:222,221,0:99
gi|12057207|gb|AE001439.1|	425635	.	T	A	174	.	DP=114;VDB=0.0165;AF1=1;AC1=2;DP4=2,0,8,52;MQ=24;FQ=-179;PV4=0.024,1,0.48,1	GT:PL:GQ	1/1:207,152,0:99
gi|12057207|gb|AE001439.1|	425971	.	G	A	202	.	DP=140;VDB=0.0153;AF1=1;AC1=2;DP4=0,0,71,50;MQ=24;FQ=-282	GT:PL:GQ	1/1:235,255,0:99
gi|12057207|gb|AE001439.1|	426079	.	G	T	219	.	DP=122;VDB=0.0160;AF1=1;AC1=2;DP4=0,0,57,62;MQ=24;FQ=-282	GT:PL:GQ	1/1:252,255,0:99
gi|12057207|gb|AE001439.1|	426113	.	G	A	91	.	DP=119;VDB=0.0160;AF1=1;AC1=2;DP4=0,0,12,7;MQ=24;FQ=-84	GT:PL:GQ	1/1:124,57,0:99
gi|12057207|gb|AE001439.1|	426114	.	A	G	41	.	DP=117;VDB=0.0159;AF1=1;AC1=2;DP4=0,0,13,0;MQ=24;FQ=-66	GT:PL:GQ	1/1:74,39,0:73
gi|12057207|gb|AE001439.1|	444673	.	G	A	219	.	DP=133;VDB=0.0148;AF1=1;AC1=2;DP4=0,0,54,66;MQ=24;FQ=-282	GT:PL:GQ	1/1:252,255,0:99
gi|12057207|gb|AE001439.1|	455184	.	G	A	205	.	DP=93;VDB=0.0167;AF1=1;AC1=2;DP4=0,0,46,32;MQ=24;FQ=-262	GT:PL:GQ	1/1:238,235,0:99
gi|12057207|gb|AE001439.1|	456333	.	C	T	191	.	DP=114;VDB=0.0140;AF1=1;AC1=2;DP4=3,1,40,44;MQ=24;FQ=-225;PV4=0.35,1,1,1	GT:PL:GQ	1/1:224,198,0:99
gi|12057207|gb|AE001439.1|	461979	.	C	T	37.3	.	DP=52;VDB=0.0092;AF1=0.543;AC1=1;DP4=4,0,4,5;MQ=21;FQ=-19;PV4=0.1,1,0.12,0.17	GT:PL:GQ	0/1:67,0,8:11
gi|12057207|gb|AE001439.1|	470903	.	G	A	198	.	DP=96;VDB=0.0126;AF1=1;AC1=2;DP4=0,0,41,36;MQ=24;FQ=-259	GT:PL:GQ	1/1:231,232,0:99
gi|12057207|gb|AE001439.1|	487059	.	A	G	191	.	DP=100;VDB=0.0146;AF1=1;AC1=2;DP4=0,1,34,43;MQ=24;FQ=-242;PV4=1,1,1,0.34	GT:PL:GQ	1/1:224,215,0:99
gi|12057207|gb|AE001439.1|	488726	.	C	A	82	.	DP=96;VDB=0.0165;AF1=1;AC1=2;DP4=0,0,5,18;MQ=24;FQ=-96	GT:PL:GQ	1/1:115,69,0:99
gi|12057207|gb|AE001439.1|	488728	.	A	T	54	.	DP=108;VDB=0.0170;AF1=0.5032;AC1=1;DP4=3,3,7,10;MQ=24;FQ=-8.63;PV4=1,0.19,1,1	GT:PL:GQ	0/1:84,0,19:22
gi|12057207|gb|AE001439.1|	489845	.	G	A	212	.	DP=131;VDB=0.0148;AF1=1;AC1=2;DP4=0,0,48,54;MQ=24;FQ=-282	GT:PL:GQ	1/1:245,255,0:99
gi|12057207|gb|AE001439.1|	495275	.	A	G	203	.	DP=112;VDB=0.0076;AF1=1;AC1=2;DP4=1,0,44,55;MQ=24;FQ=-282;PV4=0.45,1,1,0.37	GT:PL:GQ	1/1:236,255,0:99
gi|12057207|gb|AE001439.1|	499626	.	A	G	161	.	DP=106;VDB=0.0166;AF1=1;AC1=2;DP4=0,12,36,50;MQ=24;FQ=-125;PV4=0.0033,1,0.18,0.43	GT:PL:GQ	1/1:194,98,0:99
gi|12057207|gb|AE001439.1|	504664	.	T	C	27	.	DP=80;VDB=0.0172;AF1=0.5025;AC1=1;DP4=4,1,1,12;MQ=24;FQ=-7.78;PV4=0.0077,0.33,0.24,0.064	GT:PL:GQ	0/1:57,0,20:23
gi|12057207|gb|AE001439.1|	530406	.	A	G	188	.	DP=37;VDB=0.0144;AF1=1;AC1=2;DP4=0,1,10,20;MQ=24;FQ=-104;PV4=1,1,1,1	GT:PL:GQ	1/1:221,77,0:99
gi|12057207|gb|AE001439.1|	530413	.	C	T	149	.	DP=35;VDB=0.0160;AF1=1;AC1=2;DP4=0,0,6,16;MQ=24;FQ=-93	GT:PL:GQ	1/1:182,66,0:99
gi|12057207|gb|AE001439.1|	530463	.	C	T	142	.	DP=28;VDB=0.0157;AF1=1;AC1=2;DP4=0,0,4,16;MQ=24;FQ=-87	GT:PL:GQ	1/1:175,60,0:99
gi|12057207|gb|AE001439.1|	530527	.	G	A	166	.	DP=30;VDB=0.0158;AF1=1;AC1=2;DP4=0,0,12,7;MQ=24;FQ=-84	GT:PL:GQ	1/1:199,57,0:99
gi|12057207|gb|AE001439.1|	530530	.	T	C	169	.	DP=30;VDB=0.0139;AF1=1;AC1=2;DP4=0,0,11,9;MQ=24;FQ=-87	GT:PL:GQ	1/1:202,60,0:99
gi|12057207|gb|AE001439.1|	530559	.	A	G	168	.	DP=34;VDB=0.0135;AF1=1;AC1=2;DP4=0,0,20,9;MQ=24;FQ=-114	GT:PL:GQ	1/1:201,87,0:99
gi|12057207|gb|AE001439.1|	530562	.	T	C	173	.	DP=37;VDB=0.0133;AF1=1;AC1=2;DP4=0,0,19,9;MQ=24;FQ=-111	GT:PL:GQ	1/1:206,84,0:99
gi|12057207|gb|AE001439.1|	536178	.	C	A	41	.	DP=132;VDB=0.0056;AF1=0.5;AC1=1;DP4=7,23,3,18;MQ=24;FQ=44;PV4=0.49,0.0095,0.064,1	GT:PL:GQ	0/1:71,0,141:74
gi|12057207|gb|AE001439.1|	536849	.	T	A	196	.	DP=96;VDB=0.0169;AF1=1;AC1=2;DP4=3,0,46,37;MQ=24;FQ=-233;PV4=0.26,1,1,0.27	GT:PL:GQ	1/1:229,206,0:99
gi|12057207|gb|AE001439.1|	536858	.	A	T	80	.	DP=102;VDB=0.0170;AF1=1;AC1=2;DP4=2,1,15,11;MQ=24;FQ=-53;PV4=1,0.0014,0.33,1	GT:PL:GQ	1/1:113,26,0:49
gi|12057207|gb|AE001439.1|	536860	.	C	A	97	.	DP=101;VDB=0.0169;AF1=1;AC1=2;DP4=2,1,14,16;MQ=24;FQ=-73;PV4=0.6,0.046,1,1	GT:PL:GQ	1/1:130,46,0:89
gi|12057207|gb|AE001439.1|	546605	.	G	A	195	.	DP=116;VDB=0.0036;AF1=1;AC1=2;DP4=0,0,21,48;MQ=24;FQ=-235	GT:PL:GQ	1/1:228,208,0:99
gi|12057207|gb|AE001439.1|	550668	.	C	T	201	.	DP=128;VDB=0.0142;AF1=1;AC1=2;DP4=0,0,40,62;MQ=24;FQ=-282	GT:PL:GQ	1/1:234,255,0:99
gi|12057207|gb|AE001439.1|	552380	.	A	G	215	.	DP=100;VDB=0.0157;AF1=1;AC1=2;DP4=0,0,39,49;MQ=24;FQ=-282	GT:PL:GQ	1/1:248,255,0:99
gi|12057207|gb|AE001439.1|	557143	.	T	A	181	.	DP=88;VDB=0.0072;AF1=1;AC1=2;DP4=0,0,35,22;MQ=24;FQ=-199	GT:PL:GQ	1/1:214,172,0:99
gi|12057207|gb|AE001439.1|	558494	.	C	T	177	.	DP=118;VDB=0.0162;AF1=1;AC1=2;DP4=0,0,52,36;MQ=24;FQ=-282	GT:PL:GQ	1/1:210,255,0:99
gi|12057207|gb|AE001439.1|	558879	.	G	C	211	.	DP=122;VDB=0.0158;AF1=1;AC1=2;DP4=0,0,69,37;MQ=24;FQ=-282	GT:PL:GQ	1/1:244,255,0:99
gi|12057207|gb|AE001439.1|	559575	.	C	A	44	.	DP=134;VDB=0.0164;AF1=1;AC1=2;DP4=1,0,1,13;MQ=25;FQ=-58;PV4=0.13,1,1,0.34	GT:PL:GQ	1/1:77,31,0:59
gi|12057207|gb|AE001439.1|	559578	.	A	C	127	.	DP=102;VDB=0.0164;AF1=1;AC1=2;DP4=0,1,32,12;MQ=24;FQ=-145;PV4=0.29,1,1,1	GT:PL:GQ	1/1:160,118,0:99
gi|12057207|gb|AE001439.1|	559957	.	T	C	202	.	DP=88;VDB=0.0166;AF1=1;AC1=2;DP4=0,0,30,32;MQ=24;FQ=-211	GT:PL:GQ	1/1:235,184,0:99
gi|12057207|gb|AE001439.1|	559968	.	G	A	191	.	DP=86;VDB=0.0164;AF1=1;AC1=2;DP4=0,0,32,27;MQ=24;FQ=-205	GT:PL:GQ	1/1:224,178,0:99
gi|12057207|gb|AE001439.1|	563526	.	G	A	194	.	DP=100;VDB=0.0157;AF1=1;AC1=2;DP4=0,0,46,30;MQ=24;FQ=-256	GT:PL:GQ	1/1:227,229,0:99
gi|12057207|gb|AE001439.1|	567023	.	G	A	208	.	DP=145;VDB=0.0153;AF1=1;AC1=2;DP4=0,0,46,62;MQ=24;FQ=-282	GT:PL:GQ	1/1:241,255,0:99
gi|12057207|gb|AE001439.1|	567334	.	G	A	196	.	DP=83;VDB=0.0109;AF1=1;AC1=2;DP4=0,0,36,28;MQ=24;FQ=-220	GT:PL:GQ	1/1:229,193,0:99
gi|12057207|gb|AE001439.1|	567911	.	C	G	208	.	DP=81;VDB=0.0166;AF1=1;AC1=2;DP4=0,0,16,55;MQ=24;FQ=-241	GT:PL:GQ	1/1:241,214,0:99
gi|12057207|gb|AE001439.1|	567987	.	C	G	195	.	DP=98;VDB=0.0126;AF1=1;AC1=2;DP4=1,0,34,53;MQ=24;FQ=-272;PV4=0.4,1,1,0.33	GT:PL:GQ	1/1:228,245,0:99
gi|12057207|gb|AE001439.1|	568369	.	A	T	72.1	.	DP=81;VDB=0.0164;AF1=1;AC1=2;DP4=2,2,18,8;MQ=24;FQ=-49;PV4=0.58,0.15,1,1	GT:PL:GQ	1/1:105,22,0:41
gi|12057207|gb|AE001439.1|	568372	.	T	A,G	79	.	DP=75;VDB=0.0163;AF1=1;AC1=2;DP4=0,0,21,13;MQ=24;FQ=-114	GT:PL:GQ	1/1:112,87,0,116,37,101:99
gi|12057207|gb|AE001439.1|	568574	.	A	G	212	.	DP=69;VDB=0.0118;AF1=1;AC1=2;DP4=0,0,18,33;MQ=24;FQ=-181	GT:PL:GQ	1/1:245,154,0:99
gi|12057207|gb|AE001439.1|	568597	.	G	C	192	.	DP=68;VDB=0.0120;AF1=1;AC1=2;DP4=0,0,28,33;MQ=24;FQ=-211	GT:PL:GQ	1/1:225,184,0:99
gi|12057207|gb|AE001439.1|	568614	.	A	G	192	.	DP=62;VDB=0.0141;AF1=1;AC1=2;DP4=0,0,24,20;MQ=24;FQ=-159	GT:PL:GQ	1/1:225,132,0:99
gi|12057207|gb|AE001439.1|	568677	.	G	C	198	.	DP=91;VDB=0.0164;AF1=1;AC1=2;DP4=0,0,31,37;MQ=24;FQ=-232	GT:PL:GQ	1/1:231,205,0:99
gi|12057207|gb|AE001439.1|	570434	.	T	G	209	.	DP=119;VDB=0.0147;AF1=1;AC1=2;DP4=0,0,50,53;MQ=24;FQ=-282	GT:PL:GQ	1/1:242,255,0:99
gi|12057207|gb|AE001439.1|	577066	.	T	C	205	.	DP=81;VDB=0.0164;AF1=1;AC1=2;DP4=0,0,30,43;MQ=24;FQ=-247	GT:PL:GQ	1/1:238,220,0:99
gi|12057207|gb|AE001439.1|	585137	.	A	T	198	.	DP=131;VDB=0.0113;AF1=1;AC1=2;DP4=0,0,32,67;MQ=24;FQ=-282	GT:PL:GQ	1/1:231,255,0:99
gi|12057207|gb|AE001439.1|	591365	.	G	A	199	.	DP=89;VDB=0.0164;AF1=1;AC1=2;DP4=1,0,54,19;MQ=25;FQ=-231;PV4=1,1,1,0.33	GT:PL:GQ	1/1:232,204,0:99
gi|12057207|gb|AE001439.1|	593591	.	C	T	208	.	DP=108;VDB=0.0138;AF1=1;AC1=2;DP4=0,0,51,41;MQ=25;FQ=-282	GT:PL:GQ	1/1:241,255,0:99
gi|12057207|gb|AE001439.1|	607064	.	A	G	214	.	DP=117;VDB=0.0054;AF1=1;AC1=2;DP4=0,0,38,65;MQ=24;FQ=-282	GT:PL:GQ	1/1:247,255,0:99
gi|12057207|gb|AE001439.1|	614241	.	C	T	196	.	DP=116;VDB=0.0112;AF1=1;AC1=2;DP4=1,0,41,54;MQ=24;FQ=-282;PV4=0.44,1,1,0.38	GT:PL:GQ	1/1:229,255,0:99
gi|12057207|gb|AE001439.1|	615945	.	A	G	199	.	DP=114;VDB=0.0148;AF1=1;AC1=2;DP4=0,0,60,38;MQ=24;FQ=-282	GT:PL:GQ	1/1:232,255,0:99
gi|12057207|gb|AE001439.1|	625689	.	G	A	170	.	DP=127;VDB=0.0171;AF1=1;AC1=2;DP4=0,0,60,28;MQ=22;FQ=-282	GT:PL:GQ	1/1:203,255,0:99
gi|12057207|gb|AE001439.1|	628017	.	T	C	195	.	DP=121;VDB=0.0157;AF1=1;AC1=2;DP4=2,0,57,44;MQ=24;FQ=-282;PV4=0.51,1,1,1	GT:PL:GQ	1/1:228,255,0:99
gi|12057207|gb|AE001439.1|	632672	.	T	C	206	.	DP=120;VDB=0.0132;AF1=1;AC1=2;DP4=1,0,68,28;MQ=25;FQ=-282;PV4=1,1,0.26,0.33	GT:PL:GQ	1/1:239,255,0:99
gi|12057207|gb|AE001439.1|	634533	.	A	G	195	.	DP=124;VDB=0.0167;AF1=1;AC1=2;DP4=0,0,48,61;MQ=24;FQ=-282	GT:PL:GQ	1/1:228,255,0:99
gi|12057207|gb|AE001439.1|	639750	.	A	T	179	.	DP=126;VDB=0.0131;AF1=1;AC1=2;DP4=0,0,48,42;MQ=24;FQ=-282	GT:PL:GQ	1/1:212,255,0:99
gi|12057207|gb|AE001439.1|	639784	.	A	G	147	.	DP=121;VDB=0.0156;AF1=1;AC1=2;DP4=0,0,38,32;MQ=25;FQ=-238	GT:PL:GQ	1/1:180,211,0:99
gi|12057207|gb|AE001439.1|	639816	.	A	G	179	.	DP=115;VDB=0.0167;AF1=1;AC1=2;DP4=0,0,31,41;MQ=25;FQ=-244	GT:PL:GQ	1/1:212,217,0:99
gi|12057207|gb|AE001439.1|	640473	.	A	G	222	.	DP=143;VDB=0.0164;AF1=1;AC1=2;DP4=0,0,66,66;MQ=25;FQ=-282	GT:PL:GQ	1/1:255,255,0:99
gi|12057207|gb|AE001439.1|	645375	.	A	G	218	.	DP=106;VDB=0.0166;AF1=1;AC1=2;DP4=0,0,43,50;MQ=24;FQ=-282	GT:PL:GQ	1/1:251,255,0:99
gi|12057207|gb|AE001439.1|	648495	.	C	T	211	.	DP=88;VDB=0.0159;AF1=1;AC1=2;DP4=0,0,23,40;MQ=24;FQ=-217	GT:PL:GQ	1/1:244,190,0:99
gi|12057207|gb|AE001439.1|	654378	.	G	A	222	.	DP=133;VDB=0.0141;AF1=1;AC1=2;DP4=0,0,44,69;MQ=24;FQ=-282	GT:PL:GQ	1/1:255,255,0:99
gi|12057207|gb|AE001439.1|	654386	.	G	A	69	.	DP=136;VDB=0.0153;AF1=1;AC1=2;DP4=1,0,38,0;MQ=24;FQ=-128;PV4=1,1,1,0.32	GT:PL:GQ	1/1:102,101,0:99
gi|12057207|gb|AE001439.1|	656429	.	A	G	217	.	DP=114;VDB=0.0131;AF1=1;AC1=2;DP4=0,0,50,41;MQ=25;FQ=-282	GT:PL:GQ	1/1:250,255,0:99
gi|12057207|gb|AE001439.1|	656522	.	G	A	202	.	DP=85;VDB=0.0166;AF1=1;AC1=2;DP4=0,0,37,28;MQ=25;FQ=-223	GT:PL:GQ	1/1:235,196,0:99
gi|12057207|gb|AE001439.1|	657809	.	T	C	214	.	DP=119;VDB=0.0151;AF1=1;AC1=2;DP4=0,0,49,48;MQ=24;FQ=-282	GT:PL:GQ	1/1:247,255,0:99
gi|12057207|gb|AE001439.1|	663165	.	C	T	200	.	DP=111;VDB=0.0174;AF1=1;AC1=2;DP4=0,0,53,47;MQ=24;FQ=-282	GT:PL:GQ	1/1:233,255,0:99
gi|12057207|gb|AE001439.1|	663425	.	C	T	210	.	DP=118;VDB=0.0158;AF1=1;AC1=2;DP4=0,0,47,54;MQ=24;FQ=-282	GT:PL:GQ	1/1:243,255,0:99
gi|12057207|gb|AE001439.1|	663492	.	C	T	215	.	DP=121;VDB=0.0158;AF1=1;AC1=2;DP4=0,0,41,64;MQ=24;FQ=-282	GT:PL:GQ	1/1:248,255,0:99
gi|12057207|gb|AE001439.1|	664976	.	C	T	199	.	DP=109;VDB=0.0150;AF1=1;AC1=2;DP4=0,0,51,40;MQ=24;FQ=-282	GT:PL:GQ	1/1:232,255,0:99
gi|12057207|gb|AE001439.1|	666783	.	C	T	211	.	DP=143;VDB=0.0144;AF1=1;AC1=2;DP4=0,0,69,66;MQ=24;FQ=-282	GT:PL:GQ	1/1:244,255,0:99
gi|12057207|gb|AE001439.1|	666808	.	C	G	208	.	DP=149;VDB=0.0137;AF1=1;AC1=2;DP4=0,0,66,64;MQ=24;FQ=-282	GT:PL:GQ	1/1:241,255,0:99
gi|12057207|gb|AE001439.1|	666841	.	A	G	180	.	DP=132;VDB=0.0081;AF1=1;AC1=2;DP4=2,1,37,53;MQ=24;FQ=-241;PV4=0.57,0.27,0.096,1	GT:PL:GQ	1/1:213,214,0:99
gi|12057207|gb|AE001439.1|	666858	.	T	A	194	.	DP=130;VDB=0.0071;AF1=1;AC1=2;DP4=0,0,45,60;MQ=24;FQ=-282	GT:PL:GQ	1/1:227,255,0:99
gi|12057207|gb|AE001439.1|	677246	.	A	G	222	.	DP=106;VDB=0.0160;AF1=1;AC1=2;DP4=0,0,32,45;MQ=25;FQ=-259	GT:PL:GQ	1/1:255,232,0:99
gi|12057207|gb|AE001439.1|	682442	.	T	C	167	.	DP=101;VDB=0.0148;AF1=1;AC1=2;DP4=1,0,22,23;MQ=24;FQ=-143;PV4=1,0.29,1,0.34	GT:PL:GQ	1/1:200,116,0:99
gi|12057207|gb|AE001439.1|	682546	.	T	C	181	.	DP=87;VDB=0.0178;AF1=1;AC1=2;DP4=0,1,23,22;MQ=24;FQ=-148;PV4=1,1,1,1	GT:PL:GQ	1/1:214,121,0:99
gi|12057207|gb|AE001439.1|	705408	.	A	G	87	.	DP=132;VDB=0.0141;AF1=1;AC1=2;DP4=0,0,8,8;MQ=24;FQ=-75	GT:PL:GQ	1/1:120,48,0:93
gi|12057207|gb|AE001439.1|	705409	.	G	C	86	.	DP=133;VDB=0.0145;AF1=1;AC1=2;DP4=0,1,13,7;MQ=24;FQ=-74;PV4=0.38,1,0.43,0.41	GT:PL:GQ	1/1:119,47,0:91
gi|12057207|gb|AE001439.1|	705454	.	T	C,A	186	.	DP=136;VDB=0.0162;AF1=1;AC1=2;DP4=0,0,25,56;MQ=24;FQ=-265	GT:PL:GQ	1/1:219,238,0,217,216,214:99
gi|12057207|gb|AE001439.1|	705729	.	C	T	67.8	.	DP=108;VDB=0.0137;AF1=1;AC1=2;DP4=3,1,8,14;MQ=24;FQ=-33;PV4=0.28,0.01,1,1	GT:PL:GQ	1/1:99,6,0:10
gi|12057207|gb|AE001439.1|	705730	.	T	C	49	.	DP=112;VDB=0.0143;AF1=0.5006;AC1=1;DP4=1,4,7,11;MQ=24;FQ=-3.53;PV4=0.62,4.1e-08,1,1	GT:PL:GQ	0/1:79,0,26:29
gi|12057207|gb|AE001439.1|	706146	.	G	T	189	.	DP=77;VDB=0.0159;AF1=1;AC1=2;DP4=0,0,36,29;MQ=24;FQ=-223	GT:PL:GQ	1/1:222,196,0:99
gi|12057207|gb|AE001439.1|	706184	.	T	A	186	.	DP=82;VDB=0.0146;AF1=1;AC1=2;DP4=0,0,35,30;MQ=24;FQ=-223	GT:PL:GQ	1/1:219,196,0:99
gi|12057207|gb|AE001439.1|	706191	.	G	A	200	.	DP=88;VDB=0.0155;AF1=1;AC1=2;DP4=0,0,49,20;MQ=24;FQ=-235	GT:PL:GQ	1/1:233,208,0:99
gi|12057207|gb|AE001439.1|	706192	.	G	A	189	.	DP=90;VDB=0.0155;AF1=1;AC1=2;DP4=0,0,43,25;MQ=24;FQ=-232	GT:PL:GQ	1/1:222,205,0:99
gi|12057207|gb|AE001439.1|	715378	.	G	A	176	.	DP=120;VDB=0.0148;AF1=1;AC1=2;DP4=0,0,34,32;MQ=24;FQ=-226	GT:PL:GQ	1/1:209,199,0:99
gi|12057207|gb|AE001439.1|	715561	.	G	A	191	.	DP=90;VDB=0.0159;AF1=1;AC1=2;DP4=0,0,32,32;MQ=24;FQ=-220	GT:PL:GQ	1/1:224,193,0:99
gi|12057207|gb|AE001439.1|	726279	.	C	A	158	.	DP=68;VDB=0.0089;AF1=1;AC1=2;DP4=0,0,33,29;MQ=18;FQ=-214	GT:PL:GQ	1/1:191,187,0:99
gi|12057207|gb|AE001439.1|	726285	.	T	A	115	.	DP=57;VDB=0.0051;AF1=1;AC1=2;DP4=0,0,17,6;MQ=19;FQ=-96	GT:PL:GQ	1/1:148,69,0:99
gi|12057207|gb|AE001439.1|	726287	.	T	A	56	.	DP=56;VDB=0.0049;AF1=1;AC1=2;DP4=0,0,9,10;MQ=15;FQ=-84	GT:PL:GQ	1/1:89,57,0:99
gi|12057207|gb|AE001439.1|	726289	.	C	T	89	.	DP=56;VDB=0.0053;AF1=1;AC1=2;DP4=0,0,13,8;MQ=17;FQ=-90	GT:PL:GQ	1/1:122,63,0:99
gi|12057207|gb|AE001439.1|	726290	.	C	A	80	.	DP=56;VDB=0.0049;AF1=1;AC1=2;DP4=0,0,12,9;MQ=17;FQ=-90	GT:PL:GQ	1/1:113,63,0:99
gi|12057207|gb|AE001439.1|	727421	.	G	A	112	.	DP=82;VDB=0.0068;AF1=1;AC1=2;DP4=0,0,18,12;MQ=17;FQ=-117	GT:PL:GQ	1/1:145,90,0:99
gi|12057207|gb|AE001439.1|	727423	.	T	C	93	.	DP=85;VDB=0.0068;AF1=1;AC1=2;DP4=1,0,15,9;MQ=16;FQ=-86;PV4=1,1,0.095,0.41	GT:PL:GQ	1/1:126,59,0:99
gi|12057207|gb|AE001439.1|	727424	.	A	G	97	.	DP=84;VDB=0.0059;AF1=1;AC1=2;DP4=0,1,16,10;MQ=15;FQ=-94;PV4=0.41,1,1,0.41	GT:PL:GQ	1/1:130,67,0:99
gi|12057207|gb|AE001439.1|	727447	.	G	A	95	.	DP=75;VDB=0.0045;AF1=1;AC1=2;DP4=0,0,29,33;MQ=14;FQ=-214	GT:PL:GQ	1/1:128,187,0:99
gi|12057207|gb|AE001439.1|	738959	.	A	G	209	.	DP=114;VDB=0.0151;AF1=1;AC1=2;DP4=0,0,59,40;MQ=24;FQ=-282	GT:PL:GQ	1/1:242,255,0:99
gi|12057207|gb|AE001439.1|	740699	.	T	A	212	.	DP=133;VDB=0.0133;AF1=1;AC1=2;DP4=0,0,42,70;MQ=25;FQ=-282	GT:PL:GQ	1/1:245,255,0:99
gi|12057207|gb|AE001439.1|	740776	.	G	C	206	.	DP=120;VDB=0.0166;AF1=1;AC1=2;DP4=1,0,47,59;MQ=25;FQ=-282;PV4=0.45,1,1,0.34	GT:PL:GQ	1/1:239,255,0:99
gi|12057207|gb|AE001439.1|	740778	.	T	C	209	.	DP=119;VDB=0.0166;AF1=1;AC1=2;DP4=2,0,46,54;MQ=25;FQ=-282;PV4=0.22,1,1,0.38	GT:PL:GQ	1/1:242,255,0:99
gi|12057207|gb|AE001439.1|	740811	.	T	C	222	.	DP=132;VDB=0.0164;AF1=1;AC1=2;DP4=1,0,36,63;MQ=25;FQ=-282;PV4=0.37,1,1,0.35	GT:PL:GQ	1/1:255,255,0:99
gi|12057207|gb|AE001439.1|	740828	.	T	C	184	.	DP=126;VDB=0.0162;AF1=1;AC1=2;DP4=0,0,34,53;MQ=24;FQ=-282	GT:PL:GQ	1/1:217,255,0:99
gi|12057207|gb|AE001439.1|	740872	.	T	C	222	.	DP=143;VDB=0.0164;AF1=1;AC1=2;DP4=0,0,49,76;MQ=24;FQ=-282	GT:PL:GQ	1/1:255,255,0:99
gi|12057207|gb|AE001439.1|	741472	.	T	G	67	.	DP=63;VDB=0.0033;AF1=1;AC1=2;DP4=0,0,24,33;MQ=12;FQ=-199	GT:PL:GQ	1/1:100,172,0:99
gi|12057207|gb|AE001439.1|	742635	.	C	T	177	.	DP=108;VDB=0.0158;AF1=1;AC1=2;DP4=0,1,44,41;MQ=21;FQ=-266;PV4=0.49,1,0.16,0.35	GT:PL:GQ	1/1:210,239,0:99
gi|12057207|gb|AE001439.1|	760142	.	T	A	203	.	DP=129;VDB=0.0137;AF1=1;AC1=2;DP4=1,0,46,58;MQ=24;FQ=-282;PV4=0.45,1,1,0.34	GT:PL:GQ	1/1:236,255,0:99
gi|12057207|gb|AE001439.1|	765498	.	G	A	200	.	DP=89;VDB=0.0169;AF1=1;AC1=2;DP4=0,0,29,31;MQ=24;FQ=-208	GT:PL:GQ	1/1:233,181,0:99
gi|12057207|gb|AE001439.1|	768074	.	T	A	198	.	DP=125;VDB=0.0141;AF1=1;AC1=2;DP4=0,0,56,40;MQ=24;FQ=-282	GT:PL:GQ	1/1:231,255,0:99
gi|12057207|gb|AE001439.1|	768097	.	G	A	193	.	DP=104;VDB=0.0151;AF1=1;AC1=2;DP4=0,0,56,31;MQ=24;FQ=-282	GT:PL:GQ	1/1:226,255,0:99
gi|12057207|gb|AE001439.1|	775691	.	A	G	204	.	DP=122;VDB=0.0161;AF1=1;AC1=2;DP4=0,1,58,49;MQ=24;FQ=-282;PV4=0.46,1,1,0.3	GT:PL:GQ	1/1:237,255,0:99
gi|12057207|gb|AE001439.1|	779560	.	C	T	206	.	DP=102;VDB=0.0052;AF1=1;AC1=2;DP4=2,0,23,63;MQ=24;FQ=-256;PV4=0.078,1,1,0.46	GT:PL:GQ	1/1:239,229,0:99
gi|12057207|gb|AE001439.1|	788336	.	T	C	210	.	DP=97;VDB=0.0165;AF1=1;AC1=2;DP4=0,2,28,48;MQ=25;FQ=-225;PV4=0.53,1,1,0.32	GT:PL:GQ	1/1:243,198,0:99
gi|12057207|gb|AE001439.1|	804448	.	G	A	187	.	DP=89;VDB=0.0143;AF1=1;AC1=2;DP4=0,0,41,33;MQ=24;FQ=-250	GT:PL:GQ	1/1:220,223,0:99
gi|12057207|gb|AE001439.1|	804471	.	C	A	180	.	DP=88;VDB=0.0164;AF1=1;AC1=2;DP4=0,1,39,17;MQ=25;FQ=-181;PV4=0.32,1,1,0.33	GT:PL:GQ	1/1:213,154,0:99
gi|12057207|gb|AE001439.1|	805026	.	T	C	118	.	DP=136;VDB=0.0123;AF1=1;AC1=2;DP4=0,0,23,21;MQ=24;FQ=-159	GT:PL:GQ	1/1:151,132,0:99
gi|12057207|gb|AE001439.1|	805028	.	C	T	121	.	DP=136;VDB=0.0118;AF1=1;AC1=2;DP4=0,0,24,27;MQ=24;FQ=-181	GT:PL:GQ	1/1:154,154,0:99
gi|12057207|gb|AE001439.1|	810776	.	A	G	203	.	DP=137;VDB=0.0144;AF1=1;AC1=2;DP4=0,0,56,61;MQ=24;FQ=-282	GT:PL:GQ	1/1:236,255,0:99
gi|12057207|gb|AE001439.1|	810779	.	A	G	196	.	DP=137;VDB=0.0142;AF1=1;AC1=2;DP4=2,0,57,60;MQ=24;FQ=-282;PV4=0.24,1,0.23,1	GT:PL:GQ	1/1:229,255,0:99
gi|12057207|gb|AE001439.1|	810903	.	A	T	193	.	DP=81;VDB=0.0137;AF1=1;AC1=2;DP4=0,0,41,28;MQ=24;FQ=-235	GT:PL:GQ	1/1:226,208,0:99
gi|12057207|gb|AE001439.1|	811582	.	T	C	220	.	DP=123;VDB=0.0139;AF1=1;AC1=2;DP4=0,0,56,53;MQ=24;FQ=-282	GT:PL:GQ	1/1:253,255,0:99
gi|12057207|gb|AE001439.1|	818077	.	T	C	176	.	DP=127;VDB=0.0140;AF1=1;AC1=2;DP4=0,1,43,31;MQ=24;FQ=-231;PV4=0.43,0.47,1,0.4	GT:PL:GQ	1/1:209,204,0:99
gi|12057207|gb|AE001439.1|	818395	.	T	C	25.5	.	DP=119;VDB=0.0163;AF1=1;AC1=2;DP4=0,0,1,3;MQ=24;FQ=-39	GT:PL:GQ	1/1:58,12,0:21
gi|12057207|gb|AE001439.1|	818419	.	C	T	222	.	DP=112;VDB=0.0163;AF1=1;AC1=2;DP4=0,0,49,52;MQ=24;FQ=-282	GT:PL:GQ	1/1:255,255,0:99
gi|12057207|gb|AE001439.1|	818421	.	C	A	208	.	DP=108;VDB=0.0160;AF1=1;AC1=2;DP4=0,0,52,49;MQ=24;FQ=-282	GT:PL:GQ	1/1:241,255,0:99
gi|12057207|gb|AE001439.1|	818428	.	A	C	188	.	DP=106;VDB=0.0162;AF1=1;AC1=2;DP4=0,0,46,51;MQ=24;FQ=-282	GT:PL:GQ	1/1:221,255,0:99
gi|12057207|gb|AE001439.1|	818430	.	C	T	183	.	DP=104;VDB=0.0161;AF1=1;AC1=2;DP4=0,0,44,49;MQ=24;FQ=-282	GT:PL:GQ	1/1:216,255,0:99
gi|12057207|gb|AE001439.1|	818453	.	T	C	192	.	DP=97;VDB=0.0160;AF1=1;AC1=2;DP4=3,1,33,45;MQ=23;FQ=-205;PV4=0.31,1,0.22,0.22	GT:PL:GQ	1/1:225,178,0:99
gi|12057207|gb|AE001439.1|	818461	.	T	C	171	.	DP=93;VDB=0.0164;AF1=1;AC1=2;DP4=0,1,36,39;MQ=23;FQ=-237;PV4=1,1,1,1	GT:PL:GQ	1/1:204,210,0:99
gi|12057207|gb|AE001439.1|	818464	.	T	C	166	.	DP=93;VDB=0.0165;AF1=1;AC1=2;DP4=1,1,32,39;MQ=24;FQ=-212;PV4=1,1,1,1	GT:PL:GQ	1/1:199,185,0:99
gi|12057207|gb|AE001439.1|	818467	.	A	T	164	.	DP=95;VDB=0.0168;AF1=1;AC1=2;DP4=1,2,35,37;MQ=24;FQ=-203;PV4=1,1,1,1	GT:PL:GQ	1/1:197,176,0:99
gi|12057207|gb|AE001439.1|	818473	.	A	C	192	.	DP=93;VDB=0.0166;AF1=1;AC1=2;DP4=0,0,42,34;MQ=23;FQ=-256	GT:PL:GQ	1/1:225,229,0:99
gi|12057207|gb|AE001439.1|	818485	.	T	C	211	.	DP=92;VDB=0.0166;AF1=1;AC1=2;DP4=0,1,42,43;MQ=24;FQ=-266;PV4=1,1,0.26,0.33	GT:PL:GQ	1/1:244,239,0:99
gi|12057207|gb|AE001439.1|	818499	.	G	C	206	.	DP=81;VDB=0.0137;AF1=1;AC1=2;DP4=0,0,34,32;MQ=24;FQ=-226	GT:PL:GQ	1/1:239,199,0:99
gi|12057207|gb|AE001439.1|	818504	.	A	C	46.1	.	DP=70;VDB=0.0123;AF1=1;AC1=2;DP4=0,0,3,4;MQ=24;FQ=-48	GT:PL:GQ	1/1:79,21,0:39
gi|12057207|gb|AE001439.1|	818505	.	G	T,C	28.1	.	DP=75;VDB=0.0127;AF1=1;AC1=2;DP4=0,0,5,3;MQ=23;FQ=-48	GT:PL:GQ	1/1:61,21,0,57,8,54:38
gi|12057207|gb|AE001439.1|	818506	.	C	T	73.2	.	DP=79;VDB=0.0136;AF1=1;AC1=2;DP4=1,0,4,7;MQ=24;FQ=-44;PV4=0.42,0.31,0.27,1	GT:PL:GQ	1/1:106,17,0:31
gi|12057207|gb|AE001439.1|	818516	.	T	A	204	.	DP=83;VDB=0.0159;AF1=1;AC1=2;DP4=0,0,34,45;MQ=24;FQ=-265	GT:PL:GQ	1/1:237,238,0:99
gi|12057207|gb|AE001439.1|	818534	.	G	T	213	.	DP=76;VDB=0.0156;AF1=1;AC1=2;DP4=0,0,32,41;MQ=24;FQ=-247	GT:PL:GQ	1/1:246,220,0:99
gi|12057207|gb|AE001439.1|	818539	.	G	C	212	.	DP=87;VDB=0.0161;AF1=1;AC1=2;DP4=0,0,28,47;MQ=24;FQ=-253	GT:PL:GQ	1/1:245,226,0:99
gi|12057207|gb|AE001439.1|	818546	.	T	A	206	.	DP=74;VDB=0.0155;AF1=1;AC1=2;DP4=0,0,30,42;MQ=24;FQ=-244	GT:PL:GQ	1/1:239,217,0:99
gi|12057207|gb|AE001439.1|	818596	.	G	C	183	.	DP=94;VDB=0.0161;AF1=1;AC1=2;DP4=0,0,25,36;MQ=24;FQ=-211	GT:PL:GQ	1/1:216,184,0:99
gi|12057207|gb|AE001439.1|	818599	.	G	T	177	.	DP=91;VDB=0.0160;AF1=1;AC1=2;DP4=0,0,25,40;MQ=24;FQ=-223	GT:PL:GQ	1/1:210,196,0:99
gi|12057207|gb|AE001439.1|	818621	.	T	A	205	.	DP=96;VDB=0.0159;AF1=1;AC1=2;DP4=0,0,25,44;MQ=24;FQ=-235	GT:PL:GQ	1/1:238,208,0:99
gi|12057207|gb|AE001439.1|	830177	.	A	C	202	.	DP=125;VDB=0.0163;AF1=1;AC1=2;DP4=2,0,56,51;MQ=24;FQ=-282;PV4=0.5,1,1,0.32	GT:PL:GQ	1/1:235,255,0:99
gi|12057207|gb|AE001439.1|	830205	.	G	T	191	.	DP=89;VDB=0.0133;AF1=1;AC1=2;DP4=0,0,34,46;MQ=24;FQ=-268	GT:PL:GQ	1/1:224,241,0:99
gi|12057207|gb|AE001439.1|	830532	.	G	T	155	.	DP=100;VDB=0.0116;AF1=1;AC1=2;DP4=0,0,38,25;MQ=24;FQ=-217	GT:PL:GQ	1/1:188,190,0:99
gi|12057207|gb|AE001439.1|	830533	.	G	T	120	.	DP=115;VDB=0.0116;AF1=1;AC1=2;DP4=1,0,10,18;MQ=24;FQ=-98;PV4=0.38,1,1,1	GT:PL:GQ	1/1:153,71,0:99
gi|12057207|gb|AE001439.1|	839697	.	A	G	211	.	DP=89;VDB=0.0154;AF1=1;AC1=2;DP4=0,2,55,26;MQ=24;FQ=-236;PV4=0.11,1,1,0.38	GT:PL:GQ	1/1:244,209,0:99
gi|12057207|gb|AE001439.1|	847058	.	A	G	213	.	DP=135;VDB=0.0164;AF1=1;AC1=2;DP4=0,0,76,41;MQ=25;FQ=-282	GT:PL:GQ	1/1:246,255,0:99
gi|12057207|gb|AE001439.1|	847061	.	A	G	213	.	DP=134;VDB=0.0164;AF1=1;AC1=2;DP4=1,0,75,44;MQ=25;FQ=-282;PV4=1,1,1,0.36	GT:PL:GQ	1/1:246,255,0:99
gi|12057207|gb|AE001439.1|	847476	.	A	T	165	.	DP=98;VDB=0.0156;AF1=1;AC1=2;DP4=0,0,36,43;MQ=24;FQ=-265	GT:PL:GQ	1/1:198,238,0:99
gi|12057207|gb|AE001439.1|	847479	.	G	A	193	.	DP=112;VDB=0.0160;AF1=1;AC1=2;DP4=0,0,38,49;MQ=24;FQ=-282	GT:PL:GQ	1/1:226,255,0:99
gi|12057207|gb|AE001439.1|	847497	.	C	A,T	200	.	DP=114;VDB=0.0166;AF1=1;AC1=2;DP4=0,0,50,46;MQ=24;FQ=-282	GT:PL:GQ	1/1:233,255,0,235,255,232:99
gi|12057207|gb|AE001439.1|	847522	.	A	T	195	.	DP=111;VDB=0.0166;AF1=1;AC1=2;DP4=0,0,46,46;MQ=24;FQ=-282	GT:PL:GQ	1/1:228,255,0:99
gi|12057207|gb|AE001439.1|	847531	.	A	T	192	.	DP=100;VDB=0.0162;AF1=1;AC1=2;DP4=0,0,47,46;MQ=24;FQ=-282	GT:PL:GQ	1/1:225,255,0:99
gi|12057207|gb|AE001439.1|	847539	.	G	T	208	.	DP=108;VDB=0.0156;AF1=1;AC1=2;DP4=0,0,51,48;MQ=24;FQ=-282	GT:PL:GQ	1/1:241,255,0:99
gi|12057207|gb|AE001439.1|	847640	.	G	C,T	184	.	DP=109;VDB=0.0167;AF1=1;AC1=2;DP4=0,0,28,42;MQ=24;FQ=-229	GT:PL:GQ	1/1:217,202,0,219,157,210:99
gi|12057207|gb|AE001439.1|	847650	.	G	A	193	.	DP=101;VDB=0.0169;AF1=1;AC1=2;DP4=0,0,39,31;MQ=24;FQ=-235	GT:PL:GQ	1/1:226,208,0:99
gi|12057207|gb|AE001439.1|	847661	.	G	A	194	.	DP=121;VDB=0.0172;AF1=1;AC1=2;DP4=0,0,50,58;MQ=24;FQ=-282	GT:PL:GQ	1/1:227,255,0:99
gi|12057207|gb|AE001439.1|	847673	.	C	A	201	.	DP=124;VDB=0.0171;AF1=1;AC1=2;DP4=0,0,58,60;MQ=24;FQ=-282	GT:PL:GQ	1/1:234,255,0:99
gi|12057207|gb|AE001439.1|	847781	.	T	C	210	.	DP=106;VDB=0.0135;AF1=1;AC1=2;DP4=0,0,50,44;MQ=24;FQ=-282	GT:PL:GQ	1/1:243,255,0:99
gi|12057207|gb|AE001439.1|	847834	.	A	C	210	.	DP=107;VDB=0.0165;AF1=1;AC1=2;DP4=0,0,34,54;MQ=24;FQ=-282	GT:PL:GQ	1/1:243,255,0:99
gi|12057207|gb|AE001439.1|	860500	.	T	C	222	.	DP=126;VDB=0.0156;AF1=1;AC1=2;DP4=0,0,52,61;MQ=25;FQ=-282	GT:PL:GQ	1/1:255,255,0:99
gi|12057207|gb|AE001439.1|	862807	.	A	G	189	.	DP=90;VDB=0.0155;AF1=1;AC1=2;DP4=0,2,47,25;MQ=24;FQ=-215;PV4=0.13,1,0.3,0.31	GT:PL:GQ	1/1:222,188,0:99
gi|12057207|gb|AE001439.1|	866996	.	G	T	221	.	DP=120;VDB=0.0162;AF1=1;AC1=2;DP4=0,0,47,61;MQ=24;FQ=-282	GT:PL:GQ	1/1:254,255,0:99
gi|12057207|gb|AE001439.1|	868007	.	T	G	203	.	DP=119;VDB=0.0155;AF1=1;AC1=2;DP4=0,0,57,48;MQ=24;FQ=-282	GT:PL:GQ	1/1:236,255,0:99
gi|12057207|gb|AE001439.1|	876637	.	T	C	95	.	DP=117;VDB=0.0169;AF1=1;AC1=2;DP4=6,1,36,45;MQ=14;FQ=-187;PV4=0.051,1,0.1,1	GT:PL:GQ	1/1:128,160,0:99
gi|12057207|gb|AE001439.1|	876706	.	G	A	133	.	DP=89;VDB=0.0115;AF1=1;AC1=2;DP4=3,0,21,48;MQ=16;FQ=-193;PV4=0.034,1,1,0.24	GT:PL:GQ	1/1:166,166,0:99
gi|12057207|gb|AE001439.1|	889327	.	T	C	208	.	DP=111;VDB=0.0133;AF1=1;AC1=2;DP4=1,0,39,54;MQ=24;FQ=-282;PV4=0.43,1,1,0.36	GT:PL:GQ	1/1:241,255,0:99
gi|12057207|gb|AE001439.1|	889480	.	T	C	105	.	DP=131;VDB=0.0153;AF1=1;AC1=2;DP4=1,1,8,22;MQ=24;FQ=-89;PV4=0.49,0.32,1,0.32	GT:PL:GQ	1/1:138,62,0:99
gi|12057207|gb|AE001439.1|	889481	.	C	T	101	.	DP=124;VDB=0.0153;AF1=1;AC1=2;DP4=0,0,21,6;MQ=25;FQ=-108	GT:PL:GQ	1/1:134,81,0:99
gi|12057207|gb|AE001439.1|	893191	.	G	A,T	209	.	DP=94;VDB=0.0162;AF1=1;AC1=2;DP4=0,0,24,45;MQ=24;FQ=-232	GT:PL:GQ	1/1:242,205,0,242,186,239:99
gi|12057207|gb|AE001439.1|	899563	.	G	A	220	.	DP=123;VDB=0.0166;AF1=1;AC1=2;DP4=0,0,54,56;MQ=25;FQ=-282	GT:PL:GQ	1/1:253,255,0:99
gi|12057207|gb|AE001439.1|	900289	.	T	C	182	.	DP=114;VDB=0.0173;AF1=1;AC1=2;DP4=0,0,44,45;MQ=24;FQ=-282	GT:PL:GQ	1/1:215,255,0:99
gi|12057207|gb|AE001439.1|	903002	.	G	A	14.2	.	DP=68;VDB=0.0166;AF1=0.5063;AC1=1;DP4=1,2,2,3;MQ=24;FQ=-11.3;PV4=1,1,0.26,1	GT:PL:GQ	0/1:44,0,16:19
gi|12057207|gb|AE001439.1|	903003	.	A	G	33.2	.	DP=65;VDB=0.0162;AF1=0.7304;AC1=1;DP4=1,1,5,3;MQ=24;FQ=-25;PV4=1,0.31,0.11,1	GT:PL:GQ	0/1:62,0,2:5
gi|12057207|gb|AE001439.1|	906551	.	G	C,A	176	.	DP=135;VDB=0.0163;AF1=1;AC1=2;DP4=0,2,40,29;MQ=24;FQ=-203;PV4=0.19,1,1,0.32	GT:PL:GQ	1/1:209,176,0,212,189,208:99
gi|12057207|gb|AE001439.1|	906675	.	T	A	169	.	DP=103;VDB=0.0159;AF1=1;AC1=2;DP4=0,1,43,17;MQ=24;FQ=-185;PV4=0.3,0.064,0.21,1	GT:PL:GQ	1/1:202,158,0:99
gi|12057207|gb|AE001439.1|	915750	.	T	C	121	.	DP=116;VDB=0.0141;AF1=1;AC1=2;DP4=0,0,5,13;MQ=24;FQ=-81	GT:PL:GQ	1/1:154,54,0:99
gi|12057207|gb|AE001439.1|	915761	.	T	C	203	.	DP=115;VDB=0.0137;AF1=1;AC1=2;DP4=0,0,53,55;MQ=24;FQ=-282	GT:PL:GQ	1/1:236,255,0:99
gi|12057207|gb|AE001439.1|	915783	.	C	A	195	.	DP=119;VDB=0.0139;AF1=1;AC1=2;DP4=1,0,47,52;MQ=24;FQ=-282;PV4=0.48,1,1,1	GT:PL:GQ	1/1:228,255,0:99
gi|12057207|gb|AE001439.1|	915862	.	A	C	202	.	DP=129;VDB=0.0148;AF1=1;AC1=2;DP4=0,0,51,58;MQ=24;FQ=-282	GT:PL:GQ	1/1:235,255,0:99
gi|12057207|gb|AE001439.1|	915883	.	T	C	193	.	DP=134;VDB=0.0161;AF1=1;AC1=2;DP4=0,1,55,58;MQ=24;FQ=-282;PV4=1,1,1,0.34	GT:PL:GQ	1/1:226,255,0:99
gi|12057207|gb|AE001439.1|	916593	.	A	G	200	.	DP=115;VDB=0.0117;AF1=1;AC1=2;DP4=0,0,42,52;MQ=23;FQ=-282	GT:PL:GQ	1/1:233,255,0:99
gi|12057207|gb|AE001439.1|	922535	.	T	C	172	.	DP=49;VDB=0.0166;AF1=1;AC1=2;DP4=0,0,6,32;MQ=24;FQ=-141	GT:PL:GQ	1/1:205,114,0:99
gi|12057207|gb|AE001439.1|	930790	.	T	C	73	.	DP=103;VDB=0.0116;AF1=1;AC1=2;DP4=6,1,31,48;MQ=11;FQ=-189;PV4=0.039,1,1,0.24	GT:PL:GQ	1/1:106,162,0:99
gi|12057207|gb|AE001439.1|	930829	.	T	C	22	.	DP=62;VDB=0.0088;AF1=1;AC1=2;DP4=0,0,1,48;MQ=10;FQ=-175	GT:PL:GQ	1/1:55,148,0:99
gi|12057207|gb|AE001439.1|	934035	.	A	G	207	.	DP=109;VDB=0.0154;AF1=1;AC1=2;DP4=1,0,50,48;MQ=24;FQ=-282;PV4=1,0.015,0.22,1	GT:PL:GQ	1/1:240,255,0:99
gi|12057207|gb|AE001439.1|	941025	.	T	A	3.54	.	DP=114;VDB=0.0053;AF1=0.4998;AC1=1;DP4=2,19,0,13;MQ=24;FQ=5.47;PV4=0.51,0.00016,1,1	GT:PL:GQ	0/1:31,0,114:30
gi|12057207|gb|AE001439.1|	954620	.	C	T	188	.	DP=119;VDB=0.0151;AF1=1;AC1=2;DP4=0,0,38,45;MQ=24;FQ=-277	GT:PL:GQ	1/1:221,250,0:99
gi|12057207|gb|AE001439.1|	954696	.	C	G	222	.	DP=132;VDB=0.0153;AF1=1;AC1=2;DP4=0,0,49,65;MQ=24;FQ=-282	GT:PL:GQ	1/1:255,255,0:99
gi|12057207|gb|AE001439.1|	954704	.	A	T	206	.	DP=116;VDB=0.0153;AF1=1;AC1=2;DP4=0,0,44,51;MQ=24;FQ=-282	GT:PL:GQ	1/1:239,255,0:99
gi|12057207|gb|AE001439.1|	959718	.	A	G	206	.	DP=113;VDB=0.0160;AF1=1;AC1=2;DP4=0,0,48,49;MQ=25;FQ=-282	GT:PL:GQ	1/1:239,255,0:99
gi|12057207|gb|AE001439.1|	972995	.	C	G	198	.	DP=100;VDB=0.0166;AF1=1;AC1=2;DP4=1,0,45,34;MQ=24;FQ=-248;PV4=1,1,1,0.33	GT:PL:GQ	1/1:231,221,0:99
gi|12057207|gb|AE001439.1|	974559	.	A	G	206	.	DP=133;VDB=0.0145;AF1=1;AC1=2;DP4=0,0,63,53;MQ=24;FQ=-282	GT:PL:GQ	1/1:239,255,0:99
gi|12057207|gb|AE001439.1|	989730	.	T	C	191	.	DP=112;VDB=0.0119;AF1=1;AC1=2;DP4=1,2,42,41;MQ=24;FQ=-229;PV4=1,1,0.21,0.23	GT:PL:GQ	1/1:224,202,0:99
gi|12057207|gb|AE001439.1|	991182	.	G	C	198	.	DP=109;VDB=0.0115;AF1=1;AC1=2;DP4=0,0,34,43;MQ=24;FQ=-259	GT:PL:GQ	1/1:231,232,0:99
gi|12057207|gb|AE001439.1|	991294	.	A	G	205	.	DP=111;VDB=0.0164;AF1=1;AC1=2;DP4=0,0,48,48;MQ=24;FQ=-282	GT:PL:GQ	1/1:238,255,0:99
gi|12057207|gb|AE001439.1|	991305	.	G	A	165	.	DP=111;VDB=0.0163;AF1=1;AC1=2;DP4=4,0,33,24;MQ=24;FQ=-147;PV4=0.15,1,1,0.13	GT:PL:GQ	1/1:198,120,0:99
gi|12057207|gb|AE001439.1|	991331	.	G	T	183	.	DP=87;VDB=0.0165;AF1=1;AC1=2;DP4=0,0,23,26;MQ=24;FQ=-175	GT:PL:GQ	1/1:216,148,0:99
gi|12057207|gb|AE001439.1|	991337	.	G	A,T	173	.	DP=88;VDB=0.0166;AF1=1;AC1=2;DP4=0,0,15,29;MQ=24;FQ=-144	GT:PL:GQ	1/1:206,117,0,208,59,193:99
gi|12057207|gb|AE001439.1|	991345	.	G	A,T	146	.	DP=87;VDB=0.0162;AF1=1;AC1=2;DP4=0,0,19,19;MQ=24;FQ=-138	GT:PL:GQ	1/1:179,111,0,178,94,175:99
gi|12057207|gb|AE001439.1|	991346	.	G	A	185	.	DP=91;VDB=0.0162;AF1=1;AC1=2;DP4=0,0,23,37;MQ=24;FQ=-208	GT:PL:GQ	1/1:218,181,0:99
gi|12057207|gb|AE001439.1|	996343	.	T	C	212	.	DP=110;VDB=0.0141;AF1=1;AC1=2;DP4=0,1,51,34;MQ=25;FQ=-265;PV4=0.41,1,0.25,1	GT:PL:GQ	1/1:245,238,0:99
gi|12057207|gb|AE001439.1|	999731	.	G	C	204	.	DP=123;VDB=0.0151;AF1=1;AC1=2;DP4=0,0,42,41;MQ=25;FQ=-274	GT:PL:GQ	1/1:237,247,0:99
gi|12057207|gb|AE001439.1|	1010017	.	A	C	185	.	DP=104;VDB=0.0167;AF1=1;AC1=2;DP4=2,0,44,33;MQ=24;FQ=-218;PV4=0.51,0.42,0.14,1	GT:PL:GQ	1/1:218,191,0:99
gi|12057207|gb|AE001439.1|	1010020	.	T	A	200	.	DP=112;VDB=0.0167;AF1=1;AC1=2;DP4=0,0,45,35;MQ=24;FQ=-268	GT:PL:GQ	1/1:233,241,0:99
gi|12057207|gb|AE001439.1|	1026416	.	G	A	174	.	DP=82;VDB=0.0116;AF1=1;AC1=2;DP4=1,1,40,24;MQ=21;FQ=-190;PV4=1,1,0.46,1	GT:PL:GQ	1/1:207,163,0:99
gi|12057207|gb|AE001439.1|	1026418	.	G	A	180	.	DP=82;VDB=0.0134;AF1=1;AC1=2;DP4=1,1,35,27;MQ=21;FQ=-185;PV4=1,1,0.45,1	GT:PL:GQ	1/1:213,158,0:99
gi|12057207|gb|AE001439.1|	1026424	.	G	A	172	.	DP=78;VDB=0.0127;AF1=1;AC1=2;DP4=0,0,40,29;MQ=21;FQ=-235	GT:PL:GQ	1/1:205,208,0:99
gi|12057207|gb|AE001439.1|	1026728	.	G	A	204	.	DP=104;VDB=0.0103;AF1=1;AC1=2;DP4=0,0,53,33;MQ=24;FQ=-282	GT:PL:GQ	1/1:237,255,0:99
gi|12057207|gb|AE001439.1|	1027484	.	A	G	201	.	DP=144;VDB=0.0166;AF1=1;AC1=2;DP4=4,2,78,46;MQ=24;FQ=-282;PV4=1,1,1,1	GT:PL:GQ	1/1:234,255,0:99
gi|12057207|gb|AE001439.1|	1029128	.	C	T	211	.	DP=101;VDB=0.0141;AF1=1;AC1=2;DP4=0,0,35,47;MQ=24;FQ=-274	GT:PL:GQ	1/1:244,247,0:99
gi|12057207|gb|AE001439.1|	1031913	.	T	A	208	.	DP=97;VDB=0.0150;AF1=1;AC1=2;DP4=0,0,32,48;MQ=24;FQ=-268	GT:PL:GQ	1/1:241,241,0:99
gi|12057207|gb|AE001439.1|	1039671	.	G	A	195	.	DP=128;VDB=0.0161;AF1=1;AC1=2;DP4=4,0,64,42;MQ=24;FQ=-282;PV4=0.3,1,1,0.21	GT:PL:GQ	1/1:228,255,0:99
gi|12057207|gb|AE001439.1|	1040833	.	A	G	193	.	DP=108;VDB=0.0131;AF1=1;AC1=2;DP4=0,2,46,46;MQ=24;FQ=-262;PV4=0.49,1,1,0.32	GT:PL:GQ	1/1:226,235,0:99
gi|12057207|gb|AE001439.1|	1040973	.	G	A	195	.	DP=97;VDB=0.0164;AF1=1;AC1=2;DP4=0,0,48,24;MQ=24;FQ=-244	GT:PL:GQ	1/1:228,217,0:99
gi|12057207|gb|AE001439.1|	1041027	.	A	G	152	.	DP=89;VDB=0.0092;AF1=1;AC1=2;DP4=7,0,30,33;MQ=24;FQ=-123;PV4=0.012,1,0.21,0.16	GT:PL:GQ	1/1:185,96,0:99
gi|12057207|gb|AE001439.1|	1045087	.	C	T	172	.	DP=115;VDB=0.0138;AF1=1;AC1=2;DP4=0,2,37,44;MQ=25;FQ=-241;PV4=0.5,1,1,0.31	GT:PL:GQ	1/1:205,214,0:99
gi|12057207|gb|AE001439.1|	1045591	.	G	A	220	.	DP=79;VDB=0.0128;AF1=1;AC1=2;DP4=0,0,18,53;MQ=24;FQ=-241	GT:PL:GQ	1/1:253,214,0:99
gi|12057207|gb|AE001439.1|	1047372	.	C	T	189	.	DP=77;VDB=0.0167;AF1=1;AC1=2;DP4=0,0,15,27;MQ=24;FQ=-153	GT:PL:GQ	1/1:222,126,0:99
gi|12057207|gb|AE001439.1|	1047703	.	C	T	216	.	DP=116;VDB=0.0120;AF1=1;AC1=2;DP4=0,0,37,45;MQ=24;FQ=-274	GT:PL:GQ	1/1:249,247,0:99
gi|12057207|gb|AE001439.1|	1066046	.	C	G	212	.	DP=144;VDB=0.0169;AF1=1;AC1=2;DP4=2,0,62,56;MQ=24;FQ=-282;PV4=0.5,1,1,0.3	GT:PL:GQ	1/1:245,255,0:99
gi|12057207|gb|AE001439.1|	1066117	.	A	G	202	.	DP=133;VDB=0.0163;AF1=1;AC1=2;DP4=0,0,65,49;MQ=24;FQ=-282	GT:PL:GQ	1/1:235,255,0:99
gi|12057207|gb|AE001439.1|	1077166	.	G	A	208	.	DP=127;VDB=0.0128;AF1=1;AC1=2;DP4=1,0,49,57;MQ=24;FQ=-282;PV4=0.47,1,1,0.35	GT:PL:GQ	1/1:241,255,0:99
gi|12057207|gb|AE001439.1|	1080660	.	C	T	188	.	DP=99;VDB=0.0164;AF1=1;AC1=2;DP4=0,3,49,31;MQ=24;FQ=-220;PV4=0.065,1,1,0.35	GT:PL:GQ	1/1:221,193,0:99
gi|12057207|gb|AE001439.1|	1080706	.	G	T	191	.	DP=98;VDB=0.0152;AF1=1;AC1=2;DP4=0,0,50,28;MQ=24;FQ=-262	GT:PL:GQ	1/1:224,235,0:99
gi|12057207|gb|AE001439.1|	1080720	.	G	C	69	.	DP=87;VDB=0.0122;AF1=1;AC1=2;DP4=0,0,4,7;MQ=24;FQ=-60	GT:PL:GQ	1/1:102,33,0:63
gi|12057207|gb|AE001439.1|	1080721	.	C	T	75	.	DP=88;VDB=0.0126;AF1=1;AC1=2;DP4=1,0,6,7;MQ=24;FQ=-54;PV4=1,1,1,0.36	GT:PL:GQ	1/1:108,27,0:51
gi|12057207|gb|AE001439.1|	1080723	.	C	T	107	.	DP=87;VDB=0.0122;AF1=1;AC1=2;DP4=0,0,12,11;MQ=24;FQ=-96	GT:PL:GQ	1/1:140,69,0:99
gi|12057207|gb|AE001439.1|	1080729	.	C	T	179	.	DP=87;VDB=0.0113;AF1=1;AC1=2;DP4=0,0,55,8;MQ=24;FQ=-217	GT:PL:GQ	1/1:212,190,0:99
gi|12057207|gb|AE001439.1|	1080743	.	T	C	167	.	DP=87;VDB=0.0107;AF1=1;AC1=2;DP4=2,0,43,25;MQ=24;FQ=-198;PV4=0.53,1,1,0.34	GT:PL:GQ	1/1:200,171,0:99
gi|12057207|gb|AE001439.1|	1080745	.	G	T	168	.	DP=92;VDB=0.0112;AF1=1;AC1=2;DP4=0,0,41,22;MQ=24;FQ=-217	GT:PL:GQ	1/1:201,190,0:99
gi|12057207|gb|AE001439.1|	1080782	.	A	G	203	.	DP=96;VDB=0.0140;AF1=1;AC1=2;DP4=0,1,59,22;MQ=24;FQ=-250;PV4=0.28,1,1,0.33	GT:PL:GQ	1/1:236,223,0:99
gi|12057207|gb|AE001439.1|	1080913	.	A	G	181	.	DP=128;VDB=0.0163;AF1=1;AC1=2;DP4=1,0,51,34;MQ=24;FQ=-266;PV4=1,1,1,1	GT:PL:GQ	1/1:214,239,0:99
gi|12057207|gb|AE001439.1|	1080947	.	C	G	204	.	DP=117;VDB=0.0133;AF1=1;AC1=2;DP4=0,1,56,39;MQ=24;FQ=-282;PV4=0.42,1,1,0.32	GT:PL:GQ	1/1:237,255,0:99
gi|12057207|gb|AE001439.1|	1080985	.	G	C	207	.	DP=126;VDB=0.0151;AF1=1;AC1=2;DP4=2,0,76,42;MQ=24;FQ=-282;PV4=0.54,1,1,0.31	GT:PL:GQ	1/1:240,255,0:99
gi|12057207|gb|AE001439.1|	1081066	.	T	G	190	.	DP=106;VDB=0.0157;AF1=1;AC1=2;DP4=1,0,54,21;MQ=24;FQ=-237;PV4=1,1,1,0.35	GT:PL:GQ	1/1:223,210,0:99
gi|12057207|gb|AE001439.1|	1089593	.	G	A	205	.	DP=118;VDB=0.0151;AF1=1;AC1=2;DP4=0,1,47,51;MQ=24;FQ=-282;PV4=1,1,1,0.35	GT:PL:GQ	1/1:238,255,0:99
gi|12057207|gb|AE001439.1|	1091364	.	A	G	202	.	DP=120;VDB=0.0108;AF1=1;AC1=2;DP4=1,1,38,54;MQ=24;FQ=-272;PV4=1,1,1,0.35	GT:PL:GQ	1/1:235,245,0:99
gi|12057207|gb|AE001439.1|	1091389	.	A	G	190	.	DP=126;VDB=0.0134;AF1=1;AC1=2;DP4=1,0,48,53;MQ=24;FQ=-282;PV4=0.48,1,1,0.33	GT:PL:GQ	1/1:223,255,0:99
gi|12057207|gb|AE001439.1|	1091392	.	T	G	196	.	DP=123;VDB=0.0131;AF1=1;AC1=2;DP4=0,0,53,55;MQ=24;FQ=-282	GT:PL:GQ	1/1:229,255,0:99
gi|12057207|gb|AE001439.1|	1091406	.	C	G	192	.	DP=125;VDB=0.0142;AF1=1;AC1=2;DP4=1,0,48,37;MQ=24;FQ=-262;PV4=1,1,0.23,1	GT:PL:GQ	1/1:225,235,0:99
gi|12057207|gb|AE001439.1|	1099574	.	G	C	192	.	DP=63;VDB=0.0168;AF1=1;AC1=2;DP4=0,0,16,35;MQ=24;FQ=-181	GT:PL:GQ	1/1:225,154,0:99
gi|12057207|gb|AE001439.1|	1100278	.	C	G	57.1	.	DP=133;VDB=0.0153;AF1=1;AC1=2;DP4=2,1,6,10;MQ=25;FQ=-28;PV4=0.55,0.015,1,0.25	GT:PL:GQ	1/1:86,1,0:4
gi|12057207|gb|AE001439.1|	1100279	.	G	C	29	.	DP=132;VDB=0.0153;AF1=0.5;AC1=1;DP4=2,7,6,5;MQ=24;FQ=32;PV4=0.2,0.00094,1,0.086	GT:PL:GQ	0/1:59,0,78:62
gi|12057207|gb|AE001439.1|	1101621	.	T	C	37	.	DP=124;VDB=0.0123;AF1=0.5002;AC1=1;DP4=2,2,6,1;MQ=24;FQ=5.47;PV4=0.49,1,0.3,1	GT:PL:GQ	0/1:67,0,31:34
gi|12057207|gb|AE001439.1|	1101622	.	T	G	65	.	DP=120;VDB=0.0126;AF1=1;AC1=2;DP4=0,0,7,1;MQ=24;FQ=-51	GT:PL:GQ	1/1:98,24,0:45
gi|12057207|gb|AE001439.1|	1101625	.	G	T	60.3	.	DP=117;VDB=0.0114;AF1=1;AC1=2;DP4=0,1,6,3;MQ=24;FQ=-41;PV4=0.4,1,1,1	GT:PL:GQ	1/1:93,14,0:25
gi|12057207|gb|AE001439.1|	1101632	.	T	A	206	.	DP=121;VDB=0.0123;AF1=1;AC1=2;DP4=0,0,52,65;MQ=24;FQ=-282	GT:PL:GQ	1/1:239,255,0:99
gi|12057207|gb|AE001439.1|	1101638	.	C	T	195	.	DP=123;VDB=0.0133;AF1=1;AC1=2;DP4=0,0,50,60;MQ=24;FQ=-282	GT:PL:GQ	1/1:228,255,0:99
gi|12057207|gb|AE001439.1|	1101651	.	T	A	222	.	DP=117;VDB=0.0123;AF1=1;AC1=2;DP4=0,0,34,62;MQ=24;FQ=-282	GT:PL:GQ	1/1:255,255,0:99
gi|12057207|gb|AE001439.1|	1101655	.	C	A	202	.	DP=122;VDB=0.0121;AF1=1;AC1=2;DP4=0,0,50,61;MQ=24;FQ=-282	GT:PL:GQ	1/1:235,255,0:99
gi|12057207|gb|AE001439.1|	1101668	.	C	T	13.2	.	DP=115;VDB=0.0111;AF1=1;AC1=2;DP4=0,0,2,1;MQ=24;FQ=-36	GT:PL:GQ	1/1:45,9,0:14
gi|12057207|gb|AE001439.1|	1101678	.	G	T	199	.	DP=120;VDB=0.0145;AF1=1;AC1=2;DP4=0,0,55,60;MQ=24;FQ=-282	GT:PL:GQ	1/1:232,255,0:99
gi|12057207|gb|AE001439.1|	1101681	.	C	A	199	.	DP=121;VDB=0.0145;AF1=1;AC1=2;DP4=0,0,55,58;MQ=24;FQ=-282	GT:PL:GQ	1/1:232,255,0:99
gi|12057207|gb|AE001439.1|	1113042	.	G	A	67	.	DP=89;VDB=0.0166;AF1=1;AC1=2;DP4=0,0,36,33;MQ=12;FQ=-235	GT:PL:GQ	1/1:100,208,0:99
gi|12057207|gb|AE001439.1|	1121252	.	A	C	173	.	DP=118;VDB=0.0100;AF1=1;AC1=2;DP4=1,0,66,24;MQ=22;FQ=-280;PV4=1,1,0.31,0.34	GT:PL:GQ	1/1:206,253,0:99
gi|12057207|gb|AE001439.1|	1124343	.	G	A,T	216	.	DP=102;VDB=0.0164;AF1=1;AC1=2;DP4=0,0,21,51;MQ=25;FQ=-241	GT:PL:GQ	1/1:249,214,0,250,197,247:99
gi|12057207|gb|AE001439.1|	1135287	.	G	A	222	.	DP=144;VDB=0.0171;AF1=1;AC1=2;DP4=0,1,37,67;MQ=24;FQ=-282;PV4=1,1,1,0.32	GT:PL:GQ	1/1:255,255,0:99
gi|12057207|gb|AE001439.1|	1140312	.	C	A	184	.	DP=93;VDB=0.0145;AF1=1;AC1=2;DP4=0,0,36,20;MQ=24;FQ=-196	GT:PL:GQ	1/1:217,169,0:99
gi|12057207|gb|AE001439.1|	1140323	.	T	A	194	.	DP=91;VDB=0.0138;AF1=1;AC1=2;DP4=0,0,45,30;MQ=24;FQ=-253	GT:PL:GQ	1/1:227,226,0:99
gi|12057207|gb|AE001439.1|	1140611	.	T	C	193	.	DP=94;VDB=0.0162;AF1=1;AC1=2;DP4=0,0,43,20;MQ=24;FQ=-217	GT:PL:GQ	1/1:226,190,0:99
gi|12057207|gb|AE001439.1|	1158461	.	T	C	171	.	DP=134;VDB=0.0166;AF1=1;AC1=2;DP4=5,3,54,44;MQ=24;FQ=-213;PV4=1,1,1,1	GT:PL:GQ	1/1:204,186,0:99
gi|12057207|gb|AE001439.1|	1159944	.	T	C	43	.	DP=32;VDB=0.0025;AF1=1;AC1=2;DP4=0,0,29,0;MQ=14;FQ=-114	GT:PL:GQ	1/1:76,87,0:99
gi|12057207|gb|AE001439.1|	1159950	.	A	T	23	.	DP=34;VDB=0.0027;AF1=1;AC1=2;DP4=0,0,9,0;MQ=16;FQ=-54	GT:PL:GQ	1/1:56,27,0:46
gi|12057207|gb|AE001439.1|	1159952	.	G	A	20.1	.	DP=34;VDB=0.0027;AF1=1;AC1=2;DP4=0,0,8,0;MQ=16;FQ=-51	GT:PL:GQ	1/1:53,24,0:40
gi|12057207|gb|AE001439.1|	1163107	.	T	C	198	.	DP=149;VDB=0.0158;AF1=1;AC1=2;DP4=1,0,65,58;MQ=24;FQ=-282;PV4=1,1,1,1	GT:PL:GQ	1/1:231,255,0:99
gi|12057207|gb|AE001439.1|	1170287	.	A	C	201	.	DP=118;VDB=0.0150;AF1=1;AC1=2;DP4=0,0,49,52;MQ=24;FQ=-282	GT:PL:GQ	1/1:234,255,0:99
gi|12057207|gb|AE001439.1|	1170289	.	A	T	196	.	DP=118;VDB=0.0153;AF1=1;AC1=2;DP4=0,0,45,54;MQ=24;FQ=-282	GT:PL:GQ	1/1:229,255,0:99
gi|12057207|gb|AE001439.1|	1177592	.	C	A	191	.	DP=141;VDB=0.0162;AF1=1;AC1=2;DP4=0,0,59,49;MQ=25;FQ=-282	GT:PL:GQ	1/1:224,255,0:99
gi|12057207|gb|AE001439.1|	1197833	.	G	C	199	.	DP=106;VDB=0.0141;AF1=1;AC1=2;DP4=0,0,48,40;MQ=24;FQ=-282	GT:PL:GQ	1/1:232,255,0:99
gi|12057207|gb|AE001439.1|	1201144	.	C	T	207	.	DP=127;VDB=0.0130;AF1=1;AC1=2;DP4=2,0,48,63;MQ=24;FQ=-282;PV4=0.19,1,1,0.32	GT:PL:GQ	1/1:240,255,0:99
gi|12057207|gb|AE001439.1|	1201151	.	C	T	197	.	DP=120;VDB=0.0128;AF1=1;AC1=2;DP4=0,0,52,50;MQ=24;FQ=-282	GT:PL:GQ	1/1:230,255,0:99
gi|12057207|gb|AE001439.1|	1201154	.	T	C	205	.	DP=117;VDB=0.0124;AF1=1;AC1=2;DP4=0,0,55,53;MQ=24;FQ=-282	GT:PL:GQ	1/1:238,255,0:99
gi|12057207|gb|AE001439.1|	1201940	.	C	T	209	.	DP=96;VDB=0.0124;AF1=1;AC1=2;DP4=0,0,37,44;MQ=24;FQ=-271	GT:PL:GQ	1/1:242,244,0:99
gi|12057207|gb|AE001439.1|	1201997	.	T	C	213	.	DP=99;VDB=0.0134;AF1=1;AC1=2;DP4=0,0,40,48;MQ=24;FQ=-282	GT:PL:GQ	1/1:246,255,0:99
gi|12057207|gb|AE001439.1|	1202035	.	A	C	188	.	DP=96;VDB=0.0156;AF1=1;AC1=2;DP4=0,0,39,25;MQ=24;FQ=-220	GT:PL:GQ	1/1:221,193,0:99
gi|12057207|gb|AE001439.1|	1202118	.	C	T	194	.	DP=94;VDB=0.0153;AF1=1;AC1=2;DP4=0,0,26,39;MQ=24;FQ=-220	GT:PL:GQ	1/1:227,193,0:99
gi|12057207|gb|AE001439.1|	1202125	.	T	C	215	.	DP=104;VDB=0.0159;AF1=1;AC1=2;DP4=1,0,43,44;MQ=24;FQ=-272;PV4=1,1,1,0.32	GT:PL:GQ	1/1:248,245,0:99
gi|12057207|gb|AE001439.1|	1202202	.	G	A	219	.	DP=118;VDB=0.0151;AF1=1;AC1=2;DP4=0,0,51,43;MQ=24;FQ=-282	GT:PL:GQ	1/1:252,255,0:99
gi|12057207|gb|AE001439.1|	1202208	.	C	T	207	.	DP=117;VDB=0.0157;AF1=1;AC1=2;DP4=0,0,43,40;MQ=24;FQ=-277	GT:PL:GQ	1/1:240,250,0:99
gi|12057207|gb|AE001439.1|	1202226	.	T	C	197	.	DP=120;VDB=0.0161;AF1=1;AC1=2;DP4=0,0,63,39;MQ=24;FQ=-282	GT:PL:GQ	1/1:230,255,0:99
gi|12057207|gb|AE001439.1|	1202231	.	A	C	190	.	DP=116;VDB=0.0154;AF1=1;AC1=2;DP4=1,0,61,42;MQ=24;FQ=-282;PV4=1,1,1,0.34	GT:PL:GQ	1/1:223,255,0:99
gi|12057207|gb|AE001439.1|	1202236	.	C	G	187	.	DP=110;VDB=0.0151;AF1=1;AC1=2;DP4=0,0,57,30;MQ=24;FQ=-282	GT:PL:GQ	1/1:220,255,0:99
gi|12057207|gb|AE001439.1|	1202241	.	T	C	187	.	DP=113;VDB=0.0150;AF1=1;AC1=2;DP4=0,0,60,27;MQ=24;FQ=-282	GT:PL:GQ	1/1:220,255,0:99
gi|12057207|gb|AE001439.1|	1202259	.	T	C	204	.	DP=110;VDB=0.0157;AF1=1;AC1=2;DP4=0,0,61,43;MQ=24;FQ=-282	GT:PL:GQ	1/1:237,255,0:99
gi|12057207|gb|AE001439.1|	1202274	.	C	T	200	.	DP=115;VDB=0.0161;AF1=1;AC1=2;DP4=0,0,58,42;MQ=24;FQ=-282	GT:PL:GQ	1/1:233,255,0:99
gi|12057207|gb|AE001439.1|	1202295	.	C	T	65	.	DP=114;VDB=0.0163;AF1=1;AC1=2;DP4=0,0,6,4;MQ=24;FQ=-57	GT:PL:GQ	1/1:98,30,0:57
gi|12057207|gb|AE001439.1|	1202296	.	C	T	111	.	DP=119;VDB=0.0163;AF1=1;AC1=2;DP4=0,0,5,11;MQ=23;FQ=-75	GT:PL:GQ	1/1:144,48,0:93
gi|12057207|gb|AE001439.1|	1202298	.	T	A	20.1	.	DP=121;VDB=0.0164;AF1=1;AC1=2;DP4=0,1,3,2;MQ=23;FQ=-30;PV4=1,1,1,1	GT:PL:GQ	1/1:50,3,0:6
gi|12057207|gb|AE001439.1|	1202318	.	C	G	207	.	DP=128;VDB=0.0166;AF1=1;AC1=2;DP4=0,0,58,52;MQ=24;FQ=-282	GT:PL:GQ	1/1:240,255,0:99
gi|12057207|gb|AE001439.1|	1202322	.	C	T	197	.	DP=125;VDB=0.0165;AF1=1;AC1=2;DP4=0,0,57,50;MQ=24;FQ=-282	GT:PL:GQ	1/1:230,255,0:99
gi|12057207|gb|AE001439.1|	1202355	.	T	C	165	.	DP=103;VDB=0.0148;AF1=1;AC1=2;DP4=0,1,48,34;MQ=24;FQ=-258;PV4=0.42,1,0.32,0.38	GT:PL:GQ	1/1:198,231,0:99
gi|12057207|gb|AE001439.1|	1202358	.	T	G	143	.	DP=115;VDB=0.0157;AF1=1;AC1=2;DP4=0,0,43,27;MQ=24;FQ=-238	GT:PL:GQ	1/1:176,211,0:99
gi|12057207|gb|AE001439.1|	1202361	.	C	T	189	.	DP=116;VDB=0.0146;AF1=1;AC1=2;DP4=0,0,35,38;MQ=24;FQ=-247	GT:PL:GQ	1/1:222,220,0:99
gi|12057207|gb|AE001439.1|	1202373	.	G	A	190	.	DP=114;VDB=0.0154;AF1=1;AC1=2;DP4=0,0,47,46;MQ=24;FQ=-282	GT:PL:GQ	1/1:223,255,0:99
gi|12057207|gb|AE001439.1|	1202385	.	C	T	193	.	DP=117;VDB=0.0162;AF1=1;AC1=2;DP4=0,0,54,41;MQ=24;FQ=-282	GT:PL:GQ	1/1:226,255,0:99
gi|12057207|gb|AE001439.1|	1202389	.	T	C	193	.	DP=115;VDB=0.0157;AF1=1;AC1=2;DP4=0,0,47,51;MQ=24;FQ=-282	GT:PL:GQ	1/1:226,255,0:99
gi|12057207|gb|AE001439.1|	1202656	.	G	A	209	.	DP=105;VDB=0.0163;AF1=1;AC1=2;DP4=0,0,44,43;MQ=24;FQ=-282	GT:PL:GQ	1/1:242,255,0:99
gi|12057207|gb|AE001439.1|	1202658	.	G	A	207	.	DP=107;VDB=0.0165;AF1=1;AC1=2;DP4=0,0,41,41;MQ=24;FQ=-274	GT:PL:GQ	1/1:240,247,0:99
gi|12057207|gb|AE001439.1|	1202664	.	A	G	210	.	DP=113;VDB=0.0166;AF1=1;AC1=2;DP4=0,2,39,41;MQ=24;FQ=-236;PV4=0.5,1,1,0.26	GT:PL:GQ	1/1:243,209,0:99
gi|12057207|gb|AE001439.1|	1213374	.	C	A	142	.	DP=73;VDB=0.0146;AF1=1;AC1=2;DP4=0,0,22,16;MQ=24;FQ=-141	GT:PL:GQ	1/1:175,114,0:99
gi|12057207|gb|AE001439.1|	1213375	.	C	A	182	.	DP=94;VDB=0.0146;AF1=1;AC1=2;DP4=0,0,23,40;MQ=24;FQ=-217	GT:PL:GQ	1/1:215,190,0:99
gi|12057207|gb|AE001439.1|	1213714	.	T	G,C	160	.	DP=76;VDB=0.0105;AF1=1;AC1=2;DP4=0,0,8,31;MQ=25;FQ=-138	GT:PL:GQ	1/1:193,111,0,195,85,189:99
gi|12057207|gb|AE001439.1|	1213721	.	T	G	216	.	DP=103;VDB=0.0115;AF1=1;AC1=2;DP4=0,0,42,55;MQ=24;FQ=-282	GT:PL:GQ	1/1:249,255,0:99
gi|12057207|gb|AE001439.1|	1226870	.	T	G	58	.	DP=108;VDB=0.0140;AF1=1;AC1=2;DP4=2,1,22,7;MQ=24;FQ=-66;PV4=1,2.1e-06,1,1	GT:PL:GQ	1/1:91,39,0:75
gi|12057207|gb|AE001439.1|	1226874	.	C	T	40	.	DP=101;VDB=0.0150;AF1=0.5001;AC1=1;DP4=1,7,11,6;MQ=24;FQ=6.98;PV4=0.03,0.012,1,1	GT:PL:GQ	0/1:70,0,33:36
gi|12057207|gb|AE001439.1|	1228486	.	G	A	213	.	DP=147;VDB=0.0167;AF1=1;AC1=2;DP4=0,0,58,65;MQ=24;FQ=-282	GT:PL:GQ	1/1:246,255,0:99
gi|12057207|gb|AE001439.1|	1230322	.	T	A	176	.	DP=97;VDB=0.0155;AF1=1;AC1=2;DP4=0,0,24,26;MQ=24;FQ=-178	GT:PL:GQ	1/1:209,151,0:99
gi|12057207|gb|AE001439.1|	1230329	.	T	A	126	.	DP=89;VDB=0.0156;AF1=1;AC1=2;DP4=0,0,8,20;MQ=24;FQ=-111	GT:PL:GQ	1/1:159,84,0:99
gi|12057207|gb|AE001439.1|	1230335	.	G	A	187	.	DP=93;VDB=0.0150;AF1=1;AC1=2;DP4=1,0,38,29;MQ=24;FQ=-210;PV4=1,1,0.42,0.34	GT:PL:GQ	1/1:220,183,0:99
gi|12057207|gb|AE001439.1|	1230370	.	C	T,A	170	.	DP=93;VDB=0.0121;AF1=1;AC1=2;DP4=0,0,31,37;MQ=24;FQ=-229	GT:PL:GQ	1/1:203,202,0,204,184,201:99
gi|12057207|gb|AE001439.1|	1230450	.	G	C	197	.	DP=89;VDB=0.0166;AF1=1;AC1=2;DP4=0,0,33,29;MQ=24;FQ=-214	GT:PL:GQ	1/1:230,187,0:99
gi|12057207|gb|AE001439.1|	1230464	.	G	A	163	.	DP=89;VDB=0.0162;AF1=1;AC1=2;DP4=0,0,30,13;MQ=24;FQ=-156	GT:PL:GQ	1/1:196,129,0:99
gi|12057207|gb|AE001439.1|	1230537	.	G	T	181	.	DP=102;VDB=0.0155;AF1=1;AC1=2;DP4=0,0,36,38;MQ=24;FQ=-250	GT:PL:GQ	1/1:214,223,0:99
gi|12057207|gb|AE001439.1|	1231544	.	C	T	208	.	DP=114;VDB=0.0175;AF1=1;AC1=2;DP4=0,0,73,39;MQ=24;FQ=-282	GT:PL:GQ	1/1:241,255,0:99
gi|12057207|gb|AE001439.1|	1232373	.	G	C	176	.	DP=125;VDB=0.0088;AF1=1;AC1=2;DP4=0,0,31,56;MQ=24;FQ=-282	GT:PL:GQ	1/1:209,255,0:99
gi|12057207|gb|AE001439.1|	1232615	.	T	C	131	.	DP=119;VDB=0.0111;AF1=1;AC1=2;DP4=9,1,25,48;MQ=24;FQ=-118;PV4=0.0011,1,1,0.22	GT:PL:GQ	1/1:164,91,0:99
gi|12057207|gb|AE001439.1|	1232639	.	T	A	56.4	.	DP=127;VDB=0.0115;AF1=0.5554;AC1=1;DP4=0,3,5,9;MQ=24;FQ=-20;PV4=0.51,0.00068,0.39,1	GT:PL:GQ	0/1:86,0,7:10
gi|12057207|gb|AE001439.1|	1232640	.	G	T	78	.	DP=123;VDB=0.0112;AF1=1;AC1=2;DP4=0,1,7,9;MQ=24;FQ=-54;PV4=1,3.2e-05,0.45,0.34	GT:PL:GQ	1/1:111,27,0:51
gi|12057207|gb|AE001439.1|	1234099	.	A	G	219	.	DP=147;VDB=0.0147;AF1=1;AC1=2;DP4=0,1,70,54;MQ=25;FQ=-282;PV4=0.44,1,1,0.38	GT:PL:GQ	1/1:252,255,0:99
gi|12057207|gb|AE001439.1|	1237120	.	G	A	215	.	DP=138;VDB=0.0158;AF1=1;AC1=2;DP4=0,0,53,65;MQ=24;FQ=-282	GT:PL:GQ	1/1:248,255,0:99
gi|12057207|gb|AE001439.1|	1250917	.	A	G	210	.	DP=113;VDB=0.0118;AF1=1;AC1=2;DP4=0,0,62,39;MQ=24;FQ=-282	GT:PL:GQ	1/1:243,255,0:99
gi|12057207|gb|AE001439.1|	1251251	.	C	T	203	.	DP=104;VDB=0.0169;AF1=1;AC1=2;DP4=0,0,63,32;MQ=24;FQ=-282	GT:PL:GQ	1/1:236,255,0:99
gi|12057207|gb|AE001439.1|	1251265	.	T	C	188	.	DP=113;VDB=0.0170;AF1=1;AC1=2;DP4=1,1,68,32;MQ=24;FQ=-282;PV4=0.54,1,0.31,0.28	GT:PL:GQ	1/1:221,255,0:99
gi|12057207|gb|AE001439.1|	1253687	.	T	C	26	.	DP=131;VDB=0.0148;AF1=0.5001;AC1=1;DP4=2,1,2,5;MQ=24;FQ=7.78;PV4=0.5,0.0042,0.37,1	GT:PL:GQ	0/1:56,0,34:37
gi|12057207|gb|AE001439.1|	1253697	.	A	G	222	.	DP=131;VDB=0.0156;AF1=1;AC1=2;DP4=1,1,55,56;MQ=24;FQ=-282;PV4=1,1,1,0.31	GT:PL:GQ	1/1:255,255,0:99
gi|12057207|gb|AE001439.1|	1257148	.	A	G,C	199	.	DP=131;VDB=0.0119;AF1=1;AC1=2;DP4=0,0,58,46;MQ=25;FQ=-282	GT:PL:GQ	1/1:232,255,0,234,255,231:99
gi|12057207|gb|AE001439.1|	1257881	.	G	T	181	.	DP=86;VDB=0.0165;AF1=1;AC1=2;DP4=0,0,37,32;MQ=24;FQ=-232	GT:PL:GQ	1/1:214,205,0:99
gi|12057207|gb|AE001439.1|	1259288	.	T	C	165	.	DP=117;VDB=0.0142;AF1=1;AC1=2;DP4=0,4,37,30;MQ=24;FQ=-173;PV4=0.048,1,0.38,0.22	GT:PL:GQ	1/1:198,146,0:99
gi|12057207|gb|AE001439.1|	1260159	.	A	C	216	.	DP=131;VDB=0.0158;AF1=1;AC1=2;DP4=0,1,53,65;MQ=24;FQ=-282;PV4=1,1,1,0.37	GT:PL:GQ	1/1:249,255,0:99
gi|12057207|gb|AE001439.1|	1260193	.	G	C	212	.	DP=134;VDB=0.0165;AF1=1;AC1=2;DP4=0,0,49,53;MQ=24;FQ=-282	GT:PL:GQ	1/1:245,255,0:99
gi|12057207|gb|AE001439.1|	1263795	.	T	C	201	.	DP=129;VDB=0.0137;AF1=1;AC1=2;DP4=0,0,61,48;MQ=25;FQ=-282	GT:PL:GQ	1/1:234,255,0:99
gi|12057207|gb|AE001439.1|	1267119	.	G	T	199	.	DP=100;VDB=0.0135;AF1=1;AC1=2;DP4=0,0,56,33;MQ=24;FQ=-282	GT:PL:GQ	1/1:232,255,0:99
gi|12057207|gb|AE001439.1|	1267230	.	T	G	77.1	.	DP=81;VDB=0.0163;AF1=1;AC1=2;DP4=2,0,6,8;MQ=24;FQ=-46;PV4=0.47,1,1,1	GT:PL:GQ	1/1:110,19,0:35
gi|12057207|gb|AE001439.1|	1267231	.	G	T	37	.	DP=94;VDB=0.0168;AF1=0.501;AC1=1;DP4=3,2,5,7;MQ=23;FQ=-4.75;PV4=0.62,0.2,1,0.18	GT:PL:GQ	0/1:67,0,24:27
gi|12057207|gb|AE001439.1|	1268538	.	T	C	192	.	DP=136;VDB=0.0153;AF1=1;AC1=2;DP4=0,5,47,60;MQ=24;FQ=-270;PV4=0.073,1,1,0.29	GT:PL:GQ	1/1:225,243,0:99
gi|12057207|gb|AE001439.1|	1270255	.	C	T	217	.	DP=129;VDB=0.0124;AF1=1;AC1=2;DP4=0,0,51,53;MQ=24;FQ=-282	GT:PL:GQ	1/1:250,255,0:99
gi|12057207|gb|AE001439.1|	1290710	.	G	T	193	.	DP=117;VDB=0.0164;AF1=1;AC1=2;DP4=0,0,49,56;MQ=24;FQ=-282	GT:PL:GQ	1/1:226,255,0:99
gi|12057207|gb|AE001439.1|	1290741	.	G	A,C	178	.	DP=92;VDB=0.0156;AF1=1;AC1=2;DP4=0,1,41,15;MQ=24;FQ=-172;PV4=0.28,1,1,0.3	GT:PL:GQ	1/1:211,145,0,210,132,209:99
gi|12057207|gb|AE001439.1|	1296886	.	G	A	90	.	DP=76;VDB=0.0053;AF1=1;AC1=2;DP4=0,0,17,31;MQ=14;FQ=-171	GT:PL:GQ	1/1:123,144,0:99
gi|12057207|gb|AE001439.1|	1298941	.	C	T	177	.	DP=103;VDB=0.0126;AF1=1;AC1=2;DP4=0,0,55,38;MQ=21;FQ=-282	GT:PL:GQ	1/1:210,255,0:99
gi|12057207|gb|AE001439.1|	1298944	.	A	T	22	.	DP=103;VDB=0.0138;AF1=0.5;AC1=1;DP4=5,1,4,4;MQ=21;FQ=17.3;PV4=0.3,0.006,0.33,0.11	GT:PL:GQ	0/1:52,0,45:47
gi|12057207|gb|AE001439.1|	1298945	.	T	A,G	13.9	.	DP=103;VDB=0.0119;AF1=1;AC1=2;DP4=0,2,7,5;MQ=21;FQ=-27;PV4=0.46,0.091,0.33,1	GT:PL:GQ	0/1:63,21,21,43,0,47:3
gi|12057207|gb|AE001439.1|	1298946	.	T	G,C,A	54	.	DP=103;VDB=0.0121;AF1=1;AC1=2;DP4=0,0,9,11;MQ=21;FQ=-66	GT:PL:GQ	1/1:89,41,2,81,0,69,86,11,63,77:75
gi|12057207|gb|AE001439.1|	1298986	.	C	A	42	.	DP=94;VDB=0.0156;AF1=1;AC1=2;DP4=0,2,28,1;MQ=19;FQ=-82;PV4=0.0065,0.16,0.092,0.31	GT:PL:GQ	1/1:75,55,0:94
gi|12057207|gb|AE001439.1|	1298987	.	C	A,G	154	.	DP=100;VDB=0.0156;AF1=1;AC1=2;DP4=0,0,34,23;MQ=21;FQ=-190	GT:PL:GQ	1/1:187,163,0,194,124,185:99
gi|12057207|gb|AE001439.1|	1299104	.	A	G	160	.	DP=107;VDB=0.0177;AF1=1;AC1=2;DP4=1,0,23,29;MQ=24;FQ=-164;PV4=0.45,0.23,1,1	GT:PL:GQ	1/1:193,137,0:99
gi|12057207|gb|AE001439.1|	1299135	.	T	G	183	.	DP=118;VDB=0.0152;AF1=1;AC1=2;DP4=1,0,52,38;MQ=24;FQ=-278;PV4=1,1,0.42,0.34	GT:PL:GQ	1/1:216,251,0:99
gi|12057207|gb|AE001439.1|	1299144	.	A	G	202	.	DP=98;VDB=0.0122;AF1=1;AC1=2;DP4=0,0,45,19;MQ=24;FQ=-220	GT:PL:GQ	1/1:235,193,0:99
gi|12057207|gb|AE001439.1|	1299148	.	C	G	190	.	DP=115;VDB=0.0118;AF1=1;AC1=2;DP4=0,0,50,36;MQ=24;FQ=-282	GT:PL:GQ	1/1:223,255,0:99
gi|12057207|gb|AE001439.1|	1299157	.	G	T	186	.	DP=114;VDB=0.0134;AF1=1;AC1=2;DP4=0,0,42,32;MQ=24;FQ=-250	GT:PL:GQ	1/1:219,223,0:99
gi|12057207|gb|AE001439.1|	1311427	.	A	G	160	.	DP=132;VDB=0.0151;AF1=1;AC1=2;DP4=0,0,48,22;MQ=25;FQ=-238	GT:PL:GQ	1/1:193,211,0:99
gi|12057207|gb|AE001439.1|	1323678	.	G	T	72	.	DP=114;VDB=0.0136;AF1=1;AC1=2;DP4=0,1,15,5;MQ=24;FQ=-72;PV4=0.29,0.029,1,1	GT:PL:GQ	1/1:105,45,0:87
gi|12057207|gb|AE001439.1|	1323679	.	A	G	97	.	DP=107;VDB=0.0129;AF1=1;AC1=2;DP4=0,0,17,5;MQ=24;FQ=-93	GT:PL:GQ	1/1:130,66,0:99
gi|12057207|gb|AE001439.1|	1332808	.	A	C	215	.	DP=120;VDB=0.0089;AF1=1;AC1=2;DP4=0,1,57,41;MQ=24;FQ=-282;PV4=0.42,1,1,0.37	GT:PL:GQ	1/1:248,255,0:99
gi|12057207|gb|AE001439.1|	1336350	.	A	G	196	.	DP=102;VDB=0.0102;AF1=1;AC1=2;DP4=0,0,57,40;MQ=24;FQ=-282	GT:PL:GQ	1/1:229,255,0:99
gi|12057207|gb|AE001439.1|	1339940	.	G	A,C	95	.	DP=102;VDB=0.0165;AF1=1;AC1=2;DP4=0,0,9,10;MQ=24;FQ=-81	GT:PL:GQ	1/1:128,54,0,128,41,125:99
gi|12057207|gb|AE001439.1|	1339941	.	A	C	69	.	DP=108;VDB=0.0165;AF1=1;AC1=2;DP4=0,1,8,6;MQ=24;FQ=-57;PV4=0.47,1,1,0.36	GT:PL:GQ	1/1:102,30,0:57
gi|12057207|gb|AE001439.1|	1339942	.	A	C,T	81	.	DP=110;VDB=0.0166;AF1=1;AC1=2;DP4=0,0,5,10;MQ=24;FQ=-69	GT:PL:GQ	1/1:114,42,0,114,30,111:81
gi|12057207|gb|AE001439.1|	1339943	.	A	T	71	.	DP=110;VDB=0.0166;AF1=1;AC1=2;DP4=0,0,10,3;MQ=24;FQ=-66	GT:PL:GQ	1/1:104,39,0:75
gi|12057207|gb|AE001439.1|	1340118	.	A	T	222	.	DP=139;VDB=0.0160;AF1=1;AC1=2;DP4=0,0,60,71;MQ=24;FQ=-282	GT:PL:GQ	1/1:255,255,0:99
gi|12057207|gb|AE001439.1|	1340234	.	T	G	214	.	DP=123;VDB=0.0166;AF1=1;AC1=2;DP4=0,0,68,33;MQ=25;FQ=-282	GT:PL:GQ	1/1:247,255,0:99
gi|12057207|gb|AE001439.1|	1341524	.	C	T	188	.	DP=114;VDB=0.0155;AF1=1;AC1=2;DP4=0,0,47,36;MQ=24;FQ=-277	GT:PL:GQ	1/1:221,250,0:99
gi|12057207|gb|AE001439.1|	1347840	.	T	A	149	.	DP=114;VDB=0.0164;AF1=1;AC1=2;DP4=0,0,28,25;MQ=24;FQ=-187	GT:PL:GQ	1/1:182,160,0:99
gi|12057207|gb|AE001439.1|	1347841	.	T	A	182	.	DP=114;VDB=0.0165;AF1=1;AC1=2;DP4=0,0,29,32;MQ=24;FQ=-211	GT:PL:GQ	1/1:215,184,0:99
gi|12057207|gb|AE001439.1|	1347842	.	T	A	166	.	DP=114;VDB=0.0165;AF1=1;AC1=2;DP4=0,0,20,33;MQ=24;FQ=-187	GT:PL:GQ	1/1:199,160,0:99
gi|12057207|gb|AE001439.1|	1350148	.	G	A	198	.	DP=110;VDB=0.0124;AF1=1;AC1=2;DP4=0,0,50,44;MQ=24;FQ=-282	GT:PL:GQ	1/1:231,255,0:99
gi|12057207|gb|AE001439.1|	1351980	.	A	G	220	.	DP=127;VDB=0.0148;AF1=1;AC1=2;DP4=1,1,68,45;MQ=25;FQ=-282;PV4=1,1,1,0.29	GT:PL:GQ	1/1:253,255,0:99
gi|12057207|gb|AE001439.1|	1351985	.	C	T	222	.	DP=125;VDB=0.0141;AF1=1;AC1=2;DP4=0,0,64,43;MQ=25;FQ=-282	GT:PL:GQ	1/1:255,255,0:99
gi|12057207|gb|AE001439.1|	1352621	.	G	C	162	.	DP=126;VDB=0.0112;AF1=1;AC1=2;DP4=2,0,31,24;MQ=24;FQ=-164;PV4=0.5,1,0.24,0.31	GT:PL:GQ	1/1:195,137,0:99
gi|12057207|gb|AE001439.1|	1353461	.	T	C	219	.	DP=125;VDB=0.0099;AF1=1;AC1=2;DP4=1,0,47,64;MQ=24;FQ=-282;PV4=0.43,1,1,0.36	GT:PL:GQ	1/1:252,255,0:99
gi|12057207|gb|AE001439.1|	1353739	.	G	A	204	.	DP=123;VDB=0.0161;AF1=1;AC1=2;DP4=0,0,53,57;MQ=24;FQ=-282	GT:PL:GQ	1/1:237,255,0:99
gi|12057207|gb|AE001439.1|	1353744	.	T	C	205	.	DP=121;VDB=0.0162;AF1=1;AC1=2;DP4=0,0,52,52;MQ=24;FQ=-282	GT:PL:GQ	1/1:238,255,0:99
gi|12057207|gb|AE001439.1|	1353755	.	A	T	222	.	DP=120;VDB=0.0163;AF1=1;AC1=2;DP4=0,0,53,55;MQ=24;FQ=-282	GT:PL:GQ	1/1:255,255,0:99
gi|12057207|gb|AE001439.1|	1353761	.	A	C	181	.	DP=122;VDB=0.0159;AF1=1;AC1=2;DP4=0,0,45,39;MQ=24;FQ=-277	GT:PL:GQ	1/1:214,250,0:99
gi|12057207|gb|AE001439.1|	1353762	.	A	G,T	178	.	DP=123;VDB=0.0161;AF1=1;AC1=2;DP4=0,0,43,35;MQ=24;FQ=-256	GT:PL:GQ	1/1:211,229,0,213,197,207:99
gi|12057207|gb|AE001439.1|	1353778	.	G	A	202	.	DP=128;VDB=0.0163;AF1=1;AC1=2;DP4=0,0,39,49;MQ=24;FQ=-282	GT:PL:GQ	1/1:235,255,0:99
gi|12057207|gb|AE001439.1|	1354450	.	A	C	218	.	DP=109;VDB=0.0165;AF1=1;AC1=2;DP4=0,1,54,50;MQ=24;FQ=-282;PV4=0.49,1,0.19,1	GT:PL:GQ	1/1:251,255,0:99
gi|12057207|gb|AE001439.1|	1360850	.	T	C	197	.	DP=104;VDB=0.0157;AF1=1;AC1=2;DP4=0,0,40,35;MQ=24;FQ=-250	GT:PL:GQ	1/1:230,223,0:99
gi|12057207|gb|AE001439.1|	1364483	.	T	A	190	.	DP=110;VDB=0.0160;AF1=1;AC1=2;DP4=0,0,40,35;MQ=24;FQ=-253	GT:PL:GQ	1/1:223,226,0:99
gi|12057207|gb|AE001439.1|	1364494	.	G	A,C	72	.	DP=94;VDB=0.0163;AF1=1;AC1=2;DP4=0,0,31,0;MQ=24;FQ=-117	GT:PL:GQ	1/1:105,90,0,107,77,104:99
gi|12057207|gb|AE001439.1|	1364503	.	G	A	190	.	DP=112;VDB=0.0164;AF1=1;AC1=2;DP4=0,0,46,32;MQ=24;FQ=-262	GT:PL:GQ	1/1:223,235,0:99
gi|12057207|gb|AE001439.1|	1364513	.	T	A	193	.	DP=121;VDB=0.0165;AF1=1;AC1=2;DP4=0,0,49,51;MQ=24;FQ=-282	GT:PL:GQ	1/1:226,255,0:99
gi|12057207|gb|AE001439.1|	1386680	.	A	T	193	.	DP=135;VDB=0.0150;AF1=1;AC1=2;DP4=0,0,44,49;MQ=24;FQ=-282	GT:PL:GQ	1/1:226,255,0:99
gi|12057207|gb|AE001439.1|	1410549	.	T	G	204	.	DP=110;VDB=0.0167;AF1=1;AC1=2;DP4=0,0,53,39;MQ=24;FQ=-282	GT:PL:GQ	1/1:237,255,0:99
gi|12057207|gb|AE001439.1|	1411866	.	G	T	210	.	DP=113;VDB=0.0166;AF1=1;AC1=2;DP4=0,0,53,52;MQ=25;FQ=-282	GT:PL:GQ	1/1:243,255,0:99
gi|12057207|gb|AE001439.1|	1436220	.	T	C	207	.	DP=99;VDB=0.0139;AF1=1;AC1=2;DP4=1,1,19,62;MQ=23;FQ=-240;PV4=0.43,1,0.3,1	GT:PL:GQ	1/1:240,213,0:99
gi|12057207|gb|AE001439.1|	1438453	.	G	A	199	.	DP=128;VDB=0.0168;AF1=1;AC1=2;DP4=0,0,51,46;MQ=25;FQ=-282	GT:PL:GQ	1/1:232,255,0:99
gi|12057207|gb|AE001439.1|	1452305	.	C	T	210	.	DP=122;VDB=0.0155;AF1=1;AC1=2;DP4=1,0,48,51;MQ=24;FQ=-282;PV4=0.49,1,1,0.36	GT:PL:GQ	1/1:243,255,0:99
gi|12057207|gb|AE001439.1|	1467447	.	T	A	4.13	.	DP=101;VDB=0.0137;AF1=0.4998;AC1=1;DP4=22,6,11,0;MQ=24;FQ=6.2;PV4=0.16,0.15,1,1	GT:PL:GQ	0/1:32,0,130:31
gi|12057207|gb|AE001439.1|	1467843	.	A	G	201	.	DP=98;VDB=0.0132;AF1=1;AC1=2;DP4=1,0,26,52;MQ=24;FQ=-246;PV4=0.34,1,1,0.35	GT:PL:GQ	1/1:234,219,0:99
gi|12057207|gb|AE001439.1|	1471366	.	C	A	217	.	DP=135;VDB=0.0168;AF1=1;AC1=2;DP4=0,0,57,65;MQ=24;FQ=-282	GT:PL:GQ	1/1:250,255,0:99
gi|12057207|gb|AE001439.1|	1488122	.	G	T	198	.	DP=114;VDB=0.0162;AF1=1;AC1=2;DP4=0,0,41,56;MQ=24;FQ=-282	GT:PL:GQ	1/1:231,255,0:99
gi|12057207|gb|AE001439.1|	1491652	.	A	G	206	.	DP=108;VDB=0.0166;AF1=1;AC1=2;DP4=0,0,39,55;MQ=24;FQ=-282	GT:PL:GQ	1/1:239,255,0:99
gi|12057207|gb|AE001439.1|	1491701	.	A	G	186	.	DP=123;VDB=0.0171;AF1=1;AC1=2;DP4=1,0,28,43;MQ=24;FQ=-221;PV4=0.4,0.42,1,1	GT:PL:GQ	1/1:219,194,0:99
gi|12057207|gb|AE001439.1|	1491758	.	A	T	214	.	DP=118;VDB=0.0142;AF1=1;AC1=2;DP4=1,0,49,61;MQ=24;FQ=-282;PV4=0.45,1,1,1	GT:PL:GQ	1/1:247,255,0:99
gi|12057207|gb|AE001439.1|	1491848	.	C	G	217	.	DP=109;VDB=0.0162;AF1=1;AC1=2;DP4=0,0,41,54;MQ=24;FQ=-282	GT:PL:GQ	1/1:250,255,0:99
gi|12057207|gb|AE001439.1|	1492191	.	G	C	220	.	DP=127;VDB=0.0155;AF1=1;AC1=2;DP4=0,0,60,48;MQ=24;FQ=-282	GT:PL:GQ	1/1:253,255,0:99
gi|12057207|gb|AE001439.1|	1492839	.	C	T	203	.	DP=110;VDB=0.0164;AF1=1;AC1=2;DP4=0,1,48,37;MQ=25;FQ=-266;PV4=0.44,1,1,0.36	GT:PL:GQ	1/1:236,239,0:99
gi|12057207|gb|AE001439.1|	1512953	.	C	G	46	.	DP=145;VDB=0.0142;AF1=0.5;AC1=1;DP4=9,3,11,8;MQ=24;FQ=48;PV4=0.45,0.00057,1,1	GT:PL:GQ	0/1:76,0,82:78
gi|12057207|gb|AE001439.1|	1512954	.	G	C	66.2	.	DP=135;VDB=0.0139;AF1=0.5263;AC1=1;DP4=2,2,8,10;MQ=24;FQ=-17.1;PV4=1,0.0012,0.3,1	GT:PL:GQ	0/1:96,0,10:13
gi|12057207|gb|AE001439.1|	1518912	.	C	A	195	.	DP=82;VDB=0.0167;AF1=1;AC1=2;DP4=0,0,38,37;MQ=24;FQ=-253	GT:PL:GQ	1/1:228,226,0:99
gi|12057207|gb|AE001439.1|	1525928	.	C	G	194	.	DP=106;VDB=0.0151;AF1=1;AC1=2;DP4=0,0,51,34;MQ=24;FQ=-280	GT:PL:GQ	1/1:227,253,0:99
gi|12057207|gb|AE001439.1|	1526071	.	A	G	158	.	DP=116;VDB=0.0135;AF1=1;AC1=2;DP4=4,4,29,30;MQ=24;FQ=-109;PV4=1,1,1,0.41	GT:PL:GQ	1/1:191,82,0:99
gi|12057207|gb|AE001439.1|	1537877	.	A	G,T	87	.	DP=134;VDB=0.0138;AF1=1;AC1=2;DP4=1,0,13,9;MQ=24;FQ=-76;PV4=1,0.37,0.066,1	GT:PL:GQ	1/1:120,49,0,116,46,117:95
gi|12057207|gb|AE001439.1|	1537878	.	G	A	76.2	.	DP=133;VDB=0.0134;AF1=1;AC1=2;DP4=2,1,12,7;MQ=24;FQ=-44;PV4=1,0.37,0.39,0.35	GT:PL:GQ	1/1:109,17,0:31
gi|12057207|gb|AE001439.1|	1538283	.	G	A	219	.	DP=111;VDB=0.0170;AF1=1;AC1=2;DP4=0,0,39,50;MQ=24;FQ=-282	GT:PL:GQ	1/1:252,255,0:99
gi|12057207|gb|AE001439.1|	1544567	.	A	G	192	.	DP=119;VDB=0.0108;AF1=1;AC1=2;DP4=0,0,40,57;MQ=24;FQ=-282	GT:PL:GQ	1/1:225,255,0:99
gi|12057207|gb|AE001439.1|	1544569	.	G	T	181	.	DP=116;VDB=0.0122;AF1=1;AC1=2;DP4=0,1,40,51;MQ=24;FQ=-282;PV4=1,1,1,0.35	GT:PL:GQ	1/1:214,255,0:99
gi|12057207|gb|AE001439.1|	1544618	.	T	G	171	.	DP=127;VDB=0.0137;AF1=1;AC1=2;DP4=0,0,32,44;MQ=24;FQ=-256	GT:PL:GQ	1/1:204,229,0:99
gi|12057207|gb|AE001439.1|	1544623	.	C	T	163	.	DP=122;VDB=0.0120;AF1=1;AC1=2;DP4=0,0,30,44;MQ=24;FQ=-250	GT:PL:GQ	1/1:196,223,0:99
gi|12057207|gb|AE001439.1|	1544654	.	G	C	195	.	DP=115;VDB=0.0145;AF1=1;AC1=2;DP4=0,0,42,29;MQ=24;FQ=-241	GT:PL:GQ	1/1:228,214,0:99
gi|12057207|gb|AE001439.1|	1544657	.	T	C	169	.	DP=126;VDB=0.0149;AF1=1;AC1=2;DP4=1,0,18,48;MQ=24;FQ=-208;PV4=0.28,1,1,0.35	GT:PL:GQ	1/1:202,181,0:99
gi|12057207|gb|AE001439.1|	1544664	.	C	T	207	.	DP=124;VDB=0.0162;AF1=1;AC1=2;DP4=0,0,53,54;MQ=24;FQ=-282	GT:PL:GQ	1/1:240,255,0:99
gi|12057207|gb|AE001439.1|	1544676	.	A	T	209	.	DP=122;VDB=0.0153;AF1=1;AC1=2;DP4=3,0,50,55;MQ=24;FQ=-282;PV4=0.11,1,1,1	GT:PL:GQ	1/1:242,255,0:99
gi|12057207|gb|AE001439.1|	1544720	.	G	A	217	.	DP=119;VDB=0.0167;AF1=1;AC1=2;DP4=0,0,54,44;MQ=24;FQ=-282	GT:PL:GQ	1/1:250,255,0:99
gi|12057207|gb|AE001439.1|	1544792	.	A	G	200	.	DP=106;VDB=0.0156;AF1=1;AC1=2;DP4=1,0,33,43;MQ=24;FQ=-238;PV4=0.44,1,0.2,1	GT:PL:GQ	1/1:233,211,0:99
gi|12057207|gb|AE001439.1|	1544795	.	C	G	211	.	DP=109;VDB=0.0154;AF1=1;AC1=2;DP4=0,0,44,44;MQ=24;FQ=-282	GT:PL:GQ	1/1:244,255,0:99
gi|12057207|gb|AE001439.1|	1548931	.	A	G	206	.	DP=112;VDB=0.0143;AF1=1;AC1=2;DP4=0,0,29,45;MQ=24;FQ=-250	GT:PL:GQ	1/1:239,223,0:99
gi|12057207|gb|AE001439.1|	1552385	.	T	C	204	.	DP=126;VDB=0.0123;AF1=1;AC1=2;DP4=0,1,55,45;MQ=24;FQ=-282;PV4=0.46,1,0.14,0.37	GT:PL:GQ	1/1:237,255,0:99
gi|12057207|gb|AE001439.1|	1573615	.	A	C	200	.	DP=141;VDB=0.0157;AF1=1;AC1=2;DP4=1,1,60,53;MQ=24;FQ=-282;PV4=1,1,0.38,0.27	GT:PL:GQ	1/1:233,255,0:99
gi|12057207|gb|AE001439.1|	1593228	.	C	A	179	.	DP=132;VDB=0.0145;AF1=1;AC1=2;DP4=0,1,51,44;MQ=24;FQ=-282;PV4=0.47,1,1,0.31	GT:PL:GQ	1/1:212,255,0:99
gi|12057207|gb|AE001439.1|	1605839	.	A	G	178	.	DP=114;VDB=0.0173;AF1=1;AC1=2;DP4=1,0,35,24;MQ=24;FQ=-187;PV4=1,0.42,1,0.29	GT:PL:GQ	1/1:211,160,0:99
gi|12057207|gb|AE001439.1|	1605983	.	C	G	204	.	DP=130;VDB=0.0150;AF1=1;AC1=2;DP4=0,1,53,53;MQ=25;FQ=-282;PV4=1,1,1,0.34	GT:PL:GQ	1/1:237,255,0:99
gi|12057207|gb|AE001439.1|	1609408	.	C	G	210	.	DP=114;VDB=0.0086;AF1=1;AC1=2;DP4=0,0,43,52;MQ=24;FQ=-282	GT:PL:GQ	1/1:243,255,0:99
gi|12057207|gb|AE001439.1|	1609495	.	C	G	220	.	DP=119;VDB=0.0161;AF1=1;AC1=2;DP4=0,0,41,53;MQ=24;FQ=-282	GT:PL:GQ	1/1:253,255,0:99
gi|12057207|gb|AE001439.1|	1609681	.	C	G	198	.	DP=138;VDB=0.0163;AF1=1;AC1=2;DP4=0,0,51,67;MQ=24;FQ=-282	GT:PL:GQ	1/1:231,255,0:99
gi|12057207|gb|AE001439.1|	1609739	.	C	G	213	.	DP=128;VDB=0.0143;AF1=1;AC1=2;DP4=0,0,60,51;MQ=24;FQ=-282	GT:PL:GQ	1/1:246,255,0:99
gi|12057207|gb|AE001439.1|	1609743	.	C	T	189	.	DP=126;VDB=0.0154;AF1=1;AC1=2;DP4=0,2,58,53;MQ=24;FQ=-282;PV4=0.23,1,1,0.29	GT:PL:GQ	1/1:222,255,0:99
gi|12057207|gb|AE001439.1|	1609773	.	C	T	198	.	DP=128;VDB=0.0162;AF1=1;AC1=2;DP4=0,0,58,51;MQ=24;FQ=-282	GT:PL:GQ	1/1:231,255,0:99
gi|12057207|gb|AE001439.1|	1609811	.	C	G	203	.	DP=136;VDB=0.0166;AF1=1;AC1=2;DP4=1,0,58,53;MQ=24;FQ=-282;PV4=1,1,1,0.33	GT:PL:GQ	1/1:236,255,0:99
gi|12057207|gb|AE001439.1|	1609898	.	G	T	172	.	DP=108;VDB=0.0148;AF1=1;AC1=2;DP4=1,1,11,41;MQ=24;FQ=-156;PV4=0.4,1,1,1	GT:PL:GQ	1/1:205,129,0:99
gi|12057207|gb|AE001439.1|	1610366	.	G	T	167	.	DP=74;VDB=0.0155;AF1=1;AC1=2;DP4=1,0,11,36;MQ=24;FQ=-154;PV4=0.25,1,1,0.34	GT:PL:GQ	1/1:200,127,0:99
gi|12057207|gb|AE001439.1|	1610395	.	T	C	199	.	DP=82;VDB=0.0138;AF1=1;AC1=2;DP4=0,0,20,45;MQ=24;FQ=-223	GT:PL:GQ	1/1:232,196,0:99
gi|12057207|gb|AE001439.1|	1610426	.	A	T	199	.	DP=88;VDB=0.0137;AF1=1;AC1=2;DP4=0,0,30,41;MQ=24;FQ=-241	GT:PL:GQ	1/1:232,214,0:99
gi|12057207|gb|AE001439.1|	1610543	.	G	C	205	.	DP=88;VDB=0.0121;AF1=1;AC1=2;DP4=0,0,30,40;MQ=24;FQ=-238	GT:PL:GQ	1/1:238,211,0:99
gi|12057207|gb|AE001439.1|	1610570	.	G	C	212	.	DP=101;VDB=0.0095;AF1=1;AC1=2;DP4=0,0,40,50;MQ=24;FQ=-282	GT:PL:GQ	1/1:245,255,0:99
gi|12057207|gb|AE001439.1|	1610608	.	G	C	215	.	DP=105;VDB=0.0097;AF1=1;AC1=2;DP4=0,1,23,55;MQ=24;FQ=-243;PV4=1,1,0.16,1	GT:PL:GQ	1/1:248,216,0:99
gi|12057207|gb|AE001439.1|	1629895	.	G	A	192	.	DP=112;VDB=0.0130;AF1=1;AC1=2;DP4=0,0,37,38;MQ=24;FQ=-253	GT:PL:GQ	1/1:225,226,0:99
gi|12057207|gb|AE001439.1|	1636552	.	C	T	222	.	DP=133;VDB=0.0136;AF1=1;AC1=2;DP4=0,0,62,60;MQ=25;FQ=-282	GT:PL:GQ	1/1:255,255,0:99
