# Supplementary material for: Choosing a Benchtop Sequencing Machine to Characterise Helicobacter pylori Genomes
Source: PLoS One. 2013 Jun 28;8(6):e67539. doi: 10.1371/journal.pone.0067539 (PMC3695873; doi:10.1371/journal.pone.0067539)
Supplement: File S1 — Compressed file containing Tables S1–S19. (ZIP) [file pone.0067539.s005.zip › TableS1-19/TableS12.txt]

Supplementary table 12. Indels identified by mapping the Ion Torrent data to the reference sequence J99
GenomeID	ReferenceCoordinate		ReferenceBases	ConsensusBase	QualityScore		SAMFormatInfo	SAMFormatInfo	SAMFormatInfo
gi|12057207|gb|AE001439.1|	1337	.	AGGG	AGG	50.5	.	INDEL;DP=113;VDB=0.0131;AF1=0.5;AC1=1;DP4=6,15,1,15;MQ=24;FQ=53.5;PV4=0.11,0.37,0.38,1	GT:PL:GQ	0/1:88,0,156:91
gi|12057207|gb|AE001439.1|	6328	.	GCCCCCC	GCCCCC	4.42	.	INDEL;DP=131;VDB=0.0168;AF1=0.5;AC1=1;DP4=10,37,7,12;MQ=25;FQ=6.56;PV4=0.22,1.3e-07,0.31,1	GT:PL:GQ	0/1:40,0,107:40
gi|12057207|gb|AE001439.1|	7526	.	GTTTTTTTTTTTTTT	GTTTTTTTTTTT,GTTTTTTTTTT	134	.	INDEL;DP=115;VDB=0.0168;AF1=1;AC1=2;DP4=0,0,10,20;MQ=24;FQ=-104	GT:PL:GQ	1/1:222,116,47,169,0,148:99
gi|12057207|gb|AE001439.1|	12331	.	AGGGGG	AGGGG	34.5	.	INDEL;DP=95;VDB=0.0156;AF1=0.5;AC1=1;DP4=12,3,2,9;MQ=23;FQ=37.4;PV4=0.0043,1,0.00051,1	GT:PL:GQ	0/1:72,0,94:75
gi|12057207|gb|AE001439.1|	13712	.	GT	GTT	11.8	.	INDEL;DP=103;VDB=0.0170;AF1=0.5;AC1=1;DP4=18,18,10,1;MQ=24;FQ=14.6;PV4=0.032,1,1,1	GT:PL:GQ	0/1:49,0,180:51
gi|12057207|gb|AE001439.1|	15022	.	ACCCC	ACCC	61.5	.	INDEL;DP=106;VDB=0.0159;AF1=0.5;AC1=1;DP4=18,16,5,12;MQ=24;FQ=64.5;PV4=0.14,1.6e-07,1,1	GT:PL:GQ	0/1:99,0,193:99
gi|12057207|gb|AE001439.1|	15739	.	AGGGG	AGGG	88.5	.	INDEL;DP=127;VDB=0.0142;AF1=0.5;AC1=1;DP4=28,26,14,13;MQ=24;FQ=91.5;PV4=1,4.4e-06,1,1	GT:PL:GQ	0/1:126,0,190:99
gi|12057207|gb|AE001439.1|	16243	.	AGGG	AGG	131	.	INDEL;DP=117;VDB=0.0167;AF1=0.5;AC1=1;DP4=14,12,9,18;MQ=24;FQ=133;PV4=0.17,0.00014,1,1	GT:PL:GQ	0/1:169,0,174:99
gi|12057207|gb|AE001439.1|	19710	.	TGGGGGG	TGGGGG	20.5	.	INDEL;DP=112;VDB=0.0166;AF1=0.5;AC1=1;DP4=28,6,12,6;MQ=25;FQ=23.5;PV4=0.3,7.8e-05,0.21,1	GT:PL:GQ	0/1:58,0,78:61
gi|12057207|gb|AE001439.1|	20745	.	GTTTTTTAATCAAGTTTTTTTAAT	GTTTTTTAAT,GTTTTTTTAATCAAGTTTTTTTAAT	152	.	INDEL;DP=93;VDB=0.0166;AF1=1;AC1=2;DP4=0,0,25,8;MQ=24;FQ=-125	GT:PL:GQ	1/1:193,90,0,190,50,181:99
gi|12057207|gb|AE001439.1|	22189	.	GTTTTT	GTTTT	10.8	.	INDEL;DP=85;VDB=0.0156;AF1=0.5;AC1=1;DP4=20,0,8,2;MQ=24;FQ=13.5;PV4=0.1,0.00027,0.004,1	GT:PL:GQ	0/1:48,0,61:50
gi|12057207|gb|AE001439.1|	25758	.	CAAAAAAAAAAAAAA	CAAAAAAAAAAA,CAAAAAAAAAA	114	.	INDEL;DP=78;VDB=0.0176;AF1=1;AC1=2;DP4=0,0,7,13;MQ=24;FQ=-82.5	GT:PL:GQ	1/1:172,65,17,144,0,132:93
gi|12057207|gb|AE001439.1|	25866	.	GTTTTTTT	GTTTTTT	4.44	.	INDEL;DP=56;VDB=0.0176;AF1=0.504;AC1=1;DP4=3,3,2,10;MQ=20;FQ=-16.6;PV4=0.27,0.0098,0.25,1	GT:PL:GQ	0/1:40,0,18:24
gi|12057207|gb|AE001439.1|	26136	.	GTTTT	GTTT	31.5	.	INDEL;DP=111;VDB=0.0153;AF1=0.5;AC1=1;DP4=8,12,3,6;MQ=25;FQ=34.5;PV4=1,0.0041,0.32,1	GT:PL:GQ	0/1:69,0,176:72
gi|12057207|gb|AE001439.1|	27180	.	ACCCC	ACCC	4.42	.	INDEL;DP=124;VDB=0.0166;AF1=0.5;AC1=1;DP4=27,16,6,5;MQ=25;FQ=6.56;PV4=0.73,0.0011,0.32,1	GT:PL:GQ	0/1:40,0,169:40
gi|12057207|gb|AE001439.1|	29517	.	TCCC	TCC	16.6	.	INDEL;DP=101;VDB=0.0148;AF1=0.5;AC1=1;DP4=12,18,13,0;MQ=24;FQ=19.5;PV4=0.00016,0.5,0.013,0.0012	GT:PL:GQ	0/1:54,0,179:57
gi|12057207|gb|AE001439.1|	31678	.	TAAAA	TAAA	27.5	.	INDEL;DP=131;VDB=0.0163;AF1=0.5;AC1=1;DP4=14,16,10,3;MQ=24;FQ=30.5;PV4=0.098,0.069,1,1	GT:PL:GQ	0/1:65,0,165:68
gi|12057207|gb|AE001439.1|	33690	.	TAAAA	TAAA	22.5	.	INDEL;DP=140;VDB=0.0119;AF1=0.5;AC1=1;DP4=25,18,6,10;MQ=24;FQ=25.5;PV4=0.24,0.046,0.00025,1	GT:PL:GQ	0/1:60,0,181:63
gi|12057207|gb|AE001439.1|	40815	.	TGGGGGG	TGGGGG	3.25	.	INDEL;DP=135;VDB=0.0125;AF1=0.5;AC1=1;DP4=19,22,8,10;MQ=25;FQ=5.09;PV4=1,0.0032,0.27,1	GT:PL:GQ	0/1:38,0,105:37
gi|12057207|gb|AE001439.1|	47543	.	AGGG	AGG	15.6	.	INDEL;DP=72;VDB=0.0159;AF1=0.5;AC1=1;DP4=17,10,11,0;MQ=25;FQ=18.5;PV4=0.037,0.074,0.41,1	GT:PL:GQ	0/1:53,0,181:56
gi|12057207|gb|AE001439.1|	47627	.	TGGGGG	TGGGG	21.5	.	INDEL;DP=108;VDB=0.0146;AF1=0.5;AC1=1;DP4=26,9,4,12;MQ=24;FQ=24.5;PV4=0.0017,0.13,2.2e-06,1	GT:PL:GQ	0/1:59,0,116:62
gi|12057207|gb|AE001439.1|	49024	.	AGGG	AGG	14.6	.	INDEL;DP=112;VDB=0.0166;AF1=0.5;AC1=1;DP4=18,22,9,4;MQ=24;FQ=17.6;PV4=0.2,0.00018,0.13,1	GT:PL:GQ	0/1:52,0,177:55
gi|12057207|gb|AE001439.1|	52133	.	CAAAAAAA	CAAAAAA	9.93	.	INDEL;DP=98;VDB=0.0115;AF1=0.5001;AC1=1;DP4=8,3,2,17;MQ=24;FQ=3.12;PV4=0.00097,1,0.19,1	GT:PL:GQ	0/1:47,0,35:39
gi|12057207|gb|AE001439.1|	52379	.	GTTTT	GTTT	75.5	.	INDEL;DP=132;VDB=0.0148;AF1=0.5;AC1=1;DP4=15,27,16,5;MQ=25;FQ=78.5;PV4=0.0033,0.00085,1,0.062	GT:PL:GQ	0/1:113,0,184:99
gi|12057207|gb|AE001439.1|	53584	.	GCCCC	GCCC	118	.	INDEL;DP=134;VDB=0.0142;AF1=0.5;AC1=1;DP4=7,21,19,9;MQ=25;FQ=121;PV4=0.0029,0.0011,0.15,1	GT:PL:GQ	0/1:156,0,169:99
gi|12057207|gb|AE001439.1|	53955	.	GAAAA	GAAA	15.6	.	INDEL;DP=99;VDB=0.0152;AF1=0.5;AC1=1;DP4=9,17,11,0;MQ=24;FQ=18.5;PV4=0.00021,1,0.00034,1	GT:PL:GQ	0/1:53,0,176:56
gi|12057207|gb|AE001439.1|	54526	.	TC	T	48.5	.	INDEL;DP=91;VDB=0.0159;AF1=0.5;AC1=1;DP4=3,8,18,1;MQ=24;FQ=51.4;PV4=0.00022,0.37,0.4,1	GT:PL:GQ	0/1:86,0,102:89
gi|12057207|gb|AE001439.1|	54679	.	T	TC	30.5	.	INDEL;DP=107;VDB=0.0145;AF1=0.5;AC1=1;DP4=10,13,0,12;MQ=24;FQ=33.5;PV4=0.0069,1,1,1	GT:PL:GQ	0/1:68,0,175:71
gi|12057207|gb|AE001439.1|	55380	.	GAAAAAA	GAAAAA	6.55	.	INDEL;DP=144;VDB=0.0162;AF1=0.5;AC1=1;DP4=22,26,19,8;MQ=25;FQ=9.05;PV4=0.054,0.1,0.16,1	GT:PL:GQ	0/1:43,0,100:44
gi|12057207|gb|AE001439.1|	59026	.	GAAAAAA	GAAAAA	32.5	.	INDEL;DP=96;VDB=0.0168;AF1=0.5;AC1=1;DP4=9,1,2,14;MQ=24;FQ=8.18;PV4=0.00016,1,1,0.18	GT:PL:GQ	0/1:70,0,42:45
gi|12057207|gb|AE001439.1|	59060	.	GTTTT	GTTT	8.18	.	INDEL;DP=77;VDB=0.0160;AF1=0.5;AC1=1;DP4=7,2,5,0;MQ=24;FQ=10.8;PV4=0.51,0.086,1,0.47	GT:PL:GQ	0/1:45,0,106:47
gi|12057207|gb|AE001439.1|	61106	.	ATTT	ATT	37.5	.	INDEL;DP=119;VDB=0.0155;AF1=0.5;AC1=1;DP4=10,28,14,3;MQ=24;FQ=40.5;PV4=0.00025,0.00047,0.021,1	GT:PL:GQ	0/1:75,0,168:78
gi|12057207|gb|AE001439.1|	62255	.	GCCC	GCC	22.5	.	INDEL;DP=120;VDB=0.0151;AF1=0.5;AC1=1;DP4=17,24,0,22;MQ=25;FQ=25.5;PV4=0.0002,1.1e-05,1,1	GT:PL:GQ	0/1:60,0,188:63
gi|12057207|gb|AE001439.1|	65922	.	ACCCC	ACCC	3.8	.	INDEL;DP=123;VDB=0.0157;AF1=0.5;AC1=1;DP4=18,27,2,12;MQ=24;FQ=5.8;PV4=0.11,0.00027,0.19,1	GT:PL:GQ	0/1:39,0,167:38
gi|12057207|gb|AE001439.1|	67599	.	CTTTTTTT	CTTTTTT	3.25	.	INDEL;DP=114;VDB=0.0169;AF1=0.5;AC1=1;DP4=23,11,7,12;MQ=25;FQ=5.08;PV4=0.044,0.5,1,1	GT:PL:GQ	0/1:38,0,64:37
gi|12057207|gb|AE001439.1|	69407	.	CTT	CT	32.5	.	INDEL;DP=86;VDB=0.0163;AF1=0.5;AC1=1;DP4=9,3,0,8;MQ=25;FQ=35.5;PV4=0.0014,1,0.16,1	GT:PL:GQ	0/1:70,0,131:73
gi|12057207|gb|AE001439.1|	75835	.	GCCC	GCC	199	.	INDEL;DP=95;VDB=0.0167;AF1=1;AC1=2;DP4=0,0,22,22;MQ=25;FQ=-167	GT:PL:GQ	1/1:240,132,0:99
gi|12057207|gb|AE001439.1|	75973	.	GCCCCC	GCCCC	24.5	.	INDEL;DP=106;VDB=0.0097;AF1=0.5;AC1=1;DP4=12,15,3,10;MQ=25;FQ=27.5;PV4=0.3,0.037,0.028,0.22	GT:PL:GQ	0/1:62,0,139:65
gi|12057207|gb|AE001439.1|	78803	.	TGGGGGG	TGGGGG	25.5	.	INDEL;DP=128;VDB=0.0139;AF1=0.5;AC1=1;DP4=16,32,8,17;MQ=25;FQ=28.5;PV4=1,0.0028,0.11,0.49	GT:PL:GQ	0/1:63,0,115:66
gi|12057207|gb|AE001439.1|	80354	.	GCC	GC	20.5	.	INDEL;DP=86;VDB=0.0162;AF1=0.5;AC1=1;DP4=6,14,0,10;MQ=24;FQ=23.5;PV4=0.074,0.33,1,1	GT:PL:GQ	0/1:58,0,149:61
gi|12057207|gb|AE001439.1|	85955	.	AGGGGG	AGGGG	15.6	.	INDEL;DP=88;VDB=0.0094;AF1=0.5;AC1=1;DP4=7,19,8,3;MQ=24;FQ=18.5;PV4=0.025,0.0092,0.18,0.44	GT:PL:GQ	0/1:53,0,134:56
gi|12057207|gb|AE001439.1|	86008	.	ACCC	ACC	17.5	.	INDEL;DP=58;VDB=0.0160;AF1=0.5;AC1=1;DP4=0,10,0,7;MQ=25;FQ=20.5;PV4=1,0.053,1,1	GT:PL:GQ	0/1:55,0,82:58
gi|12057207|gb|AE001439.1|	86767	.	GCCC	GCC	12.7	.	INDEL;DP=125;VDB=0.0126;AF1=0.5;AC1=1;DP4=17,26,16,1;MQ=25;FQ=15.6;PV4=0.00011,0.00023,0.03,1	GT:PL:GQ	0/1:50,0,190:53
gi|12057207|gb|AE001439.1|	92167	.	TGGG	TGG	124	.	INDEL;DP=133;VDB=0.0145;AF1=0.5;AC1=1;DP4=30,11,12,20;MQ=25;FQ=127;PV4=0.0039,4.9e-05,0.27,1	GT:PL:GQ	0/1:162,0,176:99
gi|12057207|gb|AE001439.1|	93409	.	TAAAA	TAAA	43.5	.	INDEL;DP=121;VDB=0.0150;AF1=0.5;AC1=1;DP4=4,6,1,17;MQ=25;FQ=46.4;PV4=0.041,0.45,0.41,1	GT:PL:GQ	0/1:81,0,103:84
gi|12057207|gb|AE001439.1|	95645	.	AGGG	AGG	26.5	.	INDEL;DP=65;VDB=0.0171;AF1=0.5;AC1=1;DP4=1,2,0,7;MQ=22;FQ=5.08;PV4=0.3,0.013,0.0096,1	GT:PL:GQ	0/1:64,0,38:41
gi|12057207|gb|AE001439.1|	96035	.	GCC	GC	30.5	.	INDEL;DP=135;VDB=0.0155;AF1=0.5;AC1=1;DP4=11,18,1,16;MQ=25;FQ=33.5;PV4=0.034,0.33,1,1	GT:PL:GQ	0/1:68,0,185:71
gi|12057207|gb|AE001439.1|	101099	.	GAAA	GAA	165	.	INDEL;DP=110;VDB=0.0163;AF1=1;AC1=2;DP4=2,2,17,21;MQ=25;FQ=-80.5;PV4=1,1,0.4,0.23	GT:PL:GQ	1/1:206,46,0:89
gi|12057207|gb|AE001439.1|	101644	.	AGGG	AGG	3.8	.	INDEL;DP=132;VDB=0.0156;AF1=0.5;AC1=1;DP4=25,14,3,8;MQ=25;FQ=5.8;PV4=0.042,1.3e-06,0.46,1	GT:PL:GQ	0/1:39,0,177:38
gi|12057207|gb|AE001439.1|	104208	.	GAAAA	GAAA	9.04	.	INDEL;DP=118;VDB=0.0164;AF1=0.5;AC1=1;DP4=29,19,2,14;MQ=25;FQ=11.8;PV4=0.0012,5.4e-05,0.25,1	GT:PL:GQ	0/1:46,0,171:48
gi|12057207|gb|AE001439.1|	106397	.	GCCCCC	GCCCC	51.5	.	INDEL;DP=95;VDB=0.0199;AF1=0.5;AC1=1;DP4=8,15,10,5;MQ=24;FQ=54.5;PV4=0.096,0.028,0.21,1	GT:PL:GQ	0/1:89,0,134:92
gi|12057207|gb|AE001439.1|	106556	.	GTTTTT	GTTTT	41.5	.	INDEL;DP=61;VDB=0.0149;AF1=0.5;AC1=1;DP4=3,13,4,8;MQ=25;FQ=44.5;PV4=0.42,1.1e-06,0.29,1	GT:PL:GQ	0/1:79,0,108:82
gi|12057207|gb|AE001439.1|	106941	.	GCAC	GC	7.15	.	INDEL;DP=60;VDB=0.0122;AF1=1;AC1=2;DP4=0,0,0,2;MQ=25;FQ=-40.5	GT:PL:GQ	1/1:45,6,0:7
gi|12057207|gb|AE001439.1|	109754	.	TGGG	TGG	43.5	.	INDEL;DP=81;VDB=0.0165;AF1=0.5;AC1=1;DP4=21,5,22,0;MQ=24;FQ=46.5;PV4=0.054,0.033,0.13,1	GT:PL:GQ	0/1:81,0,149:84
gi|12057207|gb|AE001439.1|	111227	.	GCCCCC	GCCCC	12.7	.	INDEL;DP=101;VDB=0.0170;AF1=0.5;AC1=1;DP4=12,6,0,13;MQ=24;FQ=15.6;PV4=0.00014,6.1e-05,0.027,0.44	GT:PL:GQ	0/1:50,0,120:53
gi|12057207|gb|AE001439.1|	113579	.	CTTTTTT	CTTTTT	4.42	.	INDEL;DP=142;VDB=0.0101;AF1=0.5;AC1=1;DP4=11,14,19,5;MQ=24;FQ=6.56;PV4=0.019,1,0.087,1	GT:PL:GQ	0/1:40,0,103:40
gi|12057207|gb|AE001439.1|	113812	.	ATTTTTT	ATTTTT	60.5	.	INDEL;DP=120;VDB=0.0160;AF1=0.5;AC1=1;DP4=17,9,7,19;MQ=25;FQ=57.3;PV4=0.012,0.013,1,1	GT:PL:GQ	0/1:98,0,93:95
gi|12057207|gb|AE001439.1|	114717	.	ATTTTTT	ATTTTT	22.5	.	INDEL;DP=122;VDB=0.0170;AF1=0.5;AC1=1;DP4=19,19,5,15;MQ=24;FQ=25.5;PV4=0.094,0.00067,1,1	GT:PL:GQ	0/1:60,0,110:63
gi|12057207|gb|AE001439.1|	119312	.	GCCCC	GCCC	21.5	.	INDEL;DP=130;VDB=0.0113;AF1=0.5;AC1=1;DP4=23,19,18,1;MQ=25;FQ=24.5;PV4=0.0025,1,0.36,0.13	GT:PL:GQ	0/1:59,0,183:62
gi|12057207|gb|AE001439.1|	121176	.	AG	A	103	.	INDEL;DP=138;VDB=0.0121;AF1=1;AC1=2;DP4=0,0,5,3;MQ=24;FQ=-58.5	GT:PL:GQ	1/1:144,24,0:45
gi|12057207|gb|AE001439.1|	123290	.	GCCC	GCC	12.7	.	INDEL;DP=101;VDB=0.0169;AF1=0.5;AC1=1;DP4=18,21,13,1;MQ=25;FQ=15.6;PV4=0.0034,0.0037,1,1	GT:PL:GQ	0/1:50,0,190:53
gi|12057207|gb|AE001439.1|	128145	.	AGGG	AGG	9.93	.	INDEL;DP=107;VDB=0.0156;AF1=0.5;AC1=1;DP4=20,15,14,0;MQ=25;FQ=12.7;PV4=0.0023,0.32,0.01,0.14	GT:PL:GQ	0/1:47,0,183:49
gi|12057207|gb|AE001439.1|	128349	.	GAAAA	GAAAAA	16.6	.	INDEL;DP=108;VDB=0.0140;AF1=0.5;AC1=1;DP4=12,21,2,8;MQ=25;FQ=19.5;PV4=0.46,1,0.12,0.39	GT:PL:GQ	0/1:54,0,178:57
gi|12057207|gb|AE001439.1|	132358	.	AGG	AG	5.79	.	INDEL;DP=103;VDB=0.0162;AF1=0.5;AC1=1;DP4=8,18,8,1;MQ=24;FQ=8.19;PV4=0.0049,0.0011,1,1	GT:PL:GQ	0/1:42,0,176:43
gi|12057207|gb|AE001439.1|	132511	.	TCCC	TCC	14.6	.	INDEL;DP=86;VDB=0.0173;AF1=0.5;AC1=1;DP4=7,4,0,6;MQ=24;FQ=17.6;PV4=0.035,0.12,1,1	GT:PL:GQ	0/1:52,0,134:55
gi|12057207|gb|AE001439.1|	133043	.	AAG	A	53.5	.	INDEL;DP=108;VDB=0.0157;AF1=0.5;AC1=1;DP4=5,6,3,5;MQ=24;FQ=56.5;PV4=1,0.04,0.11,1	GT:PL:GQ	0/1:91,0,138:94
gi|12057207|gb|AE001439.1|	133134	.	GCCCC	GCCC	4.42	.	INDEL;DP=105;VDB=0.0164;AF1=0.5;AC1=1;DP4=18,13,11,0;MQ=25;FQ=6.56;PV4=0.0093,1,1,1	GT:PL:GQ	0/1:40,0,179:40
gi|12057207|gb|AE001439.1|	134845	.	TC	TCC	183	.	INDEL;DP=125;VDB=0.0169;AF1=1;AC1=2;DP4=0,2,37,29;MQ=24;FQ=-194;PV4=0.2,1,1,1	GT:PL:GQ	1/1:224,159,0:99
gi|12057207|gb|AE001439.1|	135682	.	GCCCC	GCCC	81.5	.	INDEL;DP=146;VDB=0.0168;AF1=0.5;AC1=1;DP4=41,21,8,22;MQ=25;FQ=84.5;PV4=0.00069,0.0027,0.0078,1	GT:PL:GQ	0/1:119,0,175:99
gi|12057207|gb|AE001439.1|	136498	.	TGGGG	TGGG	9.04	.	INDEL;DP=130;VDB=0.0161;AF1=0.5;AC1=1;DP4=39,18,3,14;MQ=25;FQ=11.8;PV4=0.0005,0.03,0.27,1	GT:PL:GQ	0/1:46,0,154:48
gi|12057207|gb|AE001439.1|	137395	.	AGG	AG	43.5	.	INDEL;DP=100;VDB=0.0148;AF1=0.5;AC1=1;DP4=27,14,13,4;MQ=24;FQ=46.5;PV4=0.54,1.9e-05,0.25,1	GT:PL:GQ	0/1:81,0,179:84
gi|12057207|gb|AE001439.1|	143742	.	ACCCC	ACCC	39.5	.	INDEL;DP=113;VDB=0.0158;AF1=0.5;AC1=1;DP4=6,19,0,22;MQ=24;FQ=42.5;PV4=0.023,0.44,0.11,1	GT:PL:GQ	0/1:77,0,160:80
gi|12057207|gb|AE001439.1|	144771	.	GCCC	GCC	52.5	.	INDEL;DP=103;VDB=0.0168;AF1=0.5;AC1=1;DP4=14,15,13,3;MQ=24;FQ=55.5;PV4=0.055,0.023,1,1	GT:PL:GQ	0/1:90,0,178:93
gi|12057207|gb|AE001439.1|	145443	.	GCCC	GCC	19.5	.	INDEL;DP=135;VDB=0.0148;AF1=0.5;AC1=1;DP4=17,30,15,2;MQ=25;FQ=22.5;PV4=0.00044,1,0.36,1	GT:PL:GQ	0/1:57,0,164:60
gi|12057207|gb|AE001439.1|	146478	.	GCCC	GCC	93.5	.	INDEL;DP=135;VDB=0.0165;AF1=0.5;AC1=1;DP4=15,24,23,7;MQ=24;FQ=96.5;PV4=0.0031,2e-05,1,1	GT:PL:GQ	0/1:131,0,181:99
gi|12057207|gb|AE001439.1|	148021	.	TAAAAAA	TAAAAA	45.5	.	INDEL;DP=97;VDB=0.0161;AF1=0.5;AC1=1;DP4=6,9,9,10;MQ=24;FQ=44.4;PV4=0.74,0.27,0.019,1	GT:PL:GQ	0/1:83,0,81:82
gi|12057207|gb|AE001439.1|	151074	.	TGGGGG	TGGGG	16.6	.	INDEL;DP=90;VDB=0.0171;AF1=0.5;AC1=1;DP4=14,7,1,10;MQ=25;FQ=19.5;PV4=0.0028,0.00034,0.37,0.35	GT:PL:GQ	0/1:54,0,127:57
gi|12057207|gb|AE001439.1|	152633	.	GTTTTTTT	GTTTTT	14.6	.	INDEL;DP=139;VDB=0.0169;AF1=0.5;AC1=1;DP4=9,20,29,7;MQ=24;FQ=16.8;PV4=0.00011,1,0.11,0.27	GT:PL:GQ	0/1:52,0,59:54
gi|12057207|gb|AE001439.1|	153139	.	CTTTT	CTTT	26.5	.	INDEL;DP=80;VDB=0.0164;AF1=0.5;AC1=1;DP4=9,13,9,1;MQ=24;FQ=29.5;PV4=0.019,0.29,1,0.37	GT:PL:GQ	0/1:64,0,175:67
gi|12057207|gb|AE001439.1|	154960	.	TAAAA	TAAA	49.5	.	INDEL;DP=102;VDB=0.0119;AF1=0.5;AC1=1;DP4=16,8,4,8;MQ=24;FQ=52.5;PV4=0.081,0.0019,0.012,1	GT:PL:GQ	0/1:87,0,170:90
gi|12057207|gb|AE001439.1|	155212	.	CGGGGGG	CGGGGG	8.18	.	INDEL;DP=72;VDB=0.0148;AF1=0.5;AC1=1;DP4=13,3,10,1;MQ=25;FQ=10.8;PV4=0.62,0.014,0.12,1	GT:PL:GQ	0/1:45,0,74:47
gi|12057207|gb|AE001439.1|	159397	.	ATTTT	ATTT	3.25	.	INDEL;DP=129;VDB=0.0168;AF1=0.5;AC1=1;DP4=33,19,15,2;MQ=25;FQ=5.09;PV4=0.071,0.42,0.082,1	GT:PL:GQ	0/1:38,0,161:37
gi|12057207|gb|AE001439.1|	166985	.	GACA	GAACA	5.08	.	INDEL;DP=105;VDB=0.0161;AF1=0.5;AC1=1;DP4=18,12,7,2;MQ=25;FQ=7.36;PV4=0.44,0.19,0.43,1	GT:PL:GQ	0/1:41,0,178:41
gi|12057207|gb|AE001439.1|	167163	.	AGGG	AGG	14.6	.	INDEL;DP=100;VDB=0.0143;AF1=0.5;AC1=1;DP4=14,3,1,8;MQ=24;FQ=17.6;PV4=0.00081,1,0.47,0.23	GT:PL:GQ	0/1:52,0,118:55
gi|12057207|gb|AE001439.1|	168015	.	TCCCC	TCCC	8.18	.	INDEL;DP=116;VDB=0.0136;AF1=0.5;AC1=1;DP4=16,2,8,0;MQ=24;FQ=10.8;PV4=1,0.082,1,1	GT:PL:GQ	0/1:45,0,120:47
gi|12057207|gb|AE001439.1|	169138	.	CAAAAAAA	CAAAAAA	40.5	.	INDEL;DP=148;VDB=0.0127;AF1=0.5;AC1=1;DP4=22,19,15,27;MQ=24;FQ=34.8;PV4=0.12,7.4e-06,0.33,1	GT:PL:GQ	0/1:78,0,70:72
gi|12057207|gb|AE001439.1|	170085	.	GCCCC	GCCC	130	.	INDEL;DP=131;VDB=0.0164;AF1=0.5;AC1=1;DP4=9,24,16,15;MQ=24;FQ=133;PV4=0.072,0.26,5.8e-05,1	GT:PL:GQ	0/1:168,0,178:99
gi|12057207|gb|AE001439.1|	170676	.	TGGGGGG	TGGGGG	23.5	.	INDEL;DP=112;VDB=0.0158;AF1=0.5;AC1=1;DP4=3,7,1,18;MQ=25;FQ=15.3;PV4=0.1,0.077,1,1	GT:PL:GQ	0/1:61,0,50:53
gi|12057207|gb|AE001439.1|	170699	.	TGGGGG	TGGGG	56.5	.	INDEL;DP=98;VDB=0.0161;AF1=0.5;AC1=1;DP4=3,4,2,11;MQ=25;FQ=24.5;PV4=0.29,0.055,0.19,1	GT:PL:GQ	0/1:94,0,59:62
gi|12057207|gb|AE001439.1|	171639	.	TCCCCCCC	TCCCCCC	18.5	.	INDEL;DP=132;VDB=0.0121;AF1=0.5;AC1=1;DP4=22,18,14,14;MQ=25;FQ=21.5;PV4=0.81,2.8e-09,1,1	GT:PL:GQ	0/1:56,0,75:59
gi|12057207|gb|AE001439.1|	173954	.	TGG	TG	22.5	.	INDEL;DP=126;VDB=0.0164;AF1=0.5;AC1=1;DP4=19,17,1,15;MQ=25;FQ=25.5;PV4=0.0016,0.003,0.19,0.29	GT:PL:GQ	0/1:60,0,185:63
gi|12057207|gb|AE001439.1|	174077	.	TAAAAAA	TAAAAA	9.04	.	INDEL;DP=99;VDB=0.0161;AF1=0.5;AC1=1;DP4=11,15,6,9;MQ=24;FQ=11.8;PV4=1,0.04,0.0021,1	GT:PL:GQ	0/1:46,0,111:48
gi|12057207|gb|AE001439.1|	175196	.	ATTT	ATT	19.5	.	INDEL;DP=112;VDB=0.0166;AF1=0.5;AC1=1;DP4=8,17,3,6;MQ=24;FQ=22.5;PV4=1,0.46,1,1	GT:PL:GQ	0/1:57,0,169:60
gi|12057207|gb|AE001439.1|	177117	.	TGGG	TGG	12.7	.	INDEL;DP=135;VDB=0.0148;AF1=0.5;AC1=1;DP4=21,16,1,13;MQ=25;FQ=15.6;PV4=0.0014,0.45,1,0.37	GT:PL:GQ	0/1:50,0,173:53
gi|12057207|gb|AE001439.1|	177735	.	GCCCCC	GCCCC	5.79	.	INDEL;DP=104;VDB=0.0126;AF1=0.5;AC1=1;DP4=6,26,9,3;MQ=25;FQ=8.19;PV4=0.00093,0.012,0.42,0.32	GT:PL:GQ	0/1:42,0,125:43
gi|12057207|gb|AE001439.1|	183455	.	GTTTT	GTTT	24.5	.	INDEL;DP=103;VDB=0.0150;AF1=0.5;AC1=1;DP4=8,10,2,8;MQ=24;FQ=27.5;PV4=0.25,0.022,1,1	GT:PL:GQ	0/1:62,0,167:65
gi|12057207|gb|AE001439.1|	184452	.	ATTTT	ATTT	119	.	INDEL;DP=105;VDB=0.0131;AF1=0.5;AC1=1;DP4=14,8,11,10;MQ=25;FQ=121;PV4=0.54,0.029,1,1	GT:PL:GQ	0/1:157,0,160:99
gi|12057207|gb|AE001439.1|	186767	.	GCC	GC	118	.	INDEL;DP=138;VDB=0.0154;AF1=0.5;AC1=1;DP4=14,17,6,35;MQ=24;FQ=121;PV4=0.0072,0.053,1,1	GT:PL:GQ	0/1:156,0,165:99
gi|12057207|gb|AE001439.1|	187672	.	GAAAA	GAAA	6.55	.	INDEL;DP=130;VDB=0.0141;AF1=0.5;AC1=1;DP4=30,15,2,15;MQ=25;FQ=9.05;PV4=0.00014,0.36,0.26,1	GT:PL:GQ	0/1:43,0,166:44
gi|12057207|gb|AE001439.1|	188165	.	GCC	GC	19.5	.	INDEL;DP=119;VDB=0.0155;AF1=0.5;AC1=1;DP4=11,14,0,11;MQ=24;FQ=22.5;PV4=0.015,0.48,0.2,0.35	GT:PL:GQ	0/1:57,0,180:60
gi|12057207|gb|AE001439.1|	191856	.	CTTTT	CTTT	5.79	.	INDEL;DP=113;VDB=0.0137;AF1=0.5;AC1=1;DP4=24,10,12,1;MQ=25;FQ=8.19;PV4=0.15,8.5e-06,1,1	GT:PL:GQ	0/1:42,0,176:43
gi|12057207|gb|AE001439.1|	192561	.	CCAA	CA	11.8	.	INDEL;DP=126;VDB=0.0143;AF1=0.5;AC1=1;DP4=10,23,10,1;MQ=24;FQ=14.6;PV4=0.00093,0.15,0.17,1	GT:PL:GQ	0/1:49,0,186:51
gi|12057207|gb|AE001439.1|	193120	.	AGG	AG	27.5	.	INDEL;DP=116;VDB=0.0111;AF1=0.501;AC1=1;DP4=1,1,6,0;MQ=24;FQ=-10.9;PV4=0.25,1,0.17,0.21	GT:PL:GQ	0/1:65,0,24:27
gi|12057207|gb|AE001439.1|	194168	.	CTTTTTT	CTTTTT	12.7	.	INDEL;DP=108;VDB=0.0164;AF1=0.5;AC1=1;DP4=20,9,5,8;MQ=25;FQ=15.6;PV4=0.092,0.0012,0.037,1	GT:PL:GQ	0/1:50,0,96:53
gi|12057207|gb|AE001439.1|	195188	.	CTTTTTT	CTTTTT	60.5	.	INDEL;DP=138;VDB=0.0165;AF1=0.5;AC1=1;DP4=18,16,10,20;MQ=25;FQ=63.1;PV4=0.14,3e-05,0.37,1	GT:PL:GQ	0/1:98,0,109:99
gi|12057207|gb|AE001439.1|	195895	.	CTTTTTTT	CTTTTTT	10.8	.	INDEL;DP=103;VDB=0.0151;AF1=0.5;AC1=1;DP4=8,18,13,6;MQ=25;FQ=13.7;PV4=0.017,0.08,0.024,0.41	GT:PL:GQ	0/1:48,0,78:50
gi|12057207|gb|AE001439.1|	196684	.	GC	G	8.18	.	INDEL;DP=131;VDB=0.0153;AF1=0.5;AC1=1;DP4=14,12,1,11;MQ=24;FQ=10.8;PV4=0.012,0.052,0.094,1	GT:PL:GQ	0/1:45,0,176:47
gi|12057207|gb|AE001439.1|	197644	.	TGGGGGG	TGGGGG	5.08	.	INDEL;DP=103;VDB=0.0089;AF1=0.5;AC1=1;DP4=14,8,2,9;MQ=24;FQ=7.36;PV4=0.026,0.00033,0.1,1	GT:PL:GQ	0/1:41,0,101:41
gi|12057207|gb|AE001439.1|	198266	.	GCCC	GCC	9.04	.	INDEL;DP=131;VDB=0.0145;AF1=0.5;AC1=1;DP4=29,24,5,9;MQ=25;FQ=11.8;PV4=0.24,0.00031,0.49,1	GT:PL:GQ	0/1:46,0,174:48
gi|12057207|gb|AE001439.1|	206401	.	ATTTT	ATTT	12.7	.	INDEL;DP=90;VDB=0.0162;AF1=0.5;AC1=1;DP4=22,12,6,4;MQ=25;FQ=15.6;PV4=1,0.0064,0.0042,0.1	GT:PL:GQ	0/1:50,0,174:53
gi|12057207|gb|AE001439.1|	209244	.	TG	T	101	.	INDEL;DP=145;VDB=0.0168;AF1=0.5;AC1=1;DP4=11,25,12,15;MQ=25;FQ=104;PV4=0.3,0.0013,0.24,1	GT:PL:GQ	0/1:139,0,185:99
gi|12057207|gb|AE001439.1|	210845	.	ACTCTCTCTCTCTCTCTC	ACTCTCTCTCTCTCTCTCTC	68.5	.	INDEL;DP=114;VDB=0.0164;AF1=0.5064;AC1=1;DP4=2,2,1,16;MQ=24;FQ=-18.6;PV4=0.08,1,1,1	GT:PL:GQ	0/1:106,0,16:19
gi|12057207|gb|AE001439.1|	211017	.	GTTTTTTTTTTTTTTT	GTTTTTTTTTTT,GTTTTTTTTTT,GTTTTTTTTT	189	.	INDEL;DP=83;VDB=0.0166;AF1=1;AC1=2;DP4=0,0,12,22;MQ=24;FQ=-122	GT:PL:GQ	1/1:230,87,0,203,14,191,224,67,190,221:99
gi|12057207|gb|AE001439.1|	211248	.	ACCC	ACC	7.35	.	INDEL;DP=87;VDB=0.0141;AF1=0.5;AC1=1;DP4=7,17,6,2;MQ=24;FQ=9.94;PV4=0.038,0.0022,1,1	GT:PL:GQ	0/1:44,0,161:45
gi|12057207|gb|AE001439.1|	211323	.	ACC	AC	5.08	.	INDEL;DP=94;VDB=0.0119;AF1=0.5;AC1=1;DP4=15,8,8,0;MQ=24;FQ=7.36;PV4=0.076,0.15,1,1	GT:PL:GQ	0/1:41,0,168:41
gi|12057207|gb|AE001439.1|	211648	.	GAAAAA	GAAAA	9.04	.	INDEL;DP=110;VDB=0.0161;AF1=0.5;AC1=1;DP4=18,20,2,14;MQ=25;FQ=11.8;PV4=0.029,0.003,0.11,1	GT:PL:GQ	0/1:46,0,142:48
gi|12057207|gb|AE001439.1|	213948	.	GAAA	GAA	4.42	.	INDEL;DP=119;VDB=0.0150;AF1=0.5;AC1=1;DP4=18,14,2,8;MQ=25;FQ=6.56;PV4=0.071,0.018,0.32,1	GT:PL:GQ	0/1:40,0,178:40
gi|12057207|gb|AE001439.1|	215351	.	GTTTTTTT	GTTTTTT	8.18	.	INDEL;DP=91;VDB=0.0170;AF1=0.5;AC1=1;DP4=16,7,10,6;MQ=25;FQ=10.8;PV4=0.74,3.2e-06,0.32,1	GT:PL:GQ	0/1:45,0,64:47
gi|12057207|gb|AE001439.1|	215451	.	ATTTT	ATTT	4.42	.	INDEL;DP=123;VDB=0.0168;AF1=0.5;AC1=1;DP4=25,21,10,2;MQ=24;FQ=6.56;PV4=0.099,0.052,1,1	GT:PL:GQ	0/1:40,0,161:40
gi|12057207|gb|AE001439.1|	216372	.	GCCC	GCC	21.5	.	INDEL;DP=137;VDB=0.0164;AF1=0.5;AC1=1;DP4=18,35,12,5;MQ=25;FQ=24.5;PV4=0.011,0.005,0.25,1	GT:PL:GQ	0/1:59,0,180:62
gi|12057207|gb|AE001439.1|	216684	.	TGGG	TGG	36.5	.	INDEL;DP=108;VDB=0.0161;AF1=0.5;AC1=1;DP4=14,15,0,19;MQ=25;FQ=39.5;PV4=0.0002,0.0025,1,1	GT:PL:GQ	0/1:74,0,185:77
gi|12057207|gb|AE001439.1|	217503	.	GCCC	GCC	139	.	INDEL;DP=128;VDB=0.0145;AF1=0.5;AC1=1;DP4=22,9,12,20;MQ=25;FQ=130;PV4=0.011,0.0032,1,1	GT:PL:GQ	0/1:177,0,165:99
gi|12057207|gb|AE001439.1|	221306	.	TGGGGG	TGGGG	16.6	.	INDEL;DP=91;VDB=0.0163;AF1=0.5;AC1=1;DP4=9,11,6,4;MQ=24;FQ=19.5;PV4=0.7,0.041,1,1	GT:PL:GQ	0/1:54,0,135:57
gi|12057207|gb|AE001439.1|	222883	.	TGGGGGG	TGGGGG	43.5	.	INDEL;DP=98;VDB=0.0102;AF1=0.5;AC1=1;DP4=17,7,6,12;MQ=24;FQ=46;PV4=0.028,1,0.02,0.48	GT:PL:GQ	0/1:81,0,90:83
gi|12057207|gb|AE001439.1|	223967	.	AGG	AG	9.04	.	INDEL;DP=126;VDB=0.0164;AF1=0.5;AC1=1;DP4=19,7,11,0;MQ=24;FQ=11.8;PV4=0.08,0.0011,0.11,1	GT:PL:GQ	0/1:46,0,164:48
gi|12057207|gb|AE001439.1|	225798	.	ACCCC	ACCC	10.8	.	INDEL;DP=81;VDB=0.0163;AF1=0.5;AC1=1;DP4=17,3,9,0;MQ=24;FQ=13.7;PV4=0.53,1.3e-05,1,1	GT:PL:GQ	0/1:48,0,143:50
gi|12057207|gb|AE001439.1|	227682	.	TGG	TG	198	.	INDEL;DP=122;VDB=0.0144;AF1=1;AC1=2;DP4=0,0,37,26;MQ=25;FQ=-225	GT:PL:GQ	1/1:239,190,0:99
gi|12057207|gb|AE001439.1|	228960	.	GTTTTT	GTTTT	77.5	.	INDEL;DP=131;VDB=0.0168;AF1=0.5;AC1=1;DP4=9,26,26,14;MQ=25;FQ=80.2;PV4=0.0011,0.18,4.9e-05,0.41	GT:PL:GQ	0/1:115,0,127:99
gi|12057207|gb|AE001439.1|	229000	.	GCCCC	GCCC	49.5	.	INDEL;DP=123;VDB=0.0173;AF1=0.5;AC1=1;DP4=16,18,2,16;MQ=25;FQ=52.5;PV4=0.014,0.26,0.28,1	GT:PL:GQ	0/1:87,0,187:90
gi|12057207|gb|AE001439.1|	229340	.	TGGGGG	TGGGG	10.8	.	INDEL;DP=116;VDB=0.0122;AF1=0.5;AC1=1;DP4=7,12,12,0;MQ=25;FQ=13.7;PV4=0.00044,1,1,0.28	GT:PL:GQ	0/1:48,0,129:50
gi|12057207|gb|AE001439.1|	231047	.	TCCCCCC	TCCCCC	5.79	.	INDEL;DP=105;VDB=0.0120;AF1=0.5;AC1=1;DP4=19,6,16,3;MQ=25;FQ=8.19;PV4=0.71,0.22,0.34,1	GT:PL:GQ	0/1:42,0,82:43
gi|12057207|gb|AE001439.1|	234002	.	TGAA	TA,T	105	.	INDEL;DP=80;VDB=0.0168;AF1=1;AC1=2;DP4=0,1,7,12;MQ=24;FQ=-63.5;PV4=1,1,0.18,0.28	GT:PL:GQ	1/1:184,67,38,140,0,134:55
gi|12057207|gb|AE001439.1|	237411	.	GCCC	GCC	23.5	.	INDEL;DP=109;VDB=0.0163;AF1=0.5;AC1=1;DP4=1,9,10,0;MQ=25;FQ=26.5;PV4=0.00012,0.0052,0.19,0.32	GT:PL:GQ	0/1:61,0,93:64
gi|12057207|gb|AE001439.1|	240256	.	GCCC	GCC	10.8	.	INDEL;DP=59;VDB=0.0168;AF1=0.5;AC1=1;DP4=1,9,0,5;MQ=24;FQ=13.7;PV4=1,0.21,1,1	GT:PL:GQ	0/1:48,0,94:50
gi|12057207|gb|AE001439.1|	242993	.	TGGG	TGG	29.5	.	INDEL;DP=102;VDB=0.0158;AF1=0.5;AC1=1;DP4=10,7,0,11;MQ=25;FQ=32.5;PV4=0.0016,0.065,0.28,0.49	GT:PL:GQ	0/1:67,0,160:70
gi|12057207|gb|AE001439.1|	245448	.	T	TTG	45	.	INDEL;DP=128;VDB=0.0164;AF1=1;AC1=2;DP4=0,0,2,2;MQ=24;FQ=-46.5	GT:PL:GQ	1/1:85,12,0:21
gi|12057207|gb|AE001439.1|	245461	.	ATT	ATTT	10.8	.	INDEL;DP=124;VDB=0.0163;AF1=1;AC1=2;DP4=0,0,3,0;MQ=23;FQ=-43.5	GT:PL:GQ	1/1:50,9,0:13
gi|12057207|gb|AE001439.1|	246757	.	CAAAAAA	CAAAAA	4.42	.	INDEL;DP=138;VDB=0.0167;AF1=0.5;AC1=1;DP4=19,22,10,7;MQ=25;FQ=6.56;PV4=0.56,0.0057,0.016,1	GT:PL:GQ	0/1:40,0,110:40
gi|12057207|gb|AE001439.1|	249699	.	ATTTTTTT	ATTTTTT	5.08	.	INDEL;DP=44;VDB=0.0167;AF1=0.5;AC1=1;DP4=5,2,2,5;MQ=24;FQ=4.72;PV4=0.29,0.13,1,1	GT:PL:GQ	0/1:41,0,40:40
gi|12057207|gb|AE001439.1|	251836	.	GCCCC	GCCC	22.5	.	INDEL;DP=126;VDB=0.0168;AF1=0.5;AC1=1;DP4=19,26,17,2;MQ=24;FQ=25.5;PV4=0.00068,0.26,1,1	GT:PL:GQ	0/1:60,0,182:63
gi|12057207|gb|AE001439.1|	256664	.	GTTTTTTT	GTTTTTTTT	42.5	.	INDEL;DP=120;VDB=0.0148;AF1=0.5003;AC1=1;DP4=4,9,11,18;MQ=25;FQ=-6.6;PV4=0.74,1,0.37,1	GT:PL:GQ	0/1:80,0,29:32
gi|12057207|gb|AE001439.1|	256839	.	AAT	A	19.5	.	INDEL;DP=125;VDB=0.0160;AF1=0.5;AC1=1;DP4=20,10,3,6;MQ=24;FQ=22.5;PV4=0.12,0.046,1,1	GT:PL:GQ	0/1:57,0,172:60
gi|12057207|gb|AE001439.1|	257096	.	AGGG	AGG	16.6	.	INDEL;DP=133;VDB=0.0170;AF1=0.5;AC1=1;DP4=33,32,15,5;MQ=25;FQ=19.5;PV4=0.073,0.02,1,1	GT:PL:GQ	0/1:54,0,151:57
gi|12057207|gb|AE001439.1|	257936	.	TGGGGGGG	TGGGGGG	19.5	.	INDEL;DP=88;VDB=0.0165;AF1=0.5004;AC1=1;DP4=15,0,5,10;MQ=25;FQ=-7.4;PV4=0.0002,0.11,1,0.14	GT:PL:GQ	0/1:57,0,28:31
gi|12057207|gb|AE001439.1|	262979	.	TGGGGGG	TGGGGG	9.04	.	INDEL;DP=128;VDB=0.0155;AF1=0.5;AC1=1;DP4=30,7,6,10;MQ=25;FQ=11.8;PV4=0.0034,0.013,0.0019,1	GT:PL:GQ	0/1:46,0,74:48
gi|12057207|gb|AE001439.1|	264304	.	GAAAAAAA	GAAAAAA,GAAAAA	9.04	.	INDEL;DP=132;VDB=0.0170;AF1=0.5;AC1=1;DP4=12,8,24,18;MQ=24;FQ=5.23;PV4=1,0.15,1,1	GT:PL:GQ	0/1:51,5,44,0,10,40:42
gi|12057207|gb|AE001439.1|	266030	.	CTTTTTT	CTTTTT	21.5	.	INDEL;DP=102;VDB=0.0165;AF1=0.5;AC1=1;DP4=18,6,9,5;MQ=24;FQ=24.5;PV4=0.71,0.002,0.23,1	GT:PL:GQ	0/1:59,0,88:62
gi|12057207|gb|AE001439.1|	266583	.	GCCCC	GCCC	64.5	.	INDEL;DP=106;VDB=0.0122;AF1=0.5;AC1=1;DP4=19,4,3,11;MQ=24;FQ=67.5;PV4=0.00041,0.0049,0.19,1	GT:PL:GQ	0/1:102,0,146:99
gi|12057207|gb|AE001439.1|	266886	.	TTAA	TA	102	.	INDEL;DP=91;VDB=0.0165;AF1=0.5;AC1=1;DP4=1,7,10,5;MQ=24;FQ=43.5;PV4=0.027,0.072,0.15,1	GT:PL:GQ	0/1:140,0,78:81
gi|12057207|gb|AE001439.1|	270629	.	GTTTTT	GTTTT	16.6	.	INDEL;DP=115;VDB=0.0148;AF1=0.5;AC1=1;DP4=10,17,1,17;MQ=25;FQ=19.5;PV4=0.031,0.14,1,1	GT:PL:GQ	0/1:54,0,139:57
gi|12057207|gb|AE001439.1|	270759	.	GCCC	GCC	44.5	.	INDEL;DP=99;VDB=0.0140;AF1=0.5;AC1=1;DP4=3,27,2,12;MQ=25;FQ=47.5;PV4=0.65,0.00018,0.16,1	GT:PL:GQ	0/1:82,0,143:85
gi|12057207|gb|AE001439.1|	272303	.	TCC	TC	23.5	.	INDEL;DP=111;VDB=0.0160;AF1=0.5;AC1=1;DP4=10,8,0,9;MQ=25;FQ=26.5;PV4=0.0088,0.015,1,1	GT:PL:GQ	0/1:61,0,175:64
gi|12057207|gb|AE001439.1|	276550	.	GCC	GC	33.5	.	INDEL;DP=80;VDB=0.0124;AF1=0.5;AC1=1;DP4=0,4,0,8;MQ=24;FQ=9.93;PV4=1,0.031,0.39,1	GT:PL:GQ	0/1:71,0,44:47
gi|12057207|gb|AE001439.1|	276763	.	CAAAA	CAAA	10.8	.	INDEL;DP=91;VDB=0.0164;AF1=0.5;AC1=1;DP4=2,10,1,4;MQ=24;FQ=13.7;PV4=1,0.19,0.44,0.2	GT:PL:GQ	0/1:48,0,112:50
gi|12057207|gb|AE001439.1|	280510	.	TGGGG	TGGG	21.5	.	INDEL;DP=125;VDB=0.0150;AF1=0.5;AC1=1;DP4=14,18,3,6;MQ=25;FQ=24.5;PV4=0.71,1,1,1	GT:PL:GQ	0/1:59,0,181:62
gi|12057207|gb|AE001439.1|	283262	.	ACCCC	ACCC	11.8	.	INDEL;DP=119;VDB=0.0150;AF1=0.5;AC1=1;DP4=2,19,7,3;MQ=24;FQ=14.6;PV4=0.0013,1,0.16,1	GT:PL:GQ	0/1:49,0,112:51
gi|12057207|gb|AE001439.1|	284361	.	GAAA	GAA	5.08	.	INDEL;DP=106;VDB=0.0161;AF1=0.5;AC1=1;DP4=9,22,11,1;MQ=25;FQ=7.36;PV4=0.00035,0.082,0.053,0.18	GT:PL:GQ	0/1:41,0,172:41
gi|12057207|gb|AE001439.1|	285944	.	ACCCCCC	ACCCCC	18.9	.	INDEL;DP=75;VDB=0.0154;AF1=1;AC1=2;DP4=1,0,9,0;MQ=24;FQ=-47.5;PV4=1,0.045,1,1	GT:PL:GQ	1/1:59,13,0:22
gi|12057207|gb|AE001439.1|	287254	.	AATT	AT	9.93	.	INDEL;DP=114;VDB=0.0167;AF1=0.5;AC1=1;DP4=6,8,1,4;MQ=24;FQ=12.7;PV4=0.6,0.0095,0.0012,1	GT:PL:GQ	0/1:47,0,161:49
gi|12057207|gb|AE001439.1|	289044	.	GGA	G	14.6	.	INDEL;DP=116;VDB=0.0117;AF1=0.5;AC1=1;DP4=14,5,0,8;MQ=25;FQ=17.6;PV4=0.00058,0.083,0.49,1	GT:PL:GQ	0/1:52,0,154:55
gi|12057207|gb|AE001439.1|	289109	.	GTTT	GTT	5.79	.	INDEL;DP=125;VDB=0.0097;AF1=0.5;AC1=1;DP4=19,32,2,20;MQ=24;FQ=8.19;PV4=0.022,0.25,0.14,1	GT:PL:GQ	0/1:42,0,169:43
gi|12057207|gb|AE001439.1|	289351	.	TGG	TGGG	180	.	INDEL;DP=145;VDB=0.0140;AF1=1;AC1=2;DP4=0,0,22,20;MQ=25;FQ=-161	GT:PL:GQ	1/1:221,126,0:99
gi|12057207|gb|AE001439.1|	289684	.	AGGG	AGG	55.5	.	INDEL;DP=102;VDB=0.0169;AF1=0.5;AC1=1;DP4=13,8,1,18;MQ=24;FQ=58.5;PV4=0.0002,0.43,0.071,1	GT:PL:GQ	0/1:93,0,157:96
gi|12057207|gb|AE001439.1|	295008	.	CAAAA	CAAA	22.5	.	INDEL;DP=128;VDB=0.0165;AF1=0.5;AC1=1;DP4=23,19,4,9;MQ=25;FQ=25.5;PV4=0.2,0.028,0.43,1	GT:PL:GQ	0/1:60,0,174:63
gi|12057207|gb|AE001439.1|	296097	.	TGGGGGGG	TGGGGGG	29.5	.	INDEL;DP=97;VDB=0.0155;AF1=0.5;AC1=1;DP4=9,7,8,13;MQ=24;FQ=21.2;PV4=0.33,0.042,0.34,0.023	GT:PL:GQ	0/1:67,0,56:59
gi|12057207|gb|AE001439.1|	296262	.	TGGGGGG	TGGGGG	18.5	.	INDEL;DP=134;VDB=0.0135;AF1=0.5;AC1=1;DP4=22,30,15,13;MQ=25;FQ=21.5;PV4=0.36,0.058,0.41,1	GT:PL:GQ	0/1:56,0,107:59
gi|12057207|gb|AE001439.1|	301593	.	AGG	AG	26.5	.	INDEL;DP=106;VDB=0.0158;AF1=0.5;AC1=1;DP4=19,9,14,0;MQ=25;FQ=29.5;PV4=0.019,1,1,1	GT:PL:GQ	0/1:64,0,179:67
gi|12057207|gb|AE001439.1|	304502	.	GCC	GC	10.8	.	INDEL;DP=120;VDB=0.0173;AF1=0.5;AC1=1;DP4=19,8,0,11;MQ=24;FQ=13.7;PV4=0.00013,0.0054,1,1	GT:PL:GQ	0/1:48,0,168:50
gi|12057207|gb|AE001439.1|	304516	.	ATTTT	ATTT	15.6	.	INDEL;DP=121;VDB=0.0173;AF1=0.5;AC1=1;DP4=14,11,10,0;MQ=24;FQ=18.5;PV4=0.015,1,1,0.26	GT:PL:GQ	0/1:53,0,169:56
gi|12057207|gb|AE001439.1|	305033	.	TGGGG	TGGG	5.08	.	INDEL;DP=128;VDB=0.0138;AF1=0.5;AC1=1;DP4=37,17,3,13;MQ=25;FQ=7.36;PV4=0.00055,3.1e-07,0.4,1	GT:PL:GQ	0/1:41,0,161:41
gi|12057207|gb|AE001439.1|	308580	.	AGGG	AGG	18.5	.	INDEL;DP=127;VDB=0.0165;AF1=0.5;AC1=1;DP4=31,13,13,2;MQ=25;FQ=21.5;PV4=0.31,1,0.055,0.47	GT:PL:GQ	0/1:56,0,161:59
gi|12057207|gb|AE001439.1|	314064	.	TGGGG	TGGG	4.42	.	INDEL;DP=121;VDB=0.0151;AF1=0.5;AC1=1;DP4=17,22,2,9;MQ=25;FQ=6.56;PV4=0.17,0.38,1,1	GT:PL:GQ	0/1:40,0,186:40
gi|12057207|gb|AE001439.1|	315824	.	TGGGGGG	TGGGGG	24.5	.	INDEL;DP=111;VDB=0.0146;AF1=0.5;AC1=1;DP4=7,1,2,7;MQ=24;FQ=13.5;PV4=0.015,1,0.0012,0.47	GT:PL:GQ	0/1:62,0,48:51
gi|12057207|gb|AE001439.1|	315918	.	AT	ATT	7.15	.	INDEL;DP=94;VDB=0.0155;AF1=1;AC1=2;DP4=0,0,2,0;MQ=25;FQ=-40.5	GT:PL:GQ	1/1:45,6,0:7
gi|12057207|gb|AE001439.1|	317288	.	TCCC	TCC	5.79	.	INDEL;DP=108;VDB=0.0155;AF1=0.5;AC1=1;DP4=0,28,3,5;MQ=25;FQ=8.19;PV4=0.0078,0.00056,1,0.076	GT:PL:GQ	0/1:42,0,76:43
gi|12057207|gb|AE001439.1|	318242	.	AGGGGGGG	AGGGGGG	9.04	.	INDEL;DP=67;VDB=0.0174;AF1=0.5;AC1=1;DP4=10,5,3,8;MQ=25;FQ=11.7;PV4=0.11,0.1,0.036,0.31	GT:PL:GQ	0/1:46,0,62:48
gi|12057207|gb|AE001439.1|	318320	.	A	AG	4.42	.	INDEL;DP=61;VDB=0.0168;AF1=0.5;AC1=1;DP4=9,3,5,0;MQ=24;FQ=6.56;PV4=0.51,1,0.39,1	GT:PL:GQ	0/1:40,0,135:40
gi|12057207|gb|AE001439.1|	321689	.	AGGG	AGG	134	.	INDEL;DP=150;VDB=0.0157;AF1=0.5;AC1=1;DP4=11,23,45,17;MQ=25;FQ=100;PV4=0.0002,0.013,0.47,1	GT:PL:GQ	0/1:172,0,135:99
gi|12057207|gb|AE001439.1|	325155	.	GCC	GC	41.5	.	INDEL;DP=142;VDB=0.0163;AF1=0.5;AC1=1;DP4=5,13,14,1;MQ=25;FQ=44.5;PV4=0.00025,1,1,1	GT:PL:GQ	0/1:79,0,145:82
gi|12057207|gb|AE001439.1|	325592	.	GTTTTTT	GTTTTT	5.08	.	INDEL;DP=101;VDB=0.0150;AF1=0.5;AC1=1;DP4=13,17,11,4;MQ=25;FQ=7.36;PV4=0.068,0.00063,0.12,1	GT:PL:GQ	0/1:41,0,112:41
gi|12057207|gb|AE001439.1|	325687	.	GCC	GC	29.5	.	INDEL;DP=102;VDB=0.0164;AF1=0.5;AC1=1;DP4=12,7,0,11;MQ=24;FQ=32.5;PV4=0.0006,0.24,0.3,0.21	GT:PL:GQ	0/1:67,0,162:70
gi|12057207|gb|AE001439.1|	327190	.	CCTA	CA	45.5	.	INDEL;DP=96;VDB=0.0161;AF1=0.5;AC1=1;DP4=9,5,3,4;MQ=25;FQ=48.5;PV4=0.4,0.13,1,1	GT:PL:GQ	0/1:83,0,149:86
gi|12057207|gb|AE001439.1|	334548	.	AGGG	AGG	38.5	.	INDEL;DP=106;VDB=0.0155;AF1=0.5;AC1=1;DP4=14,3,12,0;MQ=25;FQ=41.5;PV4=0.25,0.056,1,1	GT:PL:GQ	0/1:76,0,137:79
gi|12057207|gb|AE001439.1|	334825	.	GTTTTT	GTTTT	5.79	.	INDEL;DP=113;VDB=0.0165;AF1=0.5;AC1=1;DP4=21,15,8,5;MQ=25;FQ=8.19;PV4=1,0.0066,1,1	GT:PL:GQ	0/1:42,0,128:43
gi|12057207|gb|AE001439.1|	339092	.	ATTTTTTT	ATTTTTT	4.42	.	INDEL;DP=114;VDB=0.0154;AF1=0.5;AC1=1;DP4=10,13,7,10;MQ=25;FQ=6.56;PV4=1,0.48,0.28,0.3	GT:PL:GQ	0/1:40,0,75:40
gi|12057207|gb|AE001439.1|	339131	.	ACCC	ACC	25.5	.	INDEL;DP=117;VDB=0.0148;AF1=0.5;AC1=1;DP4=10,10,13,0;MQ=24;FQ=28.5;PV4=0.0022,0.018,0.058,0.49	GT:PL:GQ	0/1:63,0,170:66
gi|12057207|gb|AE001439.1|	341681	.	AGGG	AGG	83.5	.	INDEL;DP=95;VDB=0.0094;AF1=0.5;AC1=1;DP4=10,15,10,10;MQ=24;FQ=86.5;PV4=0.56,0.0017,0.44,1	GT:PL:GQ	0/1:121,0,175:99
gi|12057207|gb|AE001439.1|	342427	.	GCC	GC	7.35	.	INDEL;DP=102;VDB=0.0162;AF1=0.5;AC1=1;DP4=24,19,2,14;MQ=25;FQ=9.94;PV4=0.0032,0.22,1,1	GT:PL:GQ	0/1:44,0,184:45
gi|12057207|gb|AE001439.1|	345586	.	A	AG	202	.	INDEL;DP=107;VDB=0.0129;AF1=1;AC1=2;DP4=0,0,20,23;MQ=24;FQ=-161	GT:PL:GQ	1/1:243,126,0:99
gi|12057207|gb|AE001439.1|	346157	.	AC	A	21.5	.	INDEL;DP=121;VDB=0.0167;AF1=0.5;AC1=1;DP4=18,16,0,16;MQ=25;FQ=24.5;PV4=0.00013,0.11,0.29,0.35	GT:PL:GQ	0/1:59,0,186:62
gi|12057207|gb|AE001439.1|	346588	.	CAAAAAA	CAAAAA	29.5	.	INDEL;DP=102;VDB=0.0128;AF1=0.5;AC1=1;DP4=17,5,4,11;MQ=24;FQ=32.3;PV4=0.0059,0.002,0.49,1	GT:PL:GQ	0/1:67,0,82:70
gi|12057207|gb|AE001439.1|	346909	.	TGGGG	TGGG	26.5	.	INDEL;DP=131;VDB=0.0114;AF1=0.5;AC1=1;DP4=37,5,5,10;MQ=24;FQ=29.5;PV4=0.00012,2.7e-06,0.26,0.14	GT:PL:GQ	0/1:64,0,140:67
gi|12057207|gb|AE001439.1|	347071	.	CAAAAAA	CAAAAA	5.79	.	INDEL;DP=119;VDB=0.0141;AF1=0.5;AC1=1;DP4=13,24,6,10;MQ=25;FQ=8.19;PV4=1,0.029,1,1	GT:PL:GQ	0/1:42,0,110:43
gi|12057207|gb|AE001439.1|	348216	.	TGG	TG	25.5	.	INDEL;DP=113;VDB=0.0126;AF1=0.5;AC1=1;DP4=2,33,0,19;MQ=25;FQ=28.5;PV4=0.54,0.087,0.21,1	GT:PL:GQ	0/1:63,0,122:66
gi|12057207|gb|AE001439.1|	350954	.	CAAAAAAAAAAAAAAAAA	CAAAAAAAAAAA,CAAAAAAAAAAAA,CAAAAAAAAAA	132	.	INDEL;DP=82;VDB=0.0159;AF1=1;AC1=2;DP4=0,0,11,16;MQ=24;FQ=-85.5	GT:PL:GQ	1/1:228,106,55,171,0,153,196,37,116,184:99
gi|12057207|gb|AE001439.1|	351563	.	CTTTTTT	CTTTTT	10.8	.	INDEL;DP=108;VDB=0.0165;AF1=0.5;AC1=1;DP4=16,14,6,7;MQ=24;FQ=13.7;PV4=0.75,0.012,1,0.5	GT:PL:GQ	0/1:48,0,110:50
gi|12057207|gb|AE001439.1|	351733	.	AGGGG	AGGG	78.5	.	INDEL;DP=93;VDB=0.0162;AF1=0.5;AC1=1;DP4=17,3,9,4;MQ=25;FQ=81.3;PV4=0.39,0.11,1,0.048	GT:PL:GQ	0/1:116,0,131:99
gi|12057207|gb|AE001439.1|	352991	.	GCC	GC	30.5	.	INDEL;DP=107;VDB=0.0169;AF1=0.5;AC1=1;DP4=20,11,1,12;MQ=24;FQ=33.5;PV4=0.0007,0.026,0.4,0.36	GT:PL:GQ	0/1:68,0,182:71
gi|12057207|gb|AE001439.1|	355837	.	ATTTT	ATTT	7.35	.	INDEL;DP=131;VDB=0.0164;AF1=0.5;AC1=1;DP4=17,36,7,7;MQ=25;FQ=9.94;PV4=0.23,0.0003,0.029,1	GT:PL:GQ	0/1:44,0,181:45
gi|12057207|gb|AE001439.1|	356604	.	AGGG	AGG	9.04	.	INDEL;DP=132;VDB=0.0166;AF1=0.5;AC1=1;DP4=21,16,14,1;MQ=25;FQ=11.8;PV4=0.011,0.36,1,0.33	GT:PL:GQ	0/1:46,0,170:48
gi|12057207|gb|AE001439.1|	356890	.	GAAAAAAA	GAAAAAA	10.8	.	INDEL;DP=121;VDB=0.0162;AF1=0.5;AC1=1;DP4=7,24,23,8;MQ=24;FQ=13.6;PV4=0.0001,1,1,0.41	GT:PL:GQ	0/1:48,0,70:50
gi|12057207|gb|AE001439.1|	361340	.	CAAAAA	CAAAA	31.5	.	INDEL;DP=111;VDB=0.0167;AF1=0.5;AC1=1;DP4=14,18,5,10;MQ=24;FQ=34.5;PV4=0.54,0.1,1,1	GT:PL:GQ	0/1:69,0,145:72
gi|12057207|gb|AE001439.1|	361538	.	GCCC	GCC	100	.	INDEL;DP=131;VDB=0.0141;AF1=0.5;AC1=1;DP4=34,10,10,17;MQ=25;FQ=103;PV4=0.001,1.4e-06,0.11,1	GT:PL:GQ	0/1:138,0,171:99
gi|12057207|gb|AE001439.1|	362789	.	GCCCC	GCCC	5.08	.	INDEL;DP=51;VDB=0.0173;AF1=0.5;AC1=1;DP4=2,6,2,2;MQ=23;FQ=7.36;PV4=0.55,0.16,1,1	GT:PL:GQ	0/1:41,0,89:41
gi|12057207|gb|AE001439.1|	362914	.	CAAAA	CAAA	12.7	.	INDEL;DP=51;VDB=0.0053;AF1=0.5;AC1=1;DP4=3,3,2,3;MQ=25;FQ=15.6;PV4=1,0.076,0.083,1	GT:PL:GQ	0/1:50,0,84:53
gi|12057207|gb|AE001439.1|	362956	.	GCC	GC	3.25	.	INDEL;DP=67;VDB=0.0107;AF1=0.5;AC1=1;DP4=11,6,0,6;MQ=25;FQ=5.09;PV4=0.014,0.0033,1,1	GT:PL:GQ	0/1:38,0,164:37
gi|12057207|gb|AE001439.1|	367298	.	GTTTTTTTT	GTTTTTT	12.7	.	INDEL;DP=122;VDB=0.0167;AF1=0.5;AC1=1;DP4=14,11,21,3;MQ=25;FQ=6.24;PV4=0.025,1,1,0.11	GT:PL:GQ	0/1:50,0,40:43
gi|12057207|gb|AE001439.1|	368573	.	TGGGG	TGGG	9.04	.	INDEL;DP=136;VDB=0.0135;AF1=0.5;AC1=1;DP4=34,20,3,15;MQ=25;FQ=11.8;PV4=0.00088,9.5e-06,0.16,1	GT:PL:GQ	0/1:46,0,160:48
gi|12057207|gb|AE001439.1|	375202	.	AGGG	AGG	63.5	.	INDEL;DP=95;VDB=0.0169;AF1=0.5;AC1=1;DP4=16,11,8,6;MQ=25;FQ=66.5;PV4=1,0.0035,0.2,1	GT:PL:GQ	0/1:101,0,180:99
gi|12057207|gb|AE001439.1|	375724	.	ATTTT	ATTT	45.5	.	INDEL;DP=141;VDB=0.0168;AF1=0.5;AC1=1;DP4=13,19,5,9;MQ=25;FQ=48.5;PV4=1,0.012,1,1	GT:PL:GQ	0/1:83,0,180:86
gi|12057207|gb|AE001439.1|	375739	.	CAAAAAA	CAAAAA	3.8	.	INDEL;DP=142;VDB=0.0167;AF1=0.5;AC1=1;DP4=10,13,8,3;MQ=25;FQ=5.8;PV4=0.15,0.15,0.47,1	GT:PL:GQ	0/1:39,0,113:38
gi|12057207|gb|AE001439.1|	379626	.	TGGGG	TGGG	11.8	.	INDEL;DP=121;VDB=0.0152;AF1=0.5;AC1=1;DP4=24,25,8,11;MQ=24;FQ=14.6;PV4=0.79,0.0028,1,0.28	GT:PL:GQ	0/1:49,0,164:51
gi|12057207|gb|AE001439.1|	379698	.	CTT	CT	4.42	.	INDEL;DP=98;VDB=0.0162;AF1=0.5;AC1=1;DP4=5,13,10,0;MQ=24;FQ=6.56;PV4=0.00025,0.00077,0.22,1	GT:PL:GQ	0/1:40,0,154:40
gi|12057207|gb|AE001439.1|	380935	.	TAAAAAA	TAAAAA	36.5	.	INDEL;DP=102;VDB=0.0173;AF1=0.5;AC1=1;DP4=9,13,16,6;MQ=24;FQ=39.5;PV4=0.067,0.003,1,1	GT:PL:GQ	0/1:74,0,99:77
gi|12057207|gb|AE001439.1|	381463	.	TGGG	TGG	5.79	.	INDEL;DP=142;VDB=0.0168;AF1=0.5;AC1=1;DP4=24,35,1,22;MQ=24;FQ=8.19;PV4=0.001,0.0059,0.031,1	GT:PL:GQ	0/1:42,0,181:43
gi|12057207|gb|AE001439.1|	388797	.	TAAAA	TAAA	3.25	.	INDEL;DP=109;VDB=0.0123;AF1=0.5;AC1=1;DP4=24,19,4,9;MQ=24;FQ=5.09;PV4=0.2,0.00026,0.44,1	GT:PL:GQ	0/1:38,0,167:37
gi|12057207|gb|AE001439.1|	391104	.	AGGG	AGG	18.5	.	INDEL;DP=112;VDB=0.0134;AF1=0.5;AC1=1;DP4=5,21,0,12;MQ=25;FQ=21.5;PV4=0.16,0.042,1,1	GT:PL:GQ	0/1:56,0,154:59
gi|12057207|gb|AE001439.1|	392885	.	AGGG	AGG	54.5	.	INDEL;DP=108;VDB=0.0161;AF1=0.5;AC1=1;DP4=14,5,5,6;MQ=24;FQ=57.5;PV4=0.24,0.055,0.059,1	GT:PL:GQ	0/1:92,0,153:95
gi|12057207|gb|AE001439.1|	393031	.	TCCCCC	TCCCC	4.42	.	INDEL;DP=128;VDB=0.0135;AF1=0.5;AC1=1;DP4=25,19,6,8;MQ=25;FQ=6.56;PV4=0.54,0.022,1,0.49	GT:PL:GQ	0/1:40,0,127:40
gi|12057207|gb|AE001439.1|	393821	.	CTTTTTTTT	CTTTTTTT	7.44	.	INDEL;DP=78;VDB=0.0162;AF1=0.5128;AC1=1;DP4=1,6,9,7;MQ=24;FQ=-21.6;PV4=0.089,1,0.35,0.42	GT:PL:GQ	0/1:44,0,13:17
gi|12057207|gb|AE001439.1|	396149	.	ACCC	ACC	46.5	.	INDEL;DP=129;VDB=0.0164;AF1=0.5;AC1=1;DP4=10,18,9,4;MQ=25;FQ=49.5;PV4=0.091,0.0003,0.2,1	GT:PL:GQ	0/1:84,0,189:87
gi|12057207|gb|AE001439.1|	398129	.	ACC	AC	17.5	.	INDEL;DP=70;VDB=0.0170;AF1=0.5;AC1=1;DP4=10,15,2,12;MQ=24;FQ=20.5;PV4=0.15,0.11,0.0028,0.15	GT:PL:GQ	0/1:55,0,172:58
gi|12057207|gb|AE001439.1|	398520	.	AGGGG	AGGG	3.25	.	INDEL;DP=83;VDB=0.0131;AF1=0.5;AC1=1;DP4=10,9,0,7;MQ=23;FQ=5.09;PV4=0.023,0.013,1,1	GT:PL:GQ	0/1:38,0,166:37
gi|12057207|gb|AE001439.1|	400965	.	ATTTT	ATTT	26.5	.	INDEL;DP=113;VDB=0.0170;AF1=0.5;AC1=1;DP4=6,14,6,2;MQ=24;FQ=29.5;PV4=0.044,0.045,0.17,1	GT:PL:GQ	0/1:64,0,161:67
gi|12057207|gb|AE001439.1|	404522	.	AGGG	AGG	37.5	.	INDEL;DP=99;VDB=0.0158;AF1=0.5;AC1=1;DP4=12,7,3,7;MQ=24;FQ=40.5;PV4=0.13,0.00014,0.2,1	GT:PL:GQ	0/1:75,0,168:78
gi|12057207|gb|AE001439.1|	405163	.	GCC	GC	23.5	.	INDEL;DP=113;VDB=0.0170;AF1=0.5;AC1=1;DP4=14,14,0,14;MQ=24;FQ=26.5;PV4=0.0012,1,0.28,0.037	GT:PL:GQ	0/1:61,0,172:64
gi|12057207|gb|AE001439.1|	406821	.	TAAAAAAA	TAAAAAA	20.5	.	INDEL;DP=89;VDB=0.0166;AF1=0.5;AC1=1;DP4=14,7,5,16;MQ=25;FQ=21.7;PV4=0.012,0.11,0.13,1	GT:PL:GQ	0/1:58,0,61:59
gi|12057207|gb|AE001439.1|	407352	.	GCCC	GCC	104	.	INDEL;DP=85;VDB=0.0162;AF1=0.5;AC1=1;DP4=1,7,18,5;MQ=24;FQ=28.5;PV4=0.002,0.31,1,1	GT:PL:GQ	0/1:142,0,63:66
gi|12057207|gb|AE001439.1|	407684	.	GAAAAAA	GAAAAA	4.42	.	INDEL;DP=99;VDB=0.0162;AF1=0.5;AC1=1;DP4=13,10,4,6;MQ=24;FQ=6.56;PV4=0.46,0.079,1,1	GT:PL:GQ	0/1:40,0,105:40
gi|12057207|gb|AE001439.1|	407959	.	TGGGGGGG	TGGGGGG	7.35	.	INDEL;DP=108;VDB=0.0109;AF1=0.5;AC1=1;DP4=8,8,2,11;MQ=24;FQ=9.93;PV4=0.11,0.0017,0.087,1	GT:PL:GQ	0/1:44,0,70:45
gi|12057207|gb|AE001439.1|	409267	.	GCCC	GCC	10.8	.	INDEL;DP=129;VDB=0.0157;AF1=0.5;AC1=1;DP4=20,39,10,6;MQ=25;FQ=13.7;PV4=0.048,0.075,0.12,1	GT:PL:GQ	0/1:48,0,162:50
gi|12057207|gb|AE001439.1|	412275	.	TGGGGGG	TGGGGG	7.35	.	INDEL;DP=128;VDB=0.0163;AF1=0.5;AC1=1;DP4=21,19,5,12;MQ=25;FQ=9.94;PV4=0.15,1,0.15,1	GT:PL:GQ	0/1:44,0,106:45
gi|12057207|gb|AE001439.1|	413542	.	AGGG	AGG	115	.	INDEL;DP=134;VDB=0.0159;AF1=0.5;AC1=1;DP4=22,23,12,16;MQ=25;FQ=118;PV4=0.64,1,1,1	GT:PL:GQ	0/1:153,0,188:99
gi|12057207|gb|AE001439.1|	415123	.	GCC	GC	42.5	.	INDEL;DP=114;VDB=0.0162;AF1=0.5;AC1=1;DP4=4,15,10,1;MQ=24;FQ=45.5;PV4=0.00038,1,0.15,1	GT:PL:GQ	0/1:80,0,146:83
gi|12057207|gb|AE001439.1|	417143	.	ATTTTT	ATTTT	9.93	.	INDEL;DP=95;VDB=0.0088;AF1=0.5;AC1=1;DP4=11,9,1,14;MQ=24;FQ=12.7;PV4=0.0039,0.096,0.0012,1	GT:PL:GQ	0/1:47,0,120:49
gi|12057207|gb|AE001439.1|	417747	.	GCCCCCC	GCCCCC	11.8	.	INDEL;DP=111;VDB=0.0155;AF1=0.5;AC1=1;DP4=28,16,5,18;MQ=25;FQ=14.6;PV4=0.0018,0.34,0.41,1	GT:PL:GQ	0/1:49,0,96:51
gi|12057207|gb|AE001439.1|	418901	.	GC	G	24.5	.	INDEL;DP=103;VDB=0.0083;AF1=0.5;AC1=1;DP4=17,19,0,19;MQ=24;FQ=27.5;PV4=0.00015,0.091,1,1	GT:PL:GQ	0/1:62,0,180:65
gi|12057207|gb|AE001439.1|	419052	.	TGGGG	TGGG	4.42	.	INDEL;DP=93;VDB=0.0151;AF1=0.5;AC1=1;DP4=20,5,1,7;MQ=24;FQ=6.56;PV4=0.0012,0.13,0.13,0.44	GT:PL:GQ	0/1:40,0,143:40
gi|12057207|gb|AE001439.1|	420065	.	GTTT	GTT	14.6	.	INDEL;DP=107;VDB=0.0125;AF1=0.5;AC1=1;DP4=19,9,7,3;MQ=24;FQ=17.6;PV4=1,0.0017,1,1	GT:PL:GQ	0/1:52,0,166:55
gi|12057207|gb|AE001439.1|	422896	.	ATTTT	ATTT	13.7	.	INDEL;DP=118;VDB=0.0172;AF1=0.5;AC1=1;DP4=21,29,12,3;MQ=25;FQ=16.6;PV4=0.017,1,0.47,0.23	GT:PL:GQ	0/1:51,0,174:54
gi|12057207|gb|AE001439.1|	424275	.	GT	GTT	14.6	.	INDEL;DP=114;VDB=0.0127;AF1=0.5;AC1=1;DP4=6,12,0,9;MQ=24;FQ=17.6;PV4=0.071,1,1,1	GT:PL:GQ	0/1:52,0,146:55
gi|12057207|gb|AE001439.1|	425848	.	ACCCCC	ACCCC	51.5	.	INDEL;DP=144;VDB=0.0166;AF1=0.5;AC1=1;DP4=16,13,26,4;MQ=25;FQ=54.5;PV4=0.01,0.22,1,1	GT:PL:GQ	0/1:89,0,130:92
gi|12057207|gb|AE001439.1|	427793	.	CAAAA	CAAA	23.5	.	INDEL;DP=99;VDB=0.0131;AF1=0.5;AC1=1;DP4=16,12,5,5;MQ=25;FQ=26.5;PV4=0.73,5.1e-05,0.14,1	GT:PL:GQ	0/1:61,0,185:64
gi|12057207|gb|AE001439.1|	428477	.	TAAAAAA	TAAAAA	20.5	.	INDEL;DP=114;VDB=0.0138;AF1=0.5;AC1=1;DP4=25,7,8,8;MQ=24;FQ=23.5;PV4=0.096,0.36,0.13,1	GT:PL:GQ	0/1:58,0,82:61
gi|12057207|gb|AE001439.1|	429218	.	GCCCC	GCCC	31.5	.	INDEL;DP=143;VDB=0.0115;AF1=0.5;AC1=1;DP4=16,26,3,13;MQ=25;FQ=34.5;PV4=0.22,0.19,1,1	GT:PL:GQ	0/1:69,0,171:72
gi|12057207|gb|AE001439.1|	433660	.	GCCC	GCC	133	.	INDEL;DP=117;VDB=0.0160;AF1=0.5;AC1=1;DP4=3,16,14,15;MQ=25;FQ=89.5;PV4=0.031,1.1e-07,1,1	GT:PL:GQ	0/1:171,0,124:99
gi|12057207|gb|AE001439.1|	434465	.	AGGG	AGG	18.5	.	INDEL;DP=148;VDB=0.0151;AF1=0.5;AC1=1;DP4=24,17,8,5;MQ=25;FQ=21.5;PV4=1,0.00059,1,1	GT:PL:GQ	0/1:56,0,171:59
gi|12057207|gb|AE001439.1|	438558	.	TGG	TGGG	13	.	INDEL;DP=140;VDB=0.0150;AF1=0.5336;AC1=1;DP4=1,0,1,3;MQ=24;FQ=-25.5;PV4=0.4,0.37,0.25,0.25	GT:PL:GQ	0/1:50,0,9:12
gi|12057207|gb|AE001439.1|	438587	.	A	AG	135	.	INDEL;DP=148;VDB=0.0163;AF1=1;AC1=2;DP4=0,0,7,5;MQ=25;FQ=-70.5	GT:PL:GQ	1/1:176,36,0:69
gi|12057207|gb|AE001439.1|	444996	.	TGGG	TGG	79.5	.	INDEL;DP=110;VDB=0.0167;AF1=0.5;AC1=1;DP4=17,21,18,5;MQ=25;FQ=82.5;PV4=0.016,0.004,0.32,1	GT:PL:GQ	0/1:117,0,192:99
gi|12057207|gb|AE001439.1|	445174	.	TGGGGG	TGGGG	9.04	.	INDEL;DP=81;VDB=0.0166;AF1=0.5;AC1=1;DP4=8,3,8,1;MQ=24;FQ=11.8;PV4=0.59,0.0047,1,1	GT:PL:GQ	0/1:46,0,93:48
gi|12057207|gb|AE001439.1|	448222	.	TTTTGATGATTT	TTTT	93.5	.	INDEL;DP=88;VDB=0.0184;AF1=0.5;AC1=1;DP4=7,13,16,3;MQ=24;FQ=96.4;PV4=0.0031,1,1,1	GT:PL:GQ	0/1:131,0,152:99
gi|12057207|gb|AE001439.1|	448244	.	GATGATTTT	G	56.5	.	INDEL;DP=86;VDB=0.0177;AF1=0.5;AC1=1;DP4=11,6,13,1;MQ=24;FQ=59.5;PV4=0.094,0.31,1,1	GT:PL:GQ	0/1:94,0,160:97
gi|12057207|gb|AE001439.1|	449783	.	AGGGGGG	AGGGGG	18.5	.	INDEL;DP=127;VDB=0.0162;AF1=0.5;AC1=1;DP4=19,21,10,10;MQ=24;FQ=21.5;PV4=1,0.21,0.017,0.48	GT:PL:GQ	0/1:56,0,109:59
gi|12057207|gb|AE001439.1|	451685	.	GC	G	35.5	.	INDEL;DP=98;VDB=0.0131;AF1=0.5;AC1=1;DP4=9,10,0,13;MQ=24;FQ=38.5;PV4=0.0042,1,0.13,1	GT:PL:GQ	0/1:73,0,162:76
gi|12057207|gb|AE001439.1|	451890	.	GCCCCCCC	GCCCCCC	3.8	.	INDEL;DP=132;VDB=0.0170;AF1=0.5;AC1=1;DP4=14,11,8,8;MQ=25;FQ=5.8;PV4=0.76,0.3,0.27,0.28	GT:PL:GQ	0/1:39,0,74:38
gi|12057207|gb|AE001439.1|	455426	.	CAAAAA	CAAAA	9.04	.	INDEL;DP=120;VDB=0.0086;AF1=0.5;AC1=1;DP4=18,21,5,9;MQ=25;FQ=11.8;PV4=0.55,0.39,0.09,0.098	GT:PL:GQ	0/1:46,0,126:48
gi|12057207|gb|AE001439.1|	455575	.	GTTTTT	GTTTT	3.8	.	INDEL;DP=104;VDB=0.0160;AF1=0.5;AC1=1;DP4=12,15,15,2;MQ=25;FQ=5.8;PV4=0.0046,1,0.45,1	GT:PL:GQ	0/1:39,0,132:38
gi|12057207|gb|AE001439.1|	456633	.	GCCCC	GCCC	29.5	.	INDEL;DP=140;VDB=0.0153;AF1=0.5;AC1=1;DP4=25,36,9,11;MQ=25;FQ=32.5;PV4=0.8,0.015,0.44,1	GT:PL:GQ	0/1:67,0,165:70
gi|12057207|gb|AE001439.1|	456700	.	GA	GAA	20.5	.	INDEL;DP=127;VDB=0.0157;AF1=0.5;AC1=1;DP4=27,24,6,9;MQ=25;FQ=23.5;PV4=0.56,1,0.34,1	GT:PL:GQ	0/1:58,0,166:61
gi|12057207|gb|AE001439.1|	457034	.	TAAAA	TAAA	27.5	.	INDEL;DP=52;VDB=0.0151;AF1=0.5;AC1=1;DP4=5,1,0,12;MQ=24;FQ=25;PV4=0.0007,1,1,0.34	GT:PL:GQ	0/1:65,0,61:63
gi|12057207|gb|AE001439.1|	457762	.	AGGG	AGG	9.93	.	INDEL;DP=122;VDB=0.0141;AF1=0.5;AC1=1;DP4=21,30,11,4;MQ=25;FQ=12.7;PV4=0.04,0.38,1,1	GT:PL:GQ	0/1:47,0,180:49
gi|12057207|gb|AE001439.1|	458361	.	GAAAAAA	GAAAAA	5.08	.	INDEL;DP=89;VDB=0.0153;AF1=0.5;AC1=1;DP4=7,16,14,1;MQ=25;FQ=7.36;PV4=0.00016,0.1,0.16,1	GT:PL:GQ	0/1:41,0,106:41
gi|12057207|gb|AE001439.1|	461898	.	CTTTTTT	CTTTTT	11.8	.	INDEL;DP=109;VDB=0.0164;AF1=0.5;AC1=1;DP4=3,4,1,7;MQ=24;FQ=14.1;PV4=0.28,0.4,0.47,0.26	GT:PL:GQ	0/1:49,0,58:51
gi|12057207|gb|AE001439.1|	461948	.	CA	CAA,CCAA	134	.	INDEL;DP=89;VDB=0.0138;AF1=1;AC1=2;DP4=0,0,12,9;MQ=20;FQ=-94.5	GT:PL:GQ	1/1:175,60,0,167,39,164:99
gi|12057207|gb|AE001439.1|	464602	.	GTTTT	GTTT	35.5	.	INDEL;DP=98;VDB=0.0160;AF1=0.5;AC1=1;DP4=11,4,0,12;MQ=25;FQ=38.5;PV4=0.00018,0.26,0.34,1	GT:PL:GQ	0/1:73,0,135:76
gi|12057207|gb|AE001439.1|	465809	.	ATTTT	ATTT	5.79	.	INDEL;DP=117;VDB=0.0153;AF1=0.5;AC1=1;DP4=12,22,5,4;MQ=24;FQ=8.19;PV4=0.44,0.0023,0.33,1	GT:PL:GQ	0/1:42,0,172:43
gi|12057207|gb|AE001439.1|	466192	.	CAAA	CAA	25.5	.	INDEL;DP=147;VDB=0.0142;AF1=0.5;AC1=1;DP4=15,27,0,24;MQ=25;FQ=28.5;PV4=0.00049,1,0.078,1	GT:PL:GQ	0/1:63,0,190:66
gi|12057207|gb|AE001439.1|	467570	.	GCCC	GCC	110	.	INDEL;DP=127;VDB=0.0169;AF1=0.5;AC1=1;DP4=3,13,29,10;MQ=25;FQ=65.5;PV4=0.00023,0.0069,1,1	GT:PL:GQ	0/1:148,0,100:99
gi|12057207|gb|AE001439.1|	470441	.	CTTTTT	CTTTT	3.8	.	INDEL;DP=110;VDB=0.0125;AF1=0.5;AC1=1;DP4=11,20,13,1;MQ=25;FQ=5.8;PV4=0.00036,1,0.5,1	GT:PL:GQ	0/1:39,0,135:38
gi|12057207|gb|AE001439.1|	470470	.	ATTTTTT	ATTTTT	10.8	.	INDEL;DP=95;VDB=0.0141;AF1=0.5;AC1=1;DP4=12,13,2,12;MQ=25;FQ=13.7;PV4=0.044,0.13,0.39,1	GT:PL:GQ	0/1:48,0,111:50
gi|12057207|gb|AE001439.1|	470782	.	CTTTTTT	CTTTTT	11.8	.	INDEL;DP=90;VDB=0.0157;AF1=0.5006;AC1=1;DP4=4,1,11,0;MQ=24;FQ=-9.11;PV4=0.31,0.46,1,0.19	GT:PL:GQ	0/1:49,0,26:30
gi|12057207|gb|AE001439.1|	471132	.	AGGGG	AGGG	38.5	.	INDEL;DP=113;VDB=0.0153;AF1=0.5;AC1=1;DP4=24,17,10,4;MQ=25;FQ=41.5;PV4=0.53,0.00025,1,1	GT:PL:GQ	0/1:76,0,181:79
gi|12057207|gb|AE001439.1|	472711	.	ACCC	ACC	50.5	.	INDEL;DP=131;VDB=0.0136;AF1=0.5;AC1=1;DP4=25,28,7,12;MQ=25;FQ=53.5;PV4=0.59,1.4e-06,1,1	GT:PL:GQ	0/1:88,0,186:91
gi|12057207|gb|AE001439.1|	478553	.	GTTTT	GTTT	123	.	INDEL;DP=138;VDB=0.0146;AF1=0.5;AC1=1;DP4=20,8,12,25;MQ=22;FQ=89.5;PV4=0.0026,6.1e-05,1,1	GT:PL:GQ	0/1:161,0,124:99
gi|12057207|gb|AE001439.1|	483141	.	GTTTTTTT	GTT,GTTTTT,GTTTT	21	.	INDEL;DP=101;VDB=0.0168;AF1=1;AC1=2;DP4=0,0,6,2;MQ=24;FQ=-46.5	GT:PL:GQ	1/1:95,46,34,64,0,55,83,27,46,80:21
gi|12057207|gb|AE001439.1|	485241	.	TGGG	TGG	26.5	.	INDEL;DP=75;VDB=0.0139;AF1=0.5;AC1=1;DP4=12,9,1,8;MQ=24;FQ=29.5;PV4=0.042,0.22,0.094,1	GT:PL:GQ	0/1:64,0,168:67
gi|12057207|gb|AE001439.1|	486052	.	TGGGG	TGGG	41.5	.	INDEL;DP=132;VDB=0.0161;AF1=0.5;AC1=1;DP4=27,22,13,5;MQ=25;FQ=44.5;PV4=0.27,0.039,1,1	GT:PL:GQ	0/1:79,0,170:82
gi|12057207|gb|AE001439.1|	486838	.	CTTTTTTT	CTTTTTT,CTTTTT	71.5	.	INDEL;DP=95;VDB=0.0154;AF1=1;AC1=2;DP4=1,0,23,12;MQ=25;FQ=-121;PV4=1,0.14,1,1	GT:PL:GQ	1/1:112,86,0,96,57,93:99
gi|12057207|gb|AE001439.1|	488155	.	AGG	AG	21.5	.	INDEL;DP=102;VDB=0.0171;AF1=0.5;AC1=1;DP4=0,7,5,1;MQ=24;FQ=22;PV4=0.0047,0.49,1,0.46	GT:PL:GQ	0/1:59,0,60:59
gi|12057207|gb|AE001439.1|	488193	.	CCAT	CT	10.8	.	INDEL;DP=105;VDB=0.0174;AF1=0.5;AC1=1;DP4=6,12,6,1;MQ=24;FQ=13.7;PV4=0.03,0.021,0.0049,1	GT:PL:GQ	0/1:48,0,169:50
gi|12057207|gb|AE001439.1|	488628	.	CGGG	CGGGG,CGGGGG	64.5	.	INDEL;DP=89;VDB=0.0149;AF1=1;AC1=2;DP4=0,1,19,0;MQ=24;FQ=-71.5;PV4=0.05,0.39,1,1	GT:PL:GQ	1/1:105,37,0,96,32,100:71
gi|12057207|gb|AE001439.1|	488648	.	GTTTT	GTTT,GTT	41.5	.	INDEL;DP=87;VDB=0.0110;AF1=1;AC1=2;DP4=1,0,16,4;MQ=24;FQ=-63.5;PV4=1,0.43,0.3,0.3	GT:PL:GQ	1/1:95,42,13,67,0,69:55
gi|12057207|gb|AE001439.1|	492327	.	ACCC	ACC	3.25	.	INDEL;DP=124;VDB=0.0138;AF1=0.5;AC1=1;DP4=16,30,13,2;MQ=25;FQ=5.09;PV4=0.00072,0.00015,0.3,0.26	GT:PL:GQ	0/1:38,0,180:37
gi|12057207|gb|AE001439.1|	493714	.	TCCCC	TCCC	3.25	.	INDEL;DP=128;VDB=0.0159;AF1=0.5;AC1=1;DP4=18,15,0,12;MQ=25;FQ=5.09;PV4=0.0012,0.0057,0.43,1	GT:PL:GQ	0/1:38,0,180:37
gi|12057207|gb|AE001439.1|	494505	.	ATTTTTT	ATTTTT	4.42	.	INDEL;DP=108;VDB=0.0164;AF1=0.5;AC1=1;DP4=11,3,0,11;MQ=24;FQ=6.56;PV4=0.00012,0.38,0.0045,0.42	GT:PL:GQ	0/1:40,0,74:40
gi|12057207|gb|AE001439.1|	495136	.	CTTTTTT	CTTTTT	3.25	.	INDEL;DP=103;VDB=0.0166;AF1=0.5;AC1=1;DP4=14,19,11,5;MQ=25;FQ=5.09;PV4=0.13,0.41,1,0.26	GT:PL:GQ	0/1:38,0,108:37
gi|12057207|gb|AE001439.1|	496473	.	TAAAAAAA	TAAAAAA	13.7	.	INDEL;DP=143;VDB=0.0137;AF1=0.5;AC1=1;DP4=9,20,13,8;MQ=24;FQ=16.6;PV4=0.044,0.0036,0.38,1	GT:PL:GQ	0/1:51,0,81:54
gi|12057207|gb|AE001439.1|	498111	.	ACCCCCC	ACCCCC	20.5	.	INDEL;DP=92;VDB=0.0072;AF1=0.5;AC1=1;DP4=8,8,11,2;MQ=24;FQ=23.5;PV4=0.11,0.0053,1,1	GT:PL:GQ	0/1:58,0,97:61
gi|12057207|gb|AE001439.1|	498902	.	GAAAAA	GAAAA	7.35	.	INDEL;DP=117;VDB=0.0149;AF1=0.5;AC1=1;DP4=30,9,6,7;MQ=24;FQ=9.94;PV4=0.079,1.4e-06,1,1	GT:PL:GQ	0/1:44,0,108:45
gi|12057207|gb|AE001439.1|	499269	.	GCCCC	GCCC	3.8	.	INDEL;DP=132;VDB=0.0056;AF1=0.5;AC1=1;DP4=31,20,3,15;MQ=24;FQ=5.8;PV4=0.0021,0.0057,0.00016,0.41	GT:PL:GQ	0/1:39,0,167:38
gi|12057207|gb|AE001439.1|	499697	.	CA	C	27.5	.	INDEL;DP=113;VDB=0.0166;AF1=0.5;AC1=1;DP4=3,8,0,8;MQ=25;FQ=30.5;PV4=0.23,1,1,1	GT:PL:GQ	0/1:65,0,123:68
gi|12057207|gb|AE001439.1|	500337	.	GAT	GT,G	160	.	INDEL;DP=103;VDB=0.0129;AF1=1;AC1=2;DP4=0,1,26,10;MQ=24;FQ=-115;PV4=0.3,1,0.072,0.32	GT:PL:GQ	1/1:201,80,0,194,69,200:99
gi|12057207|gb|AE001439.1|	503644	.	CAAAAA	CAAAA	25.5	.	INDEL;DP=105;VDB=0.0169;AF1=0.5;AC1=1;DP4=15,10,2,11;MQ=24;FQ=28.5;PV4=0.015,0.13,0.095,1	GT:PL:GQ	0/1:63,0,137:66
gi|12057207|gb|AE001439.1|	504584	.	GCCCCC	GCCCC	28.5	.	INDEL;DP=80;VDB=0.0146;AF1=0.5;AC1=1;DP4=10,14,5,7;MQ=24;FQ=31.5;PV4=1,0.01,1,1	GT:PL:GQ	0/1:66,0,141:69
gi|12057207|gb|AE001439.1|	509321	.	CTTTTT	CTTTT	9.04	.	INDEL;DP=102;VDB=0.0148;AF1=0.5;AC1=1;DP4=14,9,3,6;MQ=24;FQ=11.8;PV4=0.24,0.003,0.18,1	GT:PL:GQ	0/1:46,0,131:48
gi|12057207|gb|AE001439.1|	514636	.	TCCC	TCC	35.5	.	INDEL;DP=100;VDB=0.0159;AF1=0.5;AC1=1;DP4=9,17,17,1;MQ=24;FQ=38.5;PV4=0.0001,1,1,1	GT:PL:GQ	0/1:73,0,169:76
gi|12057207|gb|AE001439.1|	515797	.	CTTTTTT	CTTTTT	14.6	.	INDEL;DP=99;VDB=0.0168;AF1=0.5;AC1=1;DP4=8,15,16,3;MQ=24;FQ=17.6;PV4=0.0018,1,0.01,1	GT:PL:GQ	0/1:52,0,106:55
gi|12057207|gb|AE001439.1|	516614	.	GGC	G	14.6	.	INDEL;DP=39;VDB=0.0089;AF1=0.5;AC1=1;DP4=3,5,5,0;MQ=24;FQ=17.6;PV4=0.075,0.25,1,1	GT:PL:GQ	0/1:52,0,110:55
gi|12057207|gb|AE001439.1|	518277	.	GCCC	GCC	43.5	.	INDEL;DP=141;VDB=0.0157;AF1=0.5;AC1=1;DP4=15,9,18,0;MQ=25;FQ=46.5;PV4=0.0054,1,1,1	GT:PL:GQ	0/1:81,0,174:84
gi|12057207|gb|AE001439.1|	522921	.	CAAAA	CAAA	17.5	.	INDEL;DP=91;VDB=0.0143;AF1=0.5;AC1=1;DP4=11,14,4,6;MQ=21;FQ=20.5;PV4=1,0.009,0.061,1	GT:PL:GQ	0/1:55,0,163:58
gi|12057207|gb|AE001439.1|	524327	.	CGGGG	CGGG	32.5	.	INDEL;DP=133;VDB=0.0123;AF1=0.5;AC1=1;DP4=22,17,3,14;MQ=25;FQ=35.5;PV4=0.0091,0.04,0.39,1	GT:PL:GQ	0/1:70,0,181:73
gi|12057207|gb|AE001439.1|	526551	.	GCCC	GCC	99.5	.	INDEL;DP=142;VDB=0.0159;AF1=0.5;AC1=1;DP4=20,8,10,13;MQ=24;FQ=102;PV4=0.052,0.003,0.27,1	GT:PL:GQ	0/1:137,0,161:99
gi|12057207|gb|AE001439.1|	527475	.	AGGG	AGG	3.25	.	INDEL;DP=121;VDB=0.0169;AF1=0.5;AC1=1;DP4=19,30,6,6;MQ=25;FQ=5.09;PV4=0.53,0.015,1,1	GT:PL:GQ	0/1:38,0,164:37
gi|12057207|gb|AE001439.1|	528119	.	GAAAAAA	GAAAAA	3.25	.	INDEL;DP=87;VDB=0.0164;AF1=0.5;AC1=1;DP4=13,9,5,7;MQ=24;FQ=5.09;PV4=0.48,0.11,0.21,0.25	GT:PL:GQ	0/1:38,0,99:37
gi|12057207|gb|AE001439.1|	530485	.	TAAAAA	TAAAAAA	20	.	INDEL;DP=24;VDB=0.0144;AF1=1;AC1=2;DP4=0,0,0,4;MQ=25;FQ=-46.5	GT:PL:GQ	1/1:60,12,0:21
gi|12057207|gb|AE001439.1|	530504	.	AAT	ATAT	3.12	.	INDEL;DP=21;VDB=0.0158;AF1=1;AC1=2;DP4=0,0,2,0;MQ=22;FQ=-40.5	GT:PL:GQ	1/1:39,6,0:4
gi|12057207|gb|AE001439.1|	532311	.	CAAAAA	CAAAA	4.42	.	INDEL;DP=82;VDB=0.0146;AF1=0.5;AC1=1;DP4=9,9,4,3;MQ=24;FQ=6.56;PV4=1,0.12,0.084,1	GT:PL:GQ	0/1:40,0,128:40
gi|12057207|gb|AE001439.1|	532734	.	GA	GAA	40.5	.	INDEL;DP=111;VDB=0.0163;AF1=0.5;AC1=1;DP4=14,6,1,9;MQ=24;FQ=43.5;PV4=0.0052,1,1,1	GT:PL:GQ	0/1:78,0,160:81
gi|12057207|gb|AE001439.1|	533623	.	CAAAAAA	CAAAAA	6.55	.	INDEL;DP=132;VDB=0.0132;AF1=0.5;AC1=1;DP4=11,31,8,9;MQ=25;FQ=9.05;PV4=0.14,0.0023,1,1	GT:PL:GQ	0/1:43,0,110:44
gi|12057207|gb|AE001439.1|	534605	.	GAAAAA	GAAAA	20.5	.	INDEL;DP=81;VDB=0.0166;AF1=0.5;AC1=1;DP4=5,15,11,1;MQ=25;FQ=23.5;PV4=0.00064,1,0.42,0.22	GT:PL:GQ	0/1:58,0,120:61
gi|12057207|gb|AE001439.1|	535574	.	AGGG	AGG	18.5	.	INDEL;DP=104;VDB=0.0144;AF1=0.5;AC1=1;DP4=14,19,5,5;MQ=24;FQ=21.5;PV4=0.73,0.013,1,1	GT:PL:GQ	0/1:56,0,176:59
gi|12057207|gb|AE001439.1|	536166	.	CAAAAAA	CAAAAA	28.5	.	INDEL;DP=131;VDB=0.0121;AF1=0.5;AC1=1;DP4=19,9,7,14;MQ=24;FQ=31.5;PV4=0.022,0.036,0.075,1	GT:PL:GQ	0/1:66,0,93:69
gi|12057207|gb|AE001439.1|	538316	.	CAAAAAAA	CAAAAAA	19.5	.	INDEL;DP=144;VDB=0.0121;AF1=0.5;AC1=1;DP4=14,9,10,10;MQ=24;FQ=22.2;PV4=0.55,1,0.16,1	GT:PL:GQ	0/1:57,0,68:60
gi|12057207|gb|AE001439.1|	538522	.	GTTTTTT	GTTTTT	4.42	.	INDEL;DP=138;VDB=0.0156;AF1=0.5;AC1=1;DP4=24,12,15,6;MQ=25;FQ=6.56;PV4=0.77,0.13,0.14,1	GT:PL:GQ	0/1:40,0,93:40
gi|12057207|gb|AE001439.1|	542280	.	ATTTTT	ATTTT	24.5	.	INDEL;DP=93;VDB=0.0141;AF1=0.5;AC1=1;DP4=11,13,18,1;MQ=25;FQ=27.5;PV4=0.00082,0.26,1,0.44	GT:PL:GQ	0/1:62,0,136:65
gi|12057207|gb|AE001439.1|	543362	.	TA	TAA	170	.	INDEL;DP=102;VDB=0.0100;AF1=1;AC1=2;DP4=2,0,25,16;MQ=24;FQ=-119;PV4=0.52,1,0.31,0.29	GT:PL:GQ	1/1:211,84,0:99
gi|12057207|gb|AE001439.1|	544142	.	CAAAAA	CAAAA	13.7	.	INDEL;DP=117;VDB=0.0135;AF1=0.5;AC1=1;DP4=19,16,4,10;MQ=24;FQ=16.6;PV4=0.13,0.00017,1,1	GT:PL:GQ	0/1:51,0,139:54
gi|12057207|gb|AE001439.1|	550317	.	GAAAAAA	GAAAAA	11.8	.	INDEL;DP=112;VDB=0.0148;AF1=0.5;AC1=1;DP4=13,20,8,7;MQ=25;FQ=14.6;PV4=0.53,0.00062,0.19,0.37	GT:PL:GQ	0/1:49,0,116:51
gi|12057207|gb|AE001439.1|	551527	.	CTTTTTTT	CTTTTT,CTTTTTT,CTTTT	63.6	.	INDEL;DP=124;VDB=0.0131;AF1=0.5102;AC1=1;DP4=0,11,11,22;MQ=24;FQ=-20.6;PV4=0.041,1,1,1	GT:PL:GQ	0/1:117,16,30,88,0,98,108,24,105,114:17
gi|12057207|gb|AE001439.1|	552476	.	GCCC	GCC	65.5	.	INDEL;DP=104;VDB=0.0164;AF1=0.5;AC1=1;DP4=10,4,1,16;MQ=25;FQ=68.5;PV4=0.00035,0.097,0.27,1	GT:PL:GQ	0/1:103,0,130:99
gi|12057207|gb|AE001439.1|	552827	.	TCCC	TCC	34.5	.	INDEL;DP=124;VDB=0.0161;AF1=0.5;AC1=1;DP4=8,12,15,0;MQ=25;FQ=37.5;PV4=0.00018,0.0099,0.19,1	GT:PL:GQ	0/1:72,0,169:75
gi|12057207|gb|AE001439.1|	552844	.	TGGG	TGG	8.18	.	INDEL;DP=111;VDB=0.0164;AF1=0.5;AC1=1;DP4=8,7,1,5;MQ=24;FQ=10.8;PV4=0.18,0.23,0.096,1	GT:PL:GQ	0/1:45,0,152:47
gi|12057207|gb|AE001439.1|	554762	.	AGGGGG	AGGGG	15.6	.	INDEL;DP=113;VDB=0.0138;AF1=0.5;AC1=1;DP4=8,15,9,3;MQ=24;FQ=18.5;PV4=0.035,0.4,1,1	GT:PL:GQ	0/1:53,0,130:56
gi|12057207|gb|AE001439.1|	556259	.	AGGGG	AGGG	17.5	.	INDEL;DP=143;VDB=0.0138;AF1=0.5;AC1=1;DP4=33,17,5,9;MQ=24;FQ=20.5;PV4=0.064,0.082,1,1	GT:PL:GQ	0/1:55,0,150:58
gi|12057207|gb|AE001439.1|	556536	.	GCCCC	GCCC	4.42	.	INDEL;DP=120;VDB=0.0168;AF1=0.5;AC1=1;DP4=17,21,14,0;MQ=24;FQ=6.56;PV4=0.00023,1,0.0068,1	GT:PL:GQ	0/1:40,0,183:40
gi|12057207|gb|AE001439.1|	557176	.	AC	ACC,AATCC,AACC	190	.	INDEL;DP=91;VDB=0.0121;AF1=1;AC1=2;DP4=0,0,17,14;MQ=24;FQ=-122	GT:PL:GQ	1/1:231,87,0,224,66,221,224,66,215,221:99
gi|12057207|gb|AE001439.1|	557630	.	CTTTT	CTTT	14.6	.	INDEL;DP=98;VDB=0.0165;AF1=0.5;AC1=1;DP4=10,24,16,3;MQ=24;FQ=17.6;PV4=0.00016,0.21,0.26,1	GT:PL:GQ	0/1:52,0,176:55
gi|12057207|gb|AE001439.1|	559188	.	CAAAA	CAAA	45.5	.	INDEL;DP=135;VDB=0.0157;AF1=0.5;AC1=1;DP4=20,7,24,0;MQ=24;FQ=48.5;PV4=0.011,0.19,0.2,0.22	GT:PL:GQ	0/1:83,0,161:86
gi|12057207|gb|AE001439.1|	559881	.	CTT	CT	114	.	INDEL;DP=90;VDB=0.0167;AF1=0.5;AC1=1;DP4=14,3,9,17;MQ=24;FQ=67.5;PV4=0.0042,0.0014,1,0.49	GT:PL:GQ	0/1:152,0,102:99
gi|12057207|gb|AE001439.1|	561946	.	TGGG	TGG	25.5	.	INDEL;DP=122;VDB=0.0133;AF1=0.5;AC1=1;DP4=8,17,1,11;MQ=24;FQ=28.5;PV4=0.22,7.8e-06,0.04,1	GT:PL:GQ	0/1:63,0,179:66
gi|12057207|gb|AE001439.1|	562921	.	CT	CTT	7.35	.	INDEL;DP=114;VDB=0.0105;AF1=0.5;AC1=1;DP4=10,19,11,0;MQ=24;FQ=9.94;PV4=0.00019,1,1,1	GT:PL:GQ	0/1:44,0,173:45
gi|12057207|gb|AE001439.1|	564204	.	CAAAAAA	CAAAAA	57.5	.	INDEL;DP=102;VDB=0.0163;AF1=0.5;AC1=1;DP4=9,6,11,8;MQ=24;FQ=43.4;PV4=1,0.025,1,1	GT:PL:GQ	0/1:95,0,78:81
gi|12057207|gb|AE001439.1|	564681	.	ATTTTT	ATTTT	25.5	.	INDEL;DP=103;VDB=0.0162;AF1=0.5;AC1=1;DP4=8,20,9,4;MQ=24;FQ=28.5;PV4=0.02,0.085,0.17,0.5	GT:PL:GQ	0/1:63,0,136:66
gi|12057207|gb|AE001439.1|	566761	.	AAT	A	23.5	.	INDEL;DP=129;VDB=0.0162;AF1=0.5;AC1=1;DP4=25,19,2,14;MQ=24;FQ=26.5;PV4=0.0029,0.014,1,1	GT:PL:GQ	0/1:61,0,184:64
gi|12057207|gb|AE001439.1|	568587	.	TAAA	TAA	19.5	.	INDEL;DP=69;VDB=0.0122;AF1=1;AC1=2;DP4=0,0,0,3;MQ=24;FQ=-43.5	GT:PL:GQ	1/1:59,9,0:15
gi|12057207|gb|AE001439.1|	568656	.	CTT	CT	3.25	.	INDEL;DP=69;VDB=0.0167;AF1=0.5;AC1=1;DP4=12,1,0,5;MQ=24;FQ=5.09;PV4=0.0007,0.44,0.003,1	GT:PL:GQ	0/1:38,0,106:37
gi|12057207|gb|AE001439.1|	572396	.	AGGGG	AGGG	15.6	.	INDEL;DP=97;VDB=0.0124;AF1=0.5;AC1=1;DP4=23,1,3,7;MQ=24;FQ=18.5;PV4=0.00016,4.4e-05,0.099,1	GT:PL:GQ	0/1:53,0,105:56
gi|12057207|gb|AE001439.1|	572563	.	GCCC	GCC	13.7	.	INDEL;DP=99;VDB=0.0095;AF1=0.5;AC1=1;DP4=19,8,2,7;MQ=25;FQ=16.6;PV4=0.019,0.026,0.12,1	GT:PL:GQ	0/1:51,0,171:54
gi|12057207|gb|AE001439.1|	573381	.	GCCCC	GCCC	13.7	.	INDEL;DP=143;VDB=0.0138;AF1=0.5;AC1=1;DP4=32,21,4,13;MQ=25;FQ=16.6;PV4=0.012,2.9e-08,1,1	GT:PL:GQ	0/1:51,0,166:54
gi|12057207|gb|AE001439.1|	577660	.	AGGG	AGG	9.93	.	INDEL;DP=89;VDB=0.0075;AF1=0.5;AC1=1;DP4=10,12,1,7;MQ=24;FQ=12.7;PV4=0.2,0.061,1,1	GT:PL:GQ	0/1:47,0,169:49
gi|12057207|gb|AE001439.1|	579382	.	GCCC	GCC	152	.	INDEL;DP=123;VDB=0.0153;AF1=1;AC1=2;DP4=0,0,11,16;MQ=25;FQ=-116	GT:PL:GQ	1/1:193,81,0:99
gi|12057207|gb|AE001439.1|	580573	.	TGG	TG	152	.	INDEL;DP=114;VDB=0.0164;AF1=0.5;AC1=1;DP4=9,13,19,23;MQ=25;FQ=100;PV4=0.8,0.039,0.31,1	GT:PL:GQ	0/1:190,0,135:99
gi|12057207|gb|AE001439.1|	582992	.	TAAAAAA	TAAAAA	12.7	.	INDEL;DP=110;VDB=0.0118;AF1=0.5;AC1=1;DP4=29,14,7,13;MQ=25;FQ=15.6;PV4=0.027,1.5e-06,0.0063,1	GT:PL:GQ	0/1:50,0,92:53
gi|12057207|gb|AE001439.1|	584080	.	GCC	GC	84.5	.	INDEL;DP=134;VDB=0.0107;AF1=0.5;AC1=1;DP4=24,21,14,10;MQ=25;FQ=87.5;PV4=0.8,0.0011,1,1	GT:PL:GQ	0/1:122,0,185:99
gi|12057207|gb|AE001439.1|	586839	.	GAAAAAAAAAAAAAA	GAAAAAAAAAAA,GAAAAAAAAAA,GAAAAAAAAA	121	.	INDEL;DP=86;VDB=0.0168;AF1=1;AC1=2;DP4=0,0,20,10;MQ=24;FQ=-107	GT:PL:GQ	1/1:186,96,24,141,0,126,179,75,126,176:99
gi|12057207|gb|AE001439.1|	589429	.	CAAAAAA	CAAAAA	5.79	.	INDEL;DP=118;VDB=0.0166;AF1=0.5;AC1=1;DP4=11,19,12,4;MQ=25;FQ=8.19;PV4=0.029,0.49,0.034,1	GT:PL:GQ	0/1:42,0,111:43
gi|12057207|gb|AE001439.1|	590854	.	GTTTT	GTTTTT	45.5	.	INDEL;DP=95;VDB=0.0167;AF1=0.5;AC1=1;DP4=6,9,6,3;MQ=24;FQ=48.5;PV4=0.4,0.2,0.26,1	GT:PL:GQ	0/1:83,0,153:86
gi|12057207|gb|AE001439.1|	590919	.	TAAAATCAAA	TAAAATCAAAATCAAA,TAAATCAAAATCAAA	163	.	INDEL;DP=78;VDB=0.0168;AF1=1;AC1=2;DP4=0,0,8,9;MQ=24;FQ=-82.5	GT:PL:GQ	1/1:204,48,0,195,27,192:93
gi|12057207|gb|AE001439.1|	592994	.	CAAAAAAA	CAAAAAA	18.5	.	INDEL;DP=90;VDB=0.0168;AF1=0.5;AC1=1;DP4=8,5,8,8;MQ=24;FQ=16.1;PV4=0.71,1,0.075,1	GT:PL:GQ	0/1:56,0,52:54
gi|12057207|gb|AE001439.1|	596693	.	GTTTT	GTTT	41.5	.	INDEL;DP=93;VDB=0.0123;AF1=0.5;AC1=1;DP4=7,9,14,0;MQ=24;FQ=44.5;PV4=0.00094,1,0.043,1	GT:PL:GQ	0/1:79,0,147:82
gi|12057207|gb|AE001439.1|	600072	.	TTAA	TA	52.5	.	INDEL;DP=111;VDB=0.0165;AF1=0.5;AC1=1;DP4=3,9,6,3;MQ=24;FQ=55.5;PV4=0.087,0.071,0.0017,1	GT:PL:GQ	0/1:90,0,125:93
gi|12057207|gb|AE001439.1|	601881	.	AGGG	AGG	31.5	.	INDEL;DP=85;VDB=0.0157;AF1=0.5;AC1=1;DP4=10,4,10,0;MQ=24;FQ=34.5;PV4=0.11,0.13,1,1	GT:PL:GQ	0/1:69,0,138:72
gi|12057207|gb|AE001439.1|	602941	.	CTTTTTT	CTTTTT	29.4	.	INDEL;DP=94;VDB=0.0140;AF1=0.6672;AC1=1;DP4=0,4,13,2;MQ=25;FQ=-31.5;PV4=0.0039,1,0.4,1	GT:PL:GQ	0/1:66,0,3:6
gi|12057207|gb|AE001439.1|	603803	.	GCCCC	GCCC	11.8	.	INDEL;DP=143;VDB=0.0151;AF1=0.5;AC1=1;DP4=25,29,12,4;MQ=25;FQ=14.6;PV4=0.051,0.0072,1,1	GT:PL:GQ	0/1:49,0,158:51
gi|12057207|gb|AE001439.1|	605484	.	TCC	TC	4.42	.	INDEL;DP=108;VDB=0.0163;AF1=0.5;AC1=1;DP4=17,17,13,0;MQ=25;FQ=6.56;PV4=0.0015,0.00056,1,1	GT:PL:GQ	0/1:40,0,182:40
gi|12057207|gb|AE001439.1|	606841	.	GCC	GC	76.5	.	INDEL;DP=100;VDB=0.0168;AF1=0.5;AC1=1;DP4=19,6,3,15;MQ=24;FQ=79.5;PV4=0.00017,0.15,0.47,0.19	GT:PL:GQ	0/1:114,0,157:99
gi|12057207|gb|AE001439.1|	607315	.	GCCCC	GCCC	8.18	.	INDEL;DP=106;VDB=0.0164;AF1=0.5;AC1=1;DP4=11,18,7,2;MQ=25;FQ=10.8;PV4=0.058,0.061,0.39,1	GT:PL:GQ	0/1:45,0,172:47
gi|12057207|gb|AE001439.1|	608491	.	ACC	AC	16.6	.	INDEL;DP=104;VDB=0.0132;AF1=0.5;AC1=1;DP4=1,12,4,2;MQ=24;FQ=19.5;PV4=0.017,0.41,1,1	GT:PL:GQ	0/1:54,0,91:57
gi|12057207|gb|AE001439.1|	609424	.	AGGG	AGG	43.5	.	INDEL;DP=113;VDB=0.0139;AF1=0.5;AC1=1;DP4=19,0,4,7;MQ=24;FQ=43.9;PV4=0.00016,1,0.11,1	GT:PL:GQ	0/1:81,0,82:81
gi|12057207|gb|AE001439.1|	609557	.	TCCC	TCC	9.93	.	INDEL;DP=125;VDB=0.0169;AF1=0.5;AC1=1;DP4=22,8,11,0;MQ=24;FQ=12.7;PV4=0.083,0.066,0.47,1	GT:PL:GQ	0/1:47,0,166:49
gi|12057207|gb|AE001439.1|	609612	.	GAAAA	GAAA	5.79	.	INDEL;DP=116;VDB=0.0175;AF1=0.5;AC1=1;DP4=29,1,9,1;MQ=24;FQ=8.19;PV4=0.44,0.011,1,0.45	GT:PL:GQ	0/1:42,0,92:43
gi|12057207|gb|AE001439.1|	609690	.	T	TG	11.8	.	INDEL;DP=102;VDB=0.0168;AF1=0.5;AC1=1;DP4=13,16,12,0;MQ=24;FQ=14.6;PV4=0.00098,1,1,1	GT:PL:GQ	0/1:49,0,173:51
gi|12057207|gb|AE001439.1|	610867	.	TGGGGG	TGGGG	9.93	.	INDEL;DP=132;VDB=0.0162;AF1=0.5;AC1=1;DP4=23,12,2,14;MQ=25;FQ=12.7;PV4=0.00065,1,0.17,0.27	GT:PL:GQ	0/1:47,0,119:49
gi|12057207|gb|AE001439.1|	611186	.	ATTTT	ATTT	9.93	.	INDEL;DP=116;VDB=0.0167;AF1=0.5;AC1=1;DP4=23,0,5,2;MQ=25;FQ=12.7;PV4=0.048,0.014,0.039,0.034	GT:PL:GQ	0/1:47,0,82:49
gi|12057207|gb|AE001439.1|	614049	.	TGGGGG	TGGGGGG	5.79	.	INDEL;DP=53;VDB=0.0148;AF1=0.5;AC1=1;DP4=10,2,7,0;MQ=24;FQ=8.19;PV4=0.51,1,1,1	GT:PL:GQ	0/1:42,0,86:43
gi|12057207|gb|AE001439.1|	614787	.	AGG	AG	14.6	.	INDEL;DP=140;VDB=0.0148;AF1=0.5;AC1=1;DP4=32,12,20,0;MQ=25;FQ=17.6;PV4=0.012,1,1,1	GT:PL:GQ	0/1:52,0,166:55
gi|12057207|gb|AE001439.1|	618160	.	CAA	CAAA	194	.	INDEL;DP=91;VDB=0.0114;AF1=1;AC1=2;DP4=0,0,14,26;MQ=24;FQ=-155	GT:PL:GQ	1/1:235,120,0:99
gi|12057207|gb|AE001439.1|	619889	.	GTTTTT	GTTTT	10.8	.	INDEL;DP=122;VDB=0.0150;AF1=0.5;AC1=1;DP4=13,23,5,8;MQ=25;FQ=13.7;PV4=1,0.16,1,1	GT:PL:GQ	0/1:48,0,140:50
gi|12057207|gb|AE001439.1|	620646	.	TTG	T	16.6	.	INDEL;DP=123;VDB=0.0161;AF1=0.5;AC1=1;DP4=9,16,0,10;MQ=25;FQ=19.5;PV4=0.036,0.00042,1,1	GT:PL:GQ	0/1:54,0,189:57
gi|12057207|gb|AE001439.1|	625743	.	TA	TAA	3.8	.	INDEL;DP=108;VDB=0.0185;AF1=0.5;AC1=1;DP4=6,17,9,0;MQ=23;FQ=5.8;PV4=0.00018,1,0.091,1	GT:PL:GQ	0/1:39,0,149:38
gi|12057207|gb|AE001439.1|	632322	.	AGGGG	AGGG	18.5	.	INDEL;DP=102;VDB=0.0166;AF1=0.5;AC1=1;DP4=14,10,2,8;MQ=25;FQ=21.5;PV4=0.063,0.41,0.064,1	GT:PL:GQ	0/1:56,0,178:59
gi|12057207|gb|AE001439.1|	633087	.	CTT	CT	9.04	.	INDEL;DP=137;VDB=0.0127;AF1=0.5;AC1=1;DP4=29,19,2,14;MQ=24;FQ=11.8;PV4=0.0012,0.039,0.31,1	GT:PL:GQ	0/1:46,0,161:48
gi|12057207|gb|AE001439.1|	634724	.	GAAAAAA	GAAAAA	12.7	.	INDEL;DP=128;VDB=0.0168;AF1=0.5;AC1=1;DP4=21,17,7,13;MQ=24;FQ=15.6;PV4=0.17,0.2,0.21,1	GT:PL:GQ	0/1:50,0,103:53
gi|12057207|gb|AE001439.1|	635432	.	ATTTT	ATTT	27.5	.	INDEL;DP=116;VDB=0.0161;AF1=0.5;AC1=1;DP4=13,17,15,0;MQ=25;FQ=30.5;PV4=0.00017,1,1,0.32	GT:PL:GQ	0/1:65,0,180:68
gi|12057207|gb|AE001439.1|	636042	.	CTTTTTTTTTTTTTTT	CTTTTTTTTTTT,CTTTTTTTTTT,CTTTTTTTTTTTT	202	.	INDEL;DP=101;VDB=0.0172;AF1=1;AC1=2;DP4=0,0,25,24;MQ=24;FQ=-173	GT:PL:GQ	1/1:243,138,0,233,98,227,239,117,224,236:99
gi|12057207|gb|AE001439.1|	637499	.	ACCCCC	ACCCC	11.8	.	INDEL;DP=111;VDB=0.0174;AF1=0.5;AC1=1;DP4=18,14,17,1;MQ=25;FQ=14.6;PV4=0.0046,0.034,1,1	GT:PL:GQ	0/1:49,0,139:51
gi|12057207|gb|AE001439.1|	638696	.	CTTTTTT	CTTTTT	42.5	.	INDEL;DP=125;VDB=0.0159;AF1=0.5;AC1=1;DP4=9,20,13,10;MQ=25;FQ=45.5;PV4=0.092,0.33,0.056,1	GT:PL:GQ	0/1:80,0,108:83
gi|12057207|gb|AE001439.1|	639595	.	GCCC	GCC	9.04	.	INDEL;DP=128;VDB=0.0165;AF1=0.5;AC1=1;DP4=11,24,10,3;MQ=25;FQ=11.8;PV4=0.008,7.5e-06,0.017,1	GT:PL:GQ	0/1:46,0,183:48
gi|12057207|gb|AE001439.1|	643667	.	ACCC	ACC	50.5	.	INDEL;DP=106;VDB=0.0149;AF1=0.5;AC1=1;DP4=13,18,12,3;MQ=24;FQ=53.5;PV4=0.026,0.01,1,0.4	GT:PL:GQ	0/1:88,0,186:91
gi|12057207|gb|AE001439.1|	644693	.	AGGG	AGG	7.35	.	INDEL;DP=124;VDB=0.0160;AF1=0.5;AC1=1;DP4=16,19,0,14;MQ=25;FQ=9.94;PV4=0.0017,1.7e-05,1,1	GT:PL:GQ	0/1:44,0,190:45
gi|12057207|gb|AE001439.1|	648691	.	GCCC	GCC	35.5	.	INDEL;DP=116;VDB=0.0160;AF1=0.5;AC1=1;DP4=8,16,7,4;MQ=24;FQ=38.5;PV4=0.14,0.0093,0.18,1	GT:PL:GQ	0/1:73,0,168:76
gi|12057207|gb|AE001439.1|	652730	.	GT	GTT	21.5	.	INDEL;DP=119;VDB=0.0138;AF1=0.5;AC1=1;DP4=15,14,14,0;MQ=24;FQ=24.5;PV4=0.0013,0.38,1,1	GT:PL:GQ	0/1:59,0,184:62
gi|12057207|gb|AE001439.1|	656846	.	TAAAAA	TAAAA	18.5	.	INDEL;DP=109;VDB=0.0131;AF1=0.5;AC1=1;DP4=11,8,2,9;MQ=24;FQ=21.5;PV4=0.057,1,0.36,0.29	GT:PL:GQ	0/1:56,0,126:59
gi|12057207|gb|AE001439.1|	656968	.	AGGG	AGG	18.5	.	INDEL;DP=108;VDB=0.0110;AF1=0.5;AC1=1;DP4=10,10,1,8;MQ=24;FQ=21.5;PV4=0.096,1,0.37,1	GT:PL:GQ	0/1:56,0,155:59
gi|12057207|gb|AE001439.1|	658921	.	GCC	GC	13.7	.	INDEL;DP=118;VDB=0.0105;AF1=0.5;AC1=1;DP4=19,18,0,17;MQ=24;FQ=16.6;PV4=0.00013,0.0011,0.46,1	GT:PL:GQ	0/1:51,0,185:54
gi|12057207|gb|AE001439.1|	661117	.	ACCCCCC	ACCCCC	29.5	.	INDEL;DP=100;VDB=0.0156;AF1=0.5;AC1=1;DP4=3,7,12,4;MQ=24;FQ=20.3;PV4=0.043,1,1,1	GT:PL:GQ	0/1:67,0,55:58
gi|12057207|gb|AE001439.1|	662207	.	ATTTT	ATTT	57.5	.	INDEL;DP=119;VDB=0.0167;AF1=0.5;AC1=1;DP4=29,19,11,7;MQ=25;FQ=60.5;PV4=1,0.049,1,1	GT:PL:GQ	0/1:95,0,177:98
gi|12057207|gb|AE001439.1|	667858	.	GAAAAAA	GAAAAA	8.18	.	INDEL;DP=106;VDB=0.0166;AF1=0.5;AC1=1;DP4=21,2,7,4;MQ=24;FQ=10.7;PV4=0.07,0.0051,0.022,0.11	GT:PL:GQ	0/1:45,0,59:47
gi|12057207|gb|AE001439.1|	668073	.	GCC	GC	46.5	.	INDEL;DP=97;VDB=0.0140;AF1=0.5;AC1=1;DP4=8,12,11,1;MQ=25;FQ=49.5;PV4=0.0079,0.087,1,1	GT:PL:GQ	0/1:84,0,169:87
gi|12057207|gb|AE001439.1|	670121	.	ATTTTT	ATTTT	8.18	.	INDEL;DP=104;VDB=0.0157;AF1=0.5;AC1=1;DP4=22,7,5,5;MQ=25;FQ=10.8;PV4=0.23,0.28,0.028,0.23	GT:PL:GQ	0/1:45,0,110:47
gi|12057207|gb|AE001439.1|	671076	.	AATT	AT	18.5	.	INDEL;DP=121;VDB=0.0080;AF1=0.5;AC1=1;DP4=2,4,8,0;MQ=24;FQ=21.3;PV4=0.015,1,1,1	GT:PL:GQ	0/1:56,0,70:59
gi|12057207|gb|AE001439.1|	673420	.	AGG	AG	17.5	.	INDEL;DP=70;VDB=0.0128;AF1=0.5;AC1=1;DP4=9,15,11,0;MQ=24;FQ=20.5;PV4=0.00055,0.026,0.014,1	GT:PL:GQ	0/1:55,0,176:58
gi|12057207|gb|AE001439.1|	673642	.	ATTTTT	ATTTT	3.25	.	INDEL;DP=106;VDB=0.0119;AF1=0.5;AC1=1;DP4=15,23,7,5;MQ=24;FQ=5.09;PV4=0.32,1,0.19,1	GT:PL:GQ	0/1:38,0,135:37
gi|12057207|gb|AE001439.1|	674792	.	ATTTT	ATTT	54.5	.	INDEL;DP=100;VDB=0.0169;AF1=0.5;AC1=1;DP4=13,9,1,18;MQ=25;FQ=57.5;PV4=0.00029,1,1,1	GT:PL:GQ	0/1:92,0,172:95
gi|12057207|gb|AE001439.1|	676422	.	TC	TAC	19.5	.	INDEL;DP=98;VDB=0.0150;AF1=0.5;AC1=1;DP4=12,4,0,8;MQ=24;FQ=22.5;PV4=0.0013,0.31,1,1	GT:PL:GQ	0/1:57,0,145:60
gi|12057207|gb|AE001439.1|	676852	.	GAAAAAAAA	GAAAAAAA	5.08	.	INDEL;DP=143;VDB=0.0164;AF1=0.5;AC1=1;DP4=11,19,5,20;MQ=25;FQ=7.31;PV4=0.24,1,1,0.11	GT:PL:GQ	0/1:41,0,60:41
gi|12057207|gb|AE001439.1|	687950	.	ATTTTTTTTT	ATTTTTTT,ATTTTTTTT,ATTTTTTTTTTT	29.4	.	INDEL;DP=81;VDB=0.0167;AF1=1;AC1=2;DP4=6,1,5,25;MQ=24;FQ=-43.5;PV4=0.0012,1,1,1	GT:PL:GQ	1/1:72,12,3,61,0,63,58,12,53,58:16
gi|12057207|gb|AE001439.1|	694755	.	CCTT	CT	28.5	.	INDEL;DP=98;VDB=0.0153;AF1=0.5;AC1=1;DP4=1,10,6,1;MQ=24;FQ=31.5;PV4=0.0025,0.0011,0.33,1	GT:PL:GQ	0/1:66,0,110:69
gi|12057207|gb|AE001439.1|	695156	.	AGGG	AGG	59.5	.	INDEL;DP=111;VDB=0.0153;AF1=0.5;AC1=1;DP4=12,21,6,9;MQ=25;FQ=62.5;PV4=1,0.0025,1,1	GT:PL:GQ	0/1:97,0,193:99
gi|12057207|gb|AE001439.1|	696674	.	AGGG	AGG	5.79	.	INDEL;DP=101;VDB=0.0139;AF1=0.5;AC1=1;DP4=19,20,10,2;MQ=24;FQ=8.19;PV4=0.048,5.6e-08,1,1	GT:PL:GQ	0/1:42,0,183:43
gi|12057207|gb|AE001439.1|	696848	.	GCCCC	GCCC	5.79	.	INDEL;DP=106;VDB=0.0147;AF1=0.5;AC1=1;DP4=21,6,11,0;MQ=25;FQ=8.19;PV4=0.15,0.014,0.26,1	GT:PL:GQ	0/1:42,0,153:43
gi|12057207|gb|AE001439.1|	698868	.	GAAAA	GAAA	5.79	.	INDEL;DP=86;VDB=0.0152;AF1=0.5;AC1=1;DP4=15,8,2,6;MQ=25;FQ=8.19;PV4=0.097,0.003,0.033,1	GT:PL:GQ	0/1:42,0,172:43
gi|12057207|gb|AE001439.1|	703268	.	AGG	AG	3.25	.	INDEL;DP=77;VDB=0.0170;AF1=0.5;AC1=1;DP4=7,14,7,0;MQ=24;FQ=5.09;PV4=0.0058,0.015,1,1	GT:PL:GQ	0/1:38,0,170:37
gi|12057207|gb|AE001439.1|	704257	.	GCCC	GCC	29.5	.	INDEL;DP=111;VDB=0.0135;AF1=0.5;AC1=1;DP4=16,27,18,3;MQ=25;FQ=32.5;PV4=0.00039,1,0.12,1	GT:PL:GQ	0/1:67,0,191:70
gi|12057207|gb|AE001439.1|	704692	.	TCCCC	TCCC	4.42	.	INDEL;DP=145;VDB=0.0159;AF1=0.5;AC1=1;DP4=18,38,15,4;MQ=25;FQ=6.56;PV4=0.0005,0.0062,0.14,1	GT:PL:GQ	0/1:40,0,178:40
gi|12057207|gb|AE001439.1|	705374	.	G	GT	201	.	INDEL;DP=126;VDB=0.0132;AF1=1;AC1=2;DP4=0,0,12,32;MQ=25;FQ=-167	GT:PL:GQ	1/1:242,132,0:99
gi|12057207|gb|AE001439.1|	705986	.	CA	CAA	9.93	.	INDEL;DP=104;VDB=0.0134;AF1=0.5005;AC1=1;DP4=1,1,0,3;MQ=24;FQ=-8.27;PV4=0.4,1,1,0.18	GT:PL:GQ	0/1:47,0,27:31
gi|12057207|gb|AE001439.1|	706115	.	T	TTG	184	.	INDEL;DP=78;VDB=0.0148;AF1=1;AC1=2;DP4=0,0,17,10;MQ=24;FQ=-116	GT:PL:GQ	1/1:225,81,0:99
gi|12057207|gb|AE001439.1|	710851	.	GTTTTTT	GTTTTT	42.5	.	INDEL;DP=97;VDB=0.0106;AF1=0.5;AC1=1;DP4=11,6,5,18;MQ=24;FQ=41.9;PV4=0.0095,1.2e-05,0.17,1	GT:PL:GQ	0/1:80,0,79:79
gi|12057207|gb|AE001439.1|	711816	.	GCCC	GCC	71.5	.	INDEL;DP=95;VDB=0.0142;AF1=0.5;AC1=1;DP4=5,3,1,19;MQ=24;FQ=23.5;PV4=0.003,1,1,1	GT:PL:GQ	0/1:109,0,58:61
gi|12057207|gb|AE001439.1|	713928	.	TTAA	TA	3.25	.	INDEL;DP=102;VDB=0.0124;AF1=0.5;AC1=1;DP4=14,7,0,7;MQ=24;FQ=5.09;PV4=0.0058,0.002,1,1	GT:PL:GQ	0/1:38,0,166:37
gi|12057207|gb|AE001439.1|	714401	.	AGGG	AGG	19.5	.	INDEL;DP=104;VDB=0.0167;AF1=0.5;AC1=1;DP4=16,14,0,14;MQ=25;FQ=22.5;PV4=0.00048,0.0073,0.084,1	GT:PL:GQ	0/1:57,0,192:60
gi|12057207|gb|AE001439.1|	718671	.	GCCC	GCC	4.42	.	INDEL;DP=144;VDB=0.0143;AF1=0.5;AC1=1;DP4=30,14,8,3;MQ=25;FQ=6.56;PV4=1,0.11,1,1	GT:PL:GQ	0/1:40,0,158:40
gi|12057207|gb|AE001439.1|	723632	.	AGGGGGG	AGGGGG	35.5	.	INDEL;DP=114;VDB=0.0164;AF1=0.5;AC1=1;DP4=23,9,6,16;MQ=25;FQ=38.4;PV4=0.002,0.42,1,1	GT:PL:GQ	0/1:73,0,90:76
gi|12057207|gb|AE001439.1|	725991	.	ATTTTT	ATTTT	8.18	.	INDEL;DP=124;VDB=0.0169;AF1=0.5;AC1=1;DP4=20,16,14,2;MQ=25;FQ=10.8;PV4=0.031,0.059,1,0.26	GT:PL:GQ	0/1:45,0,138:47
gi|12057207|gb|AE001439.1|	731473	.	ATTTTTT	ATTTTT	15.6	.	INDEL;DP=103;VDB=0.0171;AF1=0.5;AC1=1;DP4=24,6,6,10;MQ=24;FQ=18.5;PV4=0.0081,0.3,1,1	GT:PL:GQ	0/1:53,0,78:56
gi|12057207|gb|AE001439.1|	733780	.	AGGG	AGG	26.5	.	INDEL;DP=67;VDB=0.0156;AF1=0.5;AC1=1;DP4=0,17,6,3;MQ=24;FQ=29.4;PV4=0.00036,0.0073,0.41,0.044	GT:PL:GQ	0/1:64,0,84:67
gi|12057207|gb|AE001439.1|	734714	.	GCCCC	GCCC	40.5	.	INDEL;DP=116;VDB=0.0157;AF1=0.5;AC1=1;DP4=21,10,9,7;MQ=25;FQ=43.5;PV4=0.53,4.1e-05,0.37,1	GT:PL:GQ	0/1:78,0,177:81
gi|12057207|gb|AE001439.1|	737360	.	CAAAAA	CAAAA	30.5	.	INDEL;DP=114;VDB=0.0160;AF1=0.5;AC1=1;DP4=16,18,3,17;MQ=25;FQ=33.5;PV4=0.021,1,0.4,1	GT:PL:GQ	0/1:68,0,140:71
gi|12057207|gb|AE001439.1|	741427	.	T	TAAACCA	40.5	.	INDEL;DP=72;VDB=0.0067;AF1=1;AC1=2;DP4=0,0,6,10;MQ=11;FQ=-82.5	GT:PL:GQ	1/1:81,48,0:85
gi|12057207|gb|AE001439.1|	742972	.	CGGG	CGG	45.5	.	INDEL;DP=140;VDB=0.0162;AF1=0.5;AC1=1;DP4=13,28,15,3;MQ=25;FQ=48.5;PV4=0.00047,0.0037,1,1	GT:PL:GQ	0/1:83,0,179:86
gi|12057207|gb|AE001439.1|	743478	.	CAAAAAAAAAAAAAAAAAA	CAAAAAAAAAAA,CAAAAAAAAAA	138	.	INDEL;DP=71;VDB=0.0171;AF1=1;AC1=2;DP4=0,0,8,17;MQ=21;FQ=-104	GT:PL:GQ	1/1:179,69,0,165,31,159:99
gi|12057207|gb|AE001439.1|	745714	.	GTTTTTT	GTTTTT	5.79	.	INDEL;DP=125;VDB=0.0162;AF1=0.5;AC1=1;DP4=13,16,6,11;MQ=25;FQ=8.19;PV4=0.55,1,0.37,1	GT:PL:GQ	0/1:42,0,108:43
gi|12057207|gb|AE001439.1|	747512	.	ATTTTTTT	ATTTTTT	26.5	.	INDEL;DP=89;VDB=0.0157;AF1=0.5;AC1=1;DP4=9,4,4,14;MQ=24;FQ=9.9;PV4=0.013,0.022,0.29,1	GT:PL:GQ	0/1:64,0,44:47
gi|12057207|gb|AE001439.1|	750118	.	ACCCCC	ACCCC	17.5	.	INDEL;DP=97;VDB=0.0127;AF1=0.5;AC1=1;DP4=10,11,12,1;MQ=24;FQ=20.5;PV4=0.011,1,1,1	GT:PL:GQ	0/1:55,0,128:58
gi|12057207|gb|AE001439.1|	751593	.	CAAAAAAAAAAAAAAAAAA	CAAAAAAAAAAA,CAAAAAAAAAA	189	.	INDEL;DP=88;VDB=0.0167;AF1=1;AC1=2;DP4=0,0,12,20;MQ=24;FQ=-122	GT:PL:GQ	1/1:230,87,0,205,25,196:99
gi|12057207|gb|AE001439.1|	755052	.	ACCC	ACC	27.5	.	INDEL;DP=96;VDB=0.0152;AF1=0.5;AC1=1;DP4=3,8,7,0;MQ=24;FQ=30.5;PV4=0.004,1,1,1	GT:PL:GQ	0/1:65,0,119:68
gi|12057207|gb|AE001439.1|	755723	.	GAAAAAAA	GAAAAAA	44.5	.	INDEL;DP=134;VDB=0.0109;AF1=0.5;AC1=1;DP4=21,10,16,31;MQ=24;FQ=9.05;PV4=0.0053,0.063,0.0014,1	GT:PL:GQ	0/1:82,0,43:46
gi|12057207|gb|AE001439.1|	758399	.	CCA	C	36.5	.	INDEL;DP=134;VDB=0.0102;AF1=0.5;AC1=1;DP4=20,10,2,10;MQ=24;FQ=39.5;PV4=0.0055,1.9e-05,1,1	GT:PL:GQ	0/1:74,0,176:77
gi|12057207|gb|AE001439.1|	759264	.	GCC	GC	21.5	.	INDEL;DP=124;VDB=0.0166;AF1=0.5;AC1=1;DP4=38,20,3,17;MQ=24;FQ=24.5;PV4=0.00017,0.017,1,1	GT:PL:GQ	0/1:59,0,166:62
gi|12057207|gb|AE001439.1|	759593	.	GCCC	GCC	142	.	INDEL;DP=112;VDB=0.0145;AF1=0.5;AC1=1;DP4=10,15,12,22;MQ=24;FQ=122;PV4=0.79,0.058,0.15,1	GT:PL:GQ	0/1:180,0,157:99
gi|12057207|gb|AE001439.1|	762863	.	GCCCCC	GCCCC	60.5	.	INDEL;DP=132;VDB=0.0146;AF1=0.5;AC1=1;DP4=28,31,17,16;MQ=25;FQ=63.5;PV4=0.83,4.1e-06,1,1	GT:PL:GQ	0/1:98,0,141:99
gi|12057207|gb|AE001439.1|	764872	.	ATTTTT	ATTTT	17.5	.	INDEL;DP=133;VDB=0.0168;AF1=0.5;AC1=1;DP4=10,7,18,1;MQ=25;FQ=20.5;PV4=0.016,0.34,0.19,1	GT:PL:GQ	0/1:55,0,114:58
gi|12057207|gb|AE001439.1|	766805	.	ATTTT	ATTT	4.42	.	INDEL;DP=105;VDB=0.0139;AF1=0.5;AC1=1;DP4=23,21,5,6;MQ=24;FQ=6.56;PV4=0.75,0.0011,1,1	GT:PL:GQ	0/1:40,0,171:40
gi|12057207|gb|AE001439.1|	769379	.	GCC	GC	79.5	.	INDEL;DP=100;VDB=0.0163;AF1=0.5;AC1=1;DP4=12,27,7,12;MQ=25;FQ=82.5;PV4=0.77,0.093,0.35,1	GT:PL:GQ	0/1:117,0,179:99
gi|12057207|gb|AE001439.1|	769949	.	TGGGGGGG	TGGGGGG	38.5	.	INDEL;DP=119;VDB=0.0163;AF1=0.5;AC1=1;DP4=16,7,11,23;MQ=25;FQ=11.8;PV4=0.0076,0.34,0.24,1	GT:PL:GQ	0/1:76,0,46:49
gi|12057207|gb|AE001439.1|	771789	.	CAAAAA	CAAAA	33.5	.	INDEL;DP=127;VDB=0.0148;AF1=0.5;AC1=1;DP4=11,11,3,9;MQ=24;FQ=36.5;PV4=0.27,0.0019,0.25,1	GT:PL:GQ	0/1:71,0,138:74
gi|12057207|gb|AE001439.1|	772991	.	GAAAAA	GAAAA	3.25	.	INDEL;DP=122;VDB=0.0151;AF1=0.5;AC1=1;DP4=24,24,8,8;MQ=25;FQ=5.09;PV4=1,2.1e-09,1,1	GT:PL:GQ	0/1:38,0,135:37
gi|12057207|gb|AE001439.1|	773215	.	AGGG	AGG	12.7	.	INDEL;DP=76;VDB=0.0167;AF1=0.5;AC1=1;DP4=7,9,0,8;MQ=24;FQ=15.6;PV4=0.054,0.0058,1,1	GT:PL:GQ	0/1:50,0,161:53
gi|12057207|gb|AE001439.1|	773636	.	CAAAAA	CAAAA	40.5	.	INDEL;DP=124;VDB=0.0165;AF1=0.5;AC1=1;DP4=15,4,3,12;MQ=24;FQ=43.5;PV4=0.0014,0.15,1,0.15	GT:PL:GQ	0/1:78,0,103:81
gi|12057207|gb|AE001439.1|	774203	.	ATTTT	ATTT	3.25	.	INDEL;DP=131;VDB=0.0153;AF1=0.5;AC1=1;DP4=32,19,15,1;MQ=25;FQ=5.09;PV4=0.026,1,1,1	GT:PL:GQ	0/1:38,0,163:37
gi|12057207|gb|AE001439.1|	778339	.	GCCC	GCC	19.5	.	INDEL;DP=108;VDB=0.0137;AF1=0.5;AC1=1;DP4=15,14,0,14;MQ=24;FQ=22.5;PV4=0.00057,0.031,0.12,1	GT:PL:GQ	0/1:57,0,180:60
gi|12057207|gb|AE001439.1|	782023	.	GTTTTT	GTTTT,GTTT	148	.	INDEL;DP=109;VDB=0.0163;AF1=1;AC1=2;DP4=0,0,26,20;MQ=25;FQ=-170	GT:PL:GQ	1/1:189,135,0,185,114,182:99
gi|12057207|gb|AE001439.1|	784196	.	GAAAAA	GAAAAAA	137	.	INDEL;DP=86;VDB=0.0168;AF1=1;AC1=2;DP4=1,0,17,11;MQ=25;FQ=-102;PV4=1,1,1,0.29	GT:PL:GQ	1/1:178,67,0:99
gi|12057207|gb|AE001439.1|	784610	.	GAAAAAAA	GAAAAAA	11.8	.	INDEL;DP=96;VDB=0.0159;AF1=0.5;AC1=1;DP4=8,12,14,5;MQ=24;FQ=14.6;PV4=0.054,0.4,1,1	GT:PL:GQ	0/1:49,0,70:51
gi|12057207|gb|AE001439.1|	784707	.	GTTTTTTTT	GTTTTTTT	9.93	.	INDEL;DP=76;VDB=0.0164;AF1=0.5001;AC1=1;DP4=10,3,4,10;MQ=25;FQ=-3.94;PV4=0.021,1,0.016,1	GT:PL:GQ	0/1:47,0,33:37
gi|12057207|gb|AE001439.1|	785173	.	TGG	TG	27.5	.	INDEL;DP=124;VDB=0.0159;AF1=0.5;AC1=1;DP4=14,13,14,0;MQ=25;FQ=30.5;PV4=0.0013,0.28,1,1	GT:PL:GQ	0/1:65,0,188:68
gi|12057207|gb|AE001439.1|	787554	.	AGGG	AGG	8.18	.	INDEL;DP=77;VDB=0.0155;AF1=0.5;AC1=1;DP4=14,10,5,3;MQ=24;FQ=10.8;PV4=1,0.0053,0.35,0.32	GT:PL:GQ	0/1:45,0,172:47
gi|12057207|gb|AE001439.1|	789546	.	ACCCC	ACCC	3.8	.	INDEL;DP=92;VDB=0.0153;AF1=0.5;AC1=1;DP4=8,14,1,7;MQ=25;FQ=5.8;PV4=0.37,0.27,0.16,1	GT:PL:GQ	0/1:39,0,167:38
gi|12057207|gb|AE001439.1|	791835	.	CTTTTTTT	CTTTTTT	3.25	.	INDEL;DP=106;VDB=0.0122;AF1=0.5;AC1=1;DP4=8,6,1,15;MQ=24;FQ=5.05;PV4=0.0043,1,0.063,1	GT:PL:GQ	0/1:38,0,57:37
gi|12057207|gb|AE001439.1|	791999	.	TGGGGG	TGGGG	23.5	.	INDEL;DP=99;VDB=0.0162;AF1=0.5;AC1=1;DP4=22,3,16,1;MQ=25;FQ=26.5;PV4=0.64,0.0013,0.41,1	GT:PL:GQ	0/1:61,0,91:64
gi|12057207|gb|AE001439.1|	793527	.	CAAAA	CAAA	63.5	.	INDEL;DP=98;VDB=0.0123;AF1=0.5;AC1=1;DP4=8,10,17,1;MQ=25;FQ=66.5;PV4=0.0027,0.092,1,1	GT:PL:GQ	0/1:101,0,157:99
gi|12057207|gb|AE001439.1|	795264	.	TGGGGGGG	TGGGGGG	28.5	.	INDEL;DP=109;VDB=0.0164;AF1=0.5;AC1=1;DP4=17,12,11,14;MQ=25;FQ=30.3;PV4=0.41,0.32,1,0.14	GT:PL:GQ	0/1:66,0,71:68
gi|12057207|gb|AE001439.1|	796387	.	TGGG	TGG	5.79	.	INDEL;DP=123;VDB=0.0162;AF1=0.5;AC1=1;DP4=15,4,0,8;MQ=24;FQ=8.19;PV4=0.00022,0.35,1,1	GT:PL:GQ	0/1:42,0,127:43
gi|12057207|gb|AE001439.1|	797607	.	AGGG	AGG	35.5	.	INDEL;DP=101;VDB=0.0134;AF1=0.5;AC1=1;DP4=22,25,3,14;MQ=25;FQ=38.5;PV4=0.044,0.044,0.21,1	GT:PL:GQ	0/1:73,0,178:76
gi|12057207|gb|AE001439.1|	799573	.	AGGG	AGG	5.79	.	INDEL;DP=102;VDB=0.0100;AF1=0.5;AC1=1;DP4=20,5,3,7;MQ=25;FQ=8.19;PV4=0.015,0.0011,0.00023,1	GT:PL:GQ	0/1:42,0,146:43
gi|12057207|gb|AE001439.1|	800016	.	CAAAA	CAAA	51.5	.	INDEL;DP=96;VDB=0.0148;AF1=0.5;AC1=1;DP4=22,14,5,9;MQ=24;FQ=54.5;PV4=0.13,0.0014,1,1	GT:PL:GQ	0/1:89,0,185:92
gi|12057207|gb|AE001439.1|	801768	.	AGGG	AGG	33.5	.	INDEL;DP=112;VDB=0.0162;AF1=0.5;AC1=1;DP4=10,13,12,1;MQ=25;FQ=36.5;PV4=0.0048,0.059,0.12,0.41	GT:PL:GQ	0/1:71,0,171:74
gi|12057207|gb|AE001439.1|	802457	.	GAAAA	GAAA	59.5	.	INDEL;DP=117;VDB=0.0163;AF1=0.5;AC1=1;DP4=27,22,9,10;MQ=25;FQ=62.5;PV4=0.6,4.4e-06,0.44,0.38	GT:PL:GQ	0/1:97,0,180:99
gi|12057207|gb|AE001439.1|	806619	.	CTT	CT	8.18	.	INDEL;DP=113;VDB=0.0140;AF1=0.5;AC1=1;DP4=19,12,9,1;MQ=24;FQ=10.8;PV4=0.13,0.024,1,1	GT:PL:GQ	0/1:45,0,175:47
gi|12057207|gb|AE001439.1|	813349	.	GCC	GC	14.6	.	INDEL;DP=112;VDB=0.0097;AF1=0.5;AC1=1;DP4=19,29,11,4;MQ=24;FQ=17.6;PV4=0.037,2.1e-06,1,1	GT:PL:GQ	0/1:52,0,173:55
gi|12057207|gb|AE001439.1|	814933	.	GCC	GC	57.5	.	INDEL;DP=122;VDB=0.0177;AF1=0.5;AC1=1;DP4=8,15,3,21;MQ=24;FQ=60.5;PV4=0.093,1,0.47,1	GT:PL:GQ	0/1:95,0,151:98
gi|12057207|gb|AE001439.1|	816248	.	TGGGGGG	TGGGGG	21.5	.	INDEL;DP=104;VDB=0.0163;AF1=0.5;AC1=1;DP4=16,8,2,19;MQ=25;FQ=24.5;PV4=0.00016,6.3e-07,1,1	GT:PL:GQ	0/1:59,0,93:62
gi|12057207|gb|AE001439.1|	817305	.	CTTT	CTTTT	19.5	.	INDEL;DP=90;VDB=0.0169;AF1=0.5;AC1=1;DP4=9,14,0,11;MQ=25;FQ=22.5;PV4=0.017,1,1,1	GT:PL:GQ	0/1:57,0,158:60
gi|12057207|gb|AE001439.1|	818966	.	GAAAAAA	GAAAAA	4.42	.	INDEL;DP=122;VDB=0.0156;AF1=0.5;AC1=1;DP4=18,25,20,5;MQ=25;FQ=6.56;PV4=0.0026,0.00023,1,0.081	GT:PL:GQ	0/1:40,0,111:40
gi|12057207|gb|AE001439.1|	819388	.	GCCCCCC	GCCCCC	3.25	.	INDEL;DP=143;VDB=0.0151;AF1=0.5;AC1=1;DP4=23,19,10,7;MQ=25;FQ=5.09;PV4=1,0.0021,0.005,0.37	GT:PL:GQ	0/1:38,0,104:37
gi|12057207|gb|AE001439.1|	821808	.	GAAAAAA	GAAAAA	23.5	.	INDEL;DP=126;VDB=0.0156;AF1=0.5;AC1=1;DP4=16,20,15,6;MQ=25;FQ=26.5;PV4=0.059,1,1,1	GT:PL:GQ	0/1:61,0,110:64
gi|12057207|gb|AE001439.1|	823415	.	GCC	GC	34.5	.	INDEL;DP=137;VDB=0.0148;AF1=0.5;AC1=1;DP4=16,3,13,0;MQ=24;FQ=37.5;PV4=0.25,0.5,0.033,1	GT:PL:GQ	0/1:72,0,130:75
gi|12057207|gb|AE001439.1|	826801	.	TTG	T	28.5	.	INDEL;DP=141;VDB=0.0161;AF1=0.5;AC1=1;DP4=15,9,1,12;MQ=25;FQ=31.5;PV4=0.0016,2e-05,1,1	GT:PL:GQ	0/1:66,0,153:69
gi|12057207|gb|AE001439.1|	827908	.	GTTTTTTTTTTTTTT	GTTTTTTTTTTT,GTTTTTTTTT,GTTTTTTTT	76.5	.	INDEL;DP=68;VDB=0.0166;AF1=1;AC1=2;DP4=0,0,10,15;MQ=25;FQ=-74.5	GT:PL:GQ	1/1:190,113,73,131,0,107,160,48,73,148:77
gi|12057207|gb|AE001439.1|	830494	.	GCCCCC	GCCCC	3.8	.	INDEL;DP=132;VDB=0.0126;AF1=0.5;AC1=1;DP4=21,14,6,6;MQ=25;FQ=5.8;PV4=0.74,9.3e-09,1,1	GT:PL:GQ	0/1:39,0,134:38
gi|12057207|gb|AE001439.1|	830671	.	CAAAAA	CAAAA	28.5	.	INDEL;DP=96;VDB=0.0168;AF1=0.5;AC1=1;DP4=10,11,11,2;MQ=24;FQ=31.5;PV4=0.067,0.49,0.37,1	GT:PL:GQ	0/1:66,0,135:69
gi|12057207|gb|AE001439.1|	830765	.	ACC	AC	5.08	.	INDEL;DP=123;VDB=0.0153;AF1=0.5;AC1=1;DP4=19,24,16,1;MQ=25;FQ=7.36;PV4=0.00035,1,1,1	GT:PL:GQ	0/1:41,0,178:41
gi|12057207|gb|AE001439.1|	831740	.	TCCCCCC	TCCCCC	35.5	.	INDEL;DP=119;VDB=0.0141;AF1=0.5;AC1=1;DP4=13,19,29,5;MQ=25;FQ=38.5;PV4=0.00026,0.066,0.013,1	GT:PL:GQ	0/1:73,0,104:76
gi|12057207|gb|AE001439.1|	833657	.	ACCC	ACC	17.5	.	INDEL;DP=95;VDB=0.0133;AF1=0.5;AC1=1;DP4=5,14,2,8;MQ=24;FQ=20.5;PV4=1,0.02,0.47,1	GT:PL:GQ	0/1:55,0,147:58
gi|12057207|gb|AE001439.1|	834662	.	GAAAAAA	GAAAAA	9.93	.	INDEL;DP=105;VDB=0.0166;AF1=0.5;AC1=1;DP4=10,8,3,7;MQ=23;FQ=12.7;PV4=0.25,0.0099,0.022,1	GT:PL:GQ	0/1:47,0,96:49
gi|12057207|gb|AE001439.1|	834700	.	CAAAAA	CAAAA	3.8	.	INDEL;DP=98;VDB=0.0163;AF1=0.5;AC1=1;DP4=12,0,7,1;MQ=18;FQ=5.23;PV4=0.4,0.0018,1,1	GT:PL:GQ	0/1:39,0,46:38
gi|12057207|gb|AE001439.1|	838261	.	GCCC	GCC	9.93	.	INDEL;DP=112;VDB=0.0155;AF1=0.5;AC1=1;DP4=30,11,2,10;MQ=25;FQ=12.7;PV4=0.0007,0.096,1,1	GT:PL:GQ	0/1:47,0,160:49
gi|12057207|gb|AE001439.1|	839524	.	AGGG	AGG	28.5	.	INDEL;DP=121;VDB=0.0137;AF1=0.5;AC1=1;DP4=12,15,11,1;MQ=25;FQ=31.5;PV4=0.012,0.17,1,0.088	GT:PL:GQ	0/1:66,0,180:69
gi|12057207|gb|AE001439.1|	840318	.	GAAAA	GAAA	10.8	.	INDEL;DP=100;VDB=0.0152;AF1=0.5;AC1=1;DP4=3,18,0,8;MQ=25;FQ=13.7;PV4=0.54,1,0.33,1	GT:PL:GQ	0/1:48,0,135:50
gi|12057207|gb|AE001439.1|	840545	.	GCC	GC	5.08	.	INDEL;DP=113;VDB=0.0119;AF1=0.5;AC1=1;DP4=21,13,0,13;MQ=24;FQ=7.36;PV4=0.00013,0.076,0.00057,1	GT:PL:GQ	0/1:41,0,171:41
gi|12057207|gb|AE001439.1|	840974	.	GTTTTT	GTTTT	17.5	.	INDEL;DP=98;VDB=0.0153;AF1=0.5;AC1=1;DP4=13,5,6,5;MQ=24;FQ=20.5;PV4=0.43,5.5e-05,1,0.45	GT:PL:GQ	0/1:55,0,114:58
gi|12057207|gb|AE001439.1|	843090	.	ATTTTT	ATTTT	15.6	.	INDEL;DP=110;VDB=0.0151;AF1=0.5;AC1=1;DP4=10,19,4,8;MQ=24;FQ=18.5;PV4=1,1.5e-06,0.11,1	GT:PL:GQ	0/1:53,0,146:56
gi|12057207|gb|AE001439.1|	845194	.	CAAAAAA	CAAAAA	9.04	.	INDEL;DP=135;VDB=0.0122;AF1=0.5;AC1=1;DP4=7,21,12,3;MQ=24;FQ=11.8;PV4=0.00098,0.017,0.0076,1	GT:PL:GQ	0/1:46,0,107:48
gi|12057207|gb|AE001439.1|	845236	.	TA	TAA	8.18	.	INDEL;DP=137;VDB=0.0163;AF1=0.5;AC1=1;DP4=5,18,0,9;MQ=25;FQ=10.8;PV4=0.29,0.1,1,1	GT:PL:GQ	0/1:45,0,160:47
gi|12057207|gb|AE001439.1|	849469	.	CAA	CAAA	3.8	.	INDEL;DP=97;VDB=0.0085;AF1=0.5;AC1=1;DP4=28,9,8,2;MQ=25;FQ=5.8;PV4=1,1,1,1	GT:PL:GQ	0/1:39,0,157:38
gi|12057207|gb|AE001439.1|	850131	.	ACC	AC	7.35	.	INDEL;DP=70;VDB=0.0125;AF1=0.5;AC1=1;DP4=3,11,6,0;MQ=24;FQ=9.94;PV4=0.0022,1,0.019,0.027	GT:PL:GQ	0/1:44,0,110:45
gi|12057207|gb|AE001439.1|	850714	.	TAAAA	TAAAAA	32.5	.	INDEL;DP=117;VDB=0.0162;AF1=0.5;AC1=1;DP4=19,22,6,7;MQ=25;FQ=35.5;PV4=1,1,1,1	GT:PL:GQ	0/1:70,0,180:73
gi|12057207|gb|AE001439.1|	851127	.	CAAAAA	CAAAA	49.5	.	INDEL;DP=128;VDB=0.0126;AF1=0.5;AC1=1;DP4=17,15,3,21;MQ=24;FQ=52.5;PV4=0.002,0.0014,0.32,1	GT:PL:GQ	0/1:87,0,140:90
gi|12057207|gb|AE001439.1|	854372	.	ACCC	ACC	43.5	.	INDEL;DP=123;VDB=0.0166;AF1=0.5;AC1=1;DP4=18,10,27,0;MQ=24;FQ=46.5;PV4=0.00074,0.038,1,1	GT:PL:GQ	0/1:81,0,167:84
gi|12057207|gb|AE001439.1|	858096	.	CGA	CA	6.55	.	INDEL;DP=118;VDB=0.0171;AF1=0.5;AC1=1;DP4=15,21,0,16;MQ=25;FQ=9.05;PV4=0.002,0.2,1,1	GT:PL:GQ	0/1:43,0,189:44
gi|12057207|gb|AE001439.1|	864778	.	A	AC	3.25	.	INDEL;DP=34;VDB=0.0170;AF1=0.5;AC1=1;DP4=3,0,0,3;MQ=24;FQ=4.66;PV4=0.1,0.18,0.058,1	GT:PL:GQ	0/1:38,0,46:36
gi|12057207|gb|AE001439.1|	867626	.	GTTTTT	GTTTT	3.25	.	INDEL;DP=83;VDB=0.0083;AF1=0.5;AC1=1;DP4=15,1,1,7;MQ=24;FQ=5.09;PV4=0.00018,0.00032,0.00032,1	GT:PL:GQ	0/1:38,0,76:37
gi|12057207|gb|AE001439.1|	867958	.	AGGGG	AGGG,AGG	155	.	INDEL;DP=107;VDB=0.0151;AF1=1;AC1=2;DP4=0,0,38,5;MQ=25;FQ=-161	GT:PL:GQ	1/1:196,126,0,190,104,187:99
gi|12057207|gb|AE001439.1|	869881	.	GCC	GC	18.5	.	INDEL;DP=127;VDB=0.0162;AF1=0.5;AC1=1;DP4=13,22,3,9;MQ=25;FQ=21.5;PV4=0.51,0.18,0.28,0.43	GT:PL:GQ	0/1:56,0,172:59
gi|12057207|gb|AE001439.1|	871829	.	TCCCCCC	TCCCCC	20.5	.	INDEL;DP=112;VDB=0.0138;AF1=0.5;AC1=1;DP4=4,20,9,7;MQ=25;FQ=23.5;PV4=0.015,0.017,0.074,1	GT:PL:GQ	0/1:58,0,87:61
gi|12057207|gb|AE001439.1|	878585	.	TGGGG	TGGG	22.5	.	INDEL;DP=106;VDB=0.0162;AF1=0.5;AC1=1;DP4=15,15,0,16;MQ=24;FQ=25.5;PV4=0.00055,0.0015,1,1	GT:PL:GQ	0/1:60,0,184:63
gi|12057207|gb|AE001439.1|	879254	.	AGGG	AGG	59.5	.	INDEL;DP=102;VDB=0.0155;AF1=0.5;AC1=1;DP4=6,7,4,6;MQ=24;FQ=62.5;PV4=1,0.021,0.23,1	GT:PL:GQ	0/1:97,0,146:99
gi|12057207|gb|AE001439.1|	879853	.	ATTTTT	ATTTT	4.42	.	INDEL;DP=105;VDB=0.0164;AF1=0.5;AC1=1;DP4=10,18,13,3;MQ=24;FQ=6.56;PV4=0.005,1,0.26,0.48	GT:PL:GQ	0/1:40,0,130:40
gi|12057207|gb|AE001439.1|	880534	.	AGG	AG	49.5	.	INDEL;DP=96;VDB=0.0129;AF1=0.5;AC1=1;DP4=1,5,12,0;MQ=25;FQ=21.5;PV4=0.0007,0.38,0.21,1	GT:PL:GQ	0/1:87,0,56:59
gi|12057207|gb|AE001439.1|	882412	.	GCCCCCCC	GCCCCCC	5.79	.	INDEL;DP=78;VDB=0.0080;AF1=0.5;AC1=1;DP4=6,10,11,3;MQ=24;FQ=8.19;PV4=0.033,1,1,0.28	GT:PL:GQ	0/1:42,0,71:43
gi|12057207|gb|AE001439.1|	882825	.	AGGG	AGG	56.5	.	INDEL;DP=124;VDB=0.0157;AF1=0.5;AC1=1;DP4=26,36,10,12;MQ=25;FQ=59.5;PV4=0.81,0.0005,1,0.35	GT:PL:GQ	0/1:94,0,181:97
gi|12057207|gb|AE001439.1|	883614	.	AGGG	AG,AGG	59.5	.	INDEL;DP=109;VDB=0.0160;AF1=1;AC1=2;DP4=1,1,18,38;MQ=24;FQ=-98.5;PV4=1,1,0.42,1	GT:PL:GQ	1/1:240,204,140,145,0,97:99
gi|12057207|gb|AE001439.1|	884594	.	TAAAAAAA	TAAAAAA	14.6	.	INDEL;DP=130;VDB=0.0165;AF1=0.5;AC1=1;DP4=19,12,5,24;MQ=25;FQ=17.4;PV4=0.00063,1,1,1	GT:PL:GQ	0/1:52,0,67:55
gi|12057207|gb|AE001439.1|	888649	.	GTTTTTTTTTTTTTTT	GTTTTTTTTTTT,GTTTTTTTTTT	114	.	INDEL;DP=48;VDB=0.0171;AF1=1;AC1=2;DP4=0,0,11,4;MQ=24;FQ=-76.5	GT:PL:GQ	1/1:155,42,0,146,21,143:81
gi|12057207|gb|AE001439.1|	888815	.	TAAAA	TAAA	5.79	.	INDEL;DP=79;VDB=0.0140;AF1=0.5;AC1=1;DP4=8,15,0,9;MQ=24;FQ=8.19;PV4=0.07,0.0026,1,1	GT:PL:GQ	0/1:42,0,168:43
gi|12057207|gb|AE001439.1|	890260	.	GCCCC	GCCC	43.5	.	INDEL;DP=118;VDB=0.0150;AF1=0.5;AC1=1;DP4=1,30,3,9;MQ=24;FQ=46.4;PV4=0.059,0.0011,0.44,1	GT:PL:GQ	0/1:81,0,99:84
gi|12057207|gb|AE001439.1|	894337	.	CAAAAAA	CAAAAA	8.18	.	INDEL;DP=111;VDB=0.0150;AF1=0.5;AC1=1;DP4=15,23,10,7;MQ=24;FQ=10.8;PV4=0.24,7.3e-08,0.042,1	GT:PL:GQ	0/1:45,0,115:47
gi|12057207|gb|AE001439.1|	895483	.	TGG	TG	51.5	.	INDEL;DP=128;VDB=0.0153;AF1=0.5;AC1=1;DP4=16,17,1,22;MQ=25;FQ=54.5;PV4=0.00033,0.42,0.14,1	GT:PL:GQ	0/1:89,0,187:92
gi|12057207|gb|AE001439.1|	897825	.	GTTTTTTTT	GTTTTTTT,GTTTTTT	43.5	.	INDEL;DP=115;VDB=0.0133;AF1=1;AC1=2;DP4=0,0,26,22;MQ=24;FQ=-150	GT:PL:GQ	1/1:122,153,38,67,0,37:99
gi|12057207|gb|AE001439.1|	900818	.	GCCCC	GCCC	40.5	.	INDEL;DP=124;VDB=0.0169;AF1=0.5;AC1=1;DP4=36,20,5,16;MQ=25;FQ=43.5;PV4=0.002,0.0032,0.25,0.28	GT:PL:GQ	0/1:78,0,168:81
gi|12057207|gb|AE001439.1|	905079	.	AGGGGGGGGGGGGGG	AGGGGGGGGGGG,AGGGGGGGGGG,AGGGGGGGGG	49.5	.	INDEL;DP=61;VDB=0.0166;AF1=1;AC1=2;DP4=0,0,14,0;MQ=24;FQ=-70.5	GT:PL:GQ	1/1:90,36,0,80,14,77,80,14,66,77:69
gi|12057207|gb|AE001439.1|	905286	.	GC	G,GAC	170	.	INDEL;DP=102;VDB=0.0123;AF1=1;AC1=2;DP4=0,1,20,14;MQ=24;FQ=-107;PV4=0.43,0.21,1,0.35	GT:PL:GQ	1/1:211,72,0,189,37,192:99
gi|12057207|gb|AE001439.1|	906866	.	AC	ACC	23.5	.	INDEL;DP=86;VDB=0.0145;AF1=0.5;AC1=1;DP4=7,17,0,12;MQ=25;FQ=26.5;PV4=0.07,1,0.39,1	GT:PL:GQ	0/1:61,0,164:64
gi|12057207|gb|AE001439.1|	908481	.	ACCCC	ACCC	14.6	.	INDEL;DP=126;VDB=0.0165;AF1=0.5;AC1=1;DP4=16,11,13,0;MQ=24;FQ=17.6;PV4=0.0074,0.006,1,1	GT:PL:GQ	0/1:52,0,174:55
gi|12057207|gb|AE001439.1|	912534	.	GTTT	GTT	49.5	.	INDEL;DP=101;VDB=0.0141;AF1=0.5;AC1=1;DP4=9,10,2,9;MQ=24;FQ=52.5;PV4=0.14,0.02,1,1	GT:PL:GQ	0/1:87,0,167:90
gi|12057207|gb|AE001439.1|	914701	.	TAAAA	TAAA	5.79	.	INDEL;DP=130;VDB=0.0120;AF1=0.5;AC1=1;DP4=24,16,6,4;MQ=24;FQ=8.19;PV4=1,0.046,1,1	GT:PL:GQ	0/1:42,0,164:43
gi|12057207|gb|AE001439.1|	915702	.	GAA	GAAA	109	.	INDEL;DP=106;VDB=0.0166;AF1=1;AC1=2;DP4=0,0,4,6;MQ=24;FQ=-64.5	GT:PL:GQ	1/1:150,30,0:57
gi|12057207|gb|AE001439.1|	920176	.	AGGG	AGG	21.5	.	INDEL;DP=134;VDB=0.0160;AF1=0.5;AC1=1;DP4=26,21,20,1;MQ=25;FQ=24.5;PV4=0.00079,0.00025,0.24,1	GT:PL:GQ	0/1:59,0,183:62
gi|12057207|gb|AE001439.1|	925015	.	GCCC	GCC	37.5	.	INDEL;DP=122;VDB=0.0169;AF1=0.5;AC1=1;DP4=16,11,19,0;MQ=25;FQ=40.5;PV4=0.0012,0.15,1,1	GT:PL:GQ	0/1:75,0,177:78
gi|12057207|gb|AE001439.1|	926631	.	ACCC	ACC	4.42	.	INDEL;DP=107;VDB=0.0162;AF1=0.5;AC1=1;DP4=9,27,10,1;MQ=24;FQ=6.56;PV4=0.00015,0.13,0.0022,0.17	GT:PL:GQ	0/1:40,0,174:40
gi|12057207|gb|AE001439.1|	927324	.	TAAAAAA	TAAAAA	46.5	.	INDEL;DP=145;VDB=0.0153;AF1=0.5;AC1=1;DP4=18,11,5,21;MQ=25;FQ=49.3;PV4=0.0023,1,0.018,1	GT:PL:GQ	0/1:84,0,97:87
gi|12057207|gb|AE001439.1|	928115	.	AACC	AC	17.5	.	INDEL;DP=122;VDB=0.0159;AF1=0.5;AC1=1;DP4=5,21,9,3;MQ=24;FQ=20.5;PV4=0.0026,0.00018,1.8e-05,1	GT:PL:GQ	0/1:55,0,162:58
gi|12057207|gb|AE001439.1|	931293	.	GTTTTTTTTTTTTTTTTTT	GTTTTTTTTTTT,GTTTTTTTTTTTT	172	.	INDEL;DP=59;VDB=0.0063;AF1=1;AC1=2;DP4=0,0,11,9;MQ=24;FQ=-91.5	GT:PL:GQ	1/1:213,57,0,204,36,201:99
gi|12057207|gb|AE001439.1|	932971	.	TGG	TG	29.5	.	INDEL;DP=129;VDB=0.0142;AF1=0.5;AC1=1;DP4=21,26,1,21;MQ=25;FQ=32.5;PV4=0.00068,0.00014,1,1	GT:PL:GQ	0/1:67,0,191:70
gi|12057207|gb|AE001439.1|	936111	.	ACCCCC	ACCCC	37.5	.	INDEL;DP=120;VDB=0.0150;AF1=0.5;AC1=1;DP4=28,15,4,21;MQ=25;FQ=40.5;PV4=0.00012,4e-05,1,1	GT:PL:GQ	0/1:75,0,131:78
gi|12057207|gb|AE001439.1|	937090	.	AAAAAAAAAAATA	AA	47.7	.	INDEL;DP=60;VDB=0.0166;AF1=0.7304;AC1=1;DP4=1,0,3,3;MQ=23;FQ=-32.5;PV4=1,1,0.45,1	GT:PL:GQ	0/1:84,0,2:5
gi|12057207|gb|AE001439.1|	937442	.	AGGG	AGG	137	.	INDEL;DP=135;VDB=0.0156;AF1=0.5;AC1=1;DP4=12,16,31,18;MQ=24;FQ=106;PV4=0.099,0.074,1,0.28	GT:PL:GQ	0/1:175,0,141:99
gi|12057207|gb|AE001439.1|	937489	.	CA	CAA	7.35	.	INDEL;DP=136;VDB=0.0161;AF1=0.5;AC1=1;DP4=14,14,0,10;MQ=25;FQ=9.94;PV4=0.006,1,1,1	GT:PL:GQ	0/1:44,0,162:45
gi|12057207|gb|AE001439.1|	938194	.	ACCC	ACC	12.7	.	INDEL;DP=89;VDB=0.0160;AF1=0.5;AC1=1;DP4=14,15,11,0;MQ=25;FQ=15.6;PV4=0.0026,0.32,1,1	GT:PL:GQ	0/1:50,0,182:53
gi|12057207|gb|AE001439.1|	940984	.	AGG	AG	34.5	.	INDEL;DP=117;VDB=0.0168;AF1=0.5;AC1=1;DP4=14,15,18,0;MQ=25;FQ=37.5;PV4=0.0002,1,0.27,1	GT:PL:GQ	0/1:72,0,179:75
gi|12057207|gb|AE001439.1|	943214	.	AGGG	AGG,AG	171	.	INDEL;DP=129;VDB=0.0165;AF1=1;AC1=2;DP4=1,2,19,41;MQ=24;FQ=-136;PV4=1,0.12,1,0.27	GT:PL:GQ	1/1:212,101,0,176,60,194:99
gi|12057207|gb|AE001439.1|	946314	.	CTTT	CTT	49.5	.	INDEL;DP=113;VDB=0.0165;AF1=0.5;AC1=1;DP4=16,14,1,16;MQ=25;FQ=52.5;PV4=0.0013,0.035,0.28,1	GT:PL:GQ	0/1:87,0,189:90
gi|12057207|gb|AE001439.1|	946515	.	CTT	CT	24.5	.	INDEL;DP=92;VDB=0.0151;AF1=0.5;AC1=1;DP4=27,11,2,13;MQ=24;FQ=27.5;PV4=0.00018,0.01,1,1	GT:PL:GQ	0/1:62,0,169:65
gi|12057207|gb|AE001439.1|	946888	.	GCC	GC	60.5	.	INDEL;DP=121;VDB=0.0148;AF1=0.5;AC1=1;DP4=14,15,2,17;MQ=24;FQ=63.5;PV4=0.011,0.28,0.22,1	GT:PL:GQ	0/1:98,0,182:99
gi|12057207|gb|AE001439.1|	951006	.	TGGGG	TGGG	9.93	.	INDEL;DP=122;VDB=0.0173;AF1=0.5;AC1=1;DP4=16,32,9,5;MQ=25;FQ=12.7;PV4=0.062,3e-05,0.1,1	GT:PL:GQ	0/1:47,0,181:49
gi|12057207|gb|AE001439.1|	952689	.	TAAAA	TAAA	9.93	.	INDEL;DP=107;VDB=0.0166;AF1=0.5;AC1=1;DP4=25,11,9,2;MQ=25;FQ=12.7;PV4=0.7,0.0043,0.31,1	GT:PL:GQ	0/1:47,0,170:49
gi|12057207|gb|AE001439.1|	954639	.	TAA	TA	26.6	.	INDEL;DP=130;VDB=0.0153;AF1=0.5102;AC1=1;DP4=1,1,2,2;MQ=24;FQ=-20.6;PV4=1,1,0.089,0.27	GT:PL:GQ	0/1:64,0,14:17
gi|12057207|gb|AE001439.1|	958344	.	TAAAAAA	TAAAAA	3.25	.	INDEL;DP=112;VDB=0.0141;AF1=0.5;AC1=1;DP4=22,12,7,7;MQ=25;FQ=5.09;PV4=0.52,0.0025,0.34,1	GT:PL:GQ	0/1:38,0,97:37
gi|12057207|gb|AE001439.1|	959632	.	AGGG	AGG	52.5	.	INDEL;DP=112;VDB=0.0157;AF1=0.5;AC1=1;DP4=20,14,2,19;MQ=25;FQ=55.5;PV4=0.00049,0.00024,0.057,1	GT:PL:GQ	0/1:90,0,184:93
gi|12057207|gb|AE001439.1|	961506	.	CTAT	CTTAT	12.7	.	INDEL;DP=113;VDB=0.0167;AF1=0.5;AC1=1;DP4=2,11,6,0;MQ=25;FQ=15.6;PV4=0.001,1,1,1	GT:PL:GQ	0/1:50,0,116:53
gi|12057207|gb|AE001439.1|	961873	.	GTTTT	GTTT	3.25	.	INDEL;DP=76;VDB=0.0166;AF1=0.5;AC1=1;DP4=12,6,6,1;MQ=24;FQ=5.09;PV4=0.63,0.029,0.15,1	GT:PL:GQ	0/1:38,0,155:37
gi|12057207|gb|AE001439.1|	966026	.	TGGGG	TGGG	51.5	.	INDEL;DP=119;VDB=0.0166;AF1=0.5;AC1=1;DP4=8,3,1,11;MQ=24;FQ=54.4;PV4=0.0028,0.083,1,1	GT:PL:GQ	0/1:89,0,110:92
gi|12057207|gb|AE001439.1|	969377	.	GCCCCC	GCCCC	63.5	.	INDEL;DP=106;VDB=0.0166;AF1=0.5;AC1=1;DP4=15,11,6,16;MQ=25;FQ=66.5;PV4=0.045,9.7e-05,0.44,1	GT:PL:GQ	0/1:101,0,134:99
gi|12057207|gb|AE001439.1|	970277	.	AGGGGGG	AGGGGG	16.6	.	INDEL;DP=117;VDB=0.0171;AF1=0.5;AC1=1;DP4=22,16,6,16;MQ=25;FQ=19.5;PV4=0.032,0.46,1,1	GT:PL:GQ	0/1:54,0,104:57
gi|12057207|gb|AE001439.1|	970784	.	CTTTT	CTTT	19.5	.	INDEL;DP=107;VDB=0.0152;AF1=0.5;AC1=1;DP4=13,11,12,0;MQ=25;FQ=22.5;PV4=0.0059,0.13,1,1	GT:PL:GQ	0/1:57,0,169:60
gi|12057207|gb|AE001439.1|	971979	.	TCCCCCC	TCCCCC	25.5	.	INDEL;DP=95;VDB=0.0154;AF1=0.5;AC1=1;DP4=10,12,17,3;MQ=25;FQ=28.5;PV4=0.011,0.0065,0.41,1	GT:PL:GQ	0/1:63,0,102:66
gi|12057207|gb|AE001439.1|	973053	.	GCCCCC	GCCCC	82.5	.	INDEL;DP=111;VDB=0.0164;AF1=0.5;AC1=1;DP4=16,1,7,12;MQ=25;FQ=33.5;PV4=0.00043,0.017,0.28,1	GT:PL:GQ	0/1:120,0,68:71
gi|12057207|gb|AE001439.1|	974199	.	AGGG	AGG	23.5	.	INDEL;DP=123;VDB=0.0129;AF1=0.5;AC1=1;DP4=29,23,8,7;MQ=25;FQ=26.5;PV4=1,0.021,1,1	GT:PL:GQ	0/1:61,0,164:64
gi|12057207|gb|AE001439.1|	974581	.	GAA	GA	194	.	INDEL;DP=128;VDB=0.0145;AF1=1;AC1=2;DP4=0,0,33,20;MQ=25;FQ=-195	GT:PL:GQ	1/1:235,160,0:99
gi|12057207|gb|AE001439.1|	975082	.	CAAAA	CAAA,CAA	190	.	INDEL;DP=107;VDB=0.0155;AF1=1;AC1=2;DP4=0,0,26,20;MQ=24;FQ=-170	GT:PL:GQ	1/1:231,135,0,229,117,226:99
gi|12057207|gb|AE001439.1|	975901	.	GCCCCC	GCCCC	4.42	.	INDEL;DP=125;VDB=0.0154;AF1=0.5;AC1=1;DP4=13,16,1,11;MQ=24;FQ=6.56;PV4=0.033,0.0005,0.34,1	GT:PL:GQ	0/1:40,0,148:40
gi|12057207|gb|AE001439.1|	975961	.	ATTTTTT	ATTTTT	10.8	.	INDEL;DP=126;VDB=0.0141;AF1=0.5;AC1=1;DP4=18,21,4,14;MQ=25;FQ=13.7;PV4=0.14,0.35,0.47,1	GT:PL:GQ	0/1:48,0,107:50
gi|12057207|gb|AE001439.1|	978523	.	CTTTTTTT	CTTTTT	10.8	.	INDEL;DP=109;VDB=0.0162;AF1=0.5;AC1=1;DP4=7,7,12,5;MQ=23;FQ=12.3;PV4=0.29,1,1,1	GT:PL:GQ	0/1:48,0,52:49
gi|12057207|gb|AE001439.1|	978610	.	GCCC	GCC	17.5	.	INDEL;DP=109;VDB=0.0138;AF1=0.5;AC1=1;DP4=10,7,8,0;MQ=25;FQ=20.5;PV4=0.057,1,1,0.36	GT:PL:GQ	0/1:55,0,158:58
gi|12057207|gb|AE001439.1|	979587	.	GCCCCCCC	GCCCCCC	3.8	.	INDEL;DP=128;VDB=0.0120;AF1=0.5;AC1=1;DP4=13,28,8,15;MQ=25;FQ=5.8;PV4=1,0.044,1,0.17	GT:PL:GQ	0/1:39,0,81:38
gi|12057207|gb|AE001439.1|	981375	.	GTTTTTTT	GTTTTTT	11.8	.	INDEL;DP=117;VDB=0.0168;AF1=0.5;AC1=1;DP4=14,13,7,13;MQ=25;FQ=14.6;PV4=0.37,1,0.28,0.31	GT:PL:GQ	0/1:49,0,76:51
gi|12057207|gb|AE001439.1|	984860	.	GTTTTT	GTTTT	16.6	.	INDEL;DP=140;VDB=0.0156;AF1=0.5;AC1=1;DP4=13,15,17,1;MQ=25;FQ=19.5;PV4=0.0011,0.36,0.46,1	GT:PL:GQ	0/1:54,0,134:57
gi|12057207|gb|AE001439.1|	985401	.	GCC	GC	3.25	.	INDEL;DP=119;VDB=0.0166;AF1=0.5;AC1=1;DP4=20,11,0,10;MQ=25;FQ=5.09;PV4=0.00048,0.19,1,1	GT:PL:GQ	0/1:38,0,177:37
gi|12057207|gb|AE001439.1|	989187	.	GTTTT	GTTT	36.5	.	INDEL;DP=118;VDB=0.0165;AF1=0.5;AC1=1;DP4=16,22,12,3;MQ=24;FQ=39.5;PV4=0.016,1,0.074,1	GT:PL:GQ	0/1:74,0,178:77
gi|12057207|gb|AE001439.1|	995983	.	GCCCCCC	GCCCCC	19.5	.	INDEL;DP=137;VDB=0.0154;AF1=0.5;AC1=1;DP4=26,17,6,18;MQ=25;FQ=22.5;PV4=0.01,1,0.0055,1	GT:PL:GQ	0/1:57,0,95:60
gi|12057207|gb|AE001439.1|	996718	.	GCCCC	GCCC	14.6	.	INDEL;DP=128;VDB=0.0139;AF1=0.5;AC1=1;DP4=19,23,14,1;MQ=24;FQ=17.6;PV4=0.0017,1,1,1	GT:PL:GQ	0/1:52,0,165:55
gi|12057207|gb|AE001439.1|	998354	.	GCC	GC	11.8	.	INDEL;DP=128;VDB=0.0115;AF1=0.5;AC1=1;DP4=15,13,0,13;MQ=25;FQ=14.6;PV4=0.0011,1,1,1	GT:PL:GQ	0/1:49,0,172:51
gi|12057207|gb|AE001439.1|	998963	.	TC	T	7.35	.	INDEL;DP=117;VDB=0.0164;AF1=0.5;AC1=1;DP4=15,14,10,0;MQ=25;FQ=9.94;PV4=0.0066,1,1,0.26	GT:PL:GQ	0/1:44,0,179:45
gi|12057207|gb|AE001439.1|	999924	.	CAAAAA	CAAAA	62.5	.	INDEL;DP=111;VDB=0.0165;AF1=0.5;AC1=1;DP4=23,7,11,9;MQ=25;FQ=65.3;PV4=0.13,0.0069,1,1	GT:PL:GQ	0/1:100,0,113:99
gi|12057207|gb|AE001439.1|	1002423	.	TAAAA	TAAA	29.5	.	INDEL;DP=106;VDB=0.0140;AF1=0.5;AC1=1;DP4=8,26,2,12;MQ=24;FQ=32.5;PV4=0.7,7.5e-05,0.32,1	GT:PL:GQ	0/1:67,0,167:70
gi|12057207|gb|AE001439.1|	1004282	.	CAAAAAA	CAAAAA	17.5	.	INDEL;DP=129;VDB=0.0156;AF1=0.5;AC1=1;DP4=8,24,14,5;MQ=25;FQ=20.5;PV4=0.0011,1.8e-13,1,1	GT:PL:GQ	0/1:55,0,111:58
gi|12057207|gb|AE001439.1|	1004794	.	TGGGG	TGGG	41.5	.	INDEL;DP=142;VDB=0.0127;AF1=0.5;AC1=1;DP4=23,26,20,3;MQ=25;FQ=44.5;PV4=0.0017,4.7e-07,0.11,0.16	GT:PL:GQ	0/1:79,0,188:82
gi|12057207|gb|AE001439.1|	1006202	.	GCC	GC	43.5	.	INDEL;DP=105;VDB=0.0162;AF1=0.5;AC1=1;DP4=16,11,2,14;MQ=25;FQ=46.5;PV4=0.0038,0.00026,1,1	GT:PL:GQ	0/1:81,0,184:84
gi|12057207|gb|AE001439.1|	1009452	.	TCCC	TCC	31.5	.	INDEL;DP=124;VDB=0.0126;AF1=0.5;AC1=1;DP4=13,21,14,1;MQ=24;FQ=34.5;PV4=0.00041,1,0.024,0.27	GT:PL:GQ	0/1:69,0,174:72
gi|12057207|gb|AE001439.1|	1010221	.	AGGGGGG	AGGGGG	14.6	.	INDEL;DP=149;VDB=0.0156;AF1=0.5;AC1=1;DP4=22,22,23,5;MQ=24;FQ=17.6;PV4=0.0068,0.00023,1,1	GT:PL:GQ	0/1:52,0,110:55
gi|12057207|gb|AE001439.1|	1010684	.	AGGGG	AGGG	29.5	.	INDEL;DP=117;VDB=0.0112;AF1=0.5;AC1=1;DP4=27,10,22,0;MQ=24;FQ=32.5;PV4=0.0092,0.13,0.06,0.16	GT:PL:GQ	0/1:67,0,173:70
gi|12057207|gb|AE001439.1|	1012095	.	C	CT	201	.	INDEL;DP=109;VDB=0.0168;AF1=1;AC1=2;DP4=0,0,33,33;MQ=24;FQ=-234	GT:PL:GQ	1/1:242,199,0:99
gi|12057207|gb|AE001439.1|	1012522	.	AGG	AG	3.8	.	INDEL;DP=113;VDB=0.0141;AF1=0.5;AC1=1;DP4=19,15,3,5;MQ=25;FQ=5.8;PV4=0.45,0.19,0.2,1	GT:PL:GQ	0/1:39,0,172:38
gi|12057207|gb|AE001439.1|	1016162	.	TGGG	TGG	28.5	.	INDEL;DP=112;VDB=0.0118;AF1=0.5;AC1=1;DP4=4,17,10,2;MQ=24;FQ=31.5;PV4=0.00064,0.0038,0.0027,1	GT:PL:GQ	0/1:66,0,145:69
gi|12057207|gb|AE001439.1|	1016306	.	GCCC	GCC	60.5	.	INDEL;DP=104;VDB=0.0156;AF1=0.5;AC1=1;DP4=9,5,3,7;MQ=24;FQ=63.5;PV4=0.21,0.24,1,0.0018	GT:PL:GQ	0/1:98,0,137:99
gi|12057207|gb|AE001439.1|	1016346	.	TAAAAAA	TAAAAA	3.8	.	INDEL;DP=119;VDB=0.0161;AF1=0.5;AC1=1;DP4=9,22,8,6;MQ=24;FQ=5.8;PV4=0.1,1,0.17,1	GT:PL:GQ	0/1:39,0,108:38
gi|12057207|gb|AE001439.1|	1017163	.	ACCC	ACC	22.5	.	INDEL;DP=113;VDB=0.0134;AF1=0.5;AC1=1;DP4=16,14,2,9;MQ=24;FQ=25.5;PV4=0.075,0.12,1,1	GT:PL:GQ	0/1:60,0,170:63
gi|12057207|gb|AE001439.1|	1017392	.	CAAAAA	CAAAA	18.5	.	INDEL;DP=106;VDB=0.0158;AF1=0.5;AC1=1;DP4=11,17,13,2;MQ=24;FQ=21.5;PV4=0.0038,1,1,1	GT:PL:GQ	0/1:56,0,141:59
gi|12057207|gb|AE001439.1|	1021568	.	TGGG	TGG	12.7	.	INDEL;DP=100;VDB=0.0126;AF1=0.5;AC1=1;DP4=9,11,8,3;MQ=24;FQ=15.6;PV4=0.26,5.5e-06,0.12,0.12	GT:PL:GQ	0/1:50,0,172:53
gi|12057207|gb|AE001439.1|	1023198	.	GTTTTTTT	GTTTTTT	6.55	.	INDEL;DP=105;VDB=0.0156;AF1=0.5;AC1=1;DP4=18,8,3,16;MQ=24;FQ=9.02;PV4=0.00069,0.073,0.072,1	GT:PL:GQ	0/1:43,0,64:44
gi|12057207|gb|AE001439.1|	1025012	.	CAAA	CAA	11.8	.	INDEL;DP=123;VDB=0.0131;AF1=0.5;AC1=1;DP4=19,18,1,12;MQ=25;FQ=14.6;PV4=0.0075,1,0.32,1	GT:PL:GQ	0/1:49,0,178:51
gi|12057207|gb|AE001439.1|	1028720	.	GCC	GC	67.5	.	INDEL;DP=130;VDB=0.0165;AF1=0.5;AC1=1;DP4=17,17,7,9;MQ=25;FQ=70.5;PV4=0.77,0.085,1,1	GT:PL:GQ	0/1:105,0,185:99
gi|12057207|gb|AE001439.1|	1029321	.	AGGG	AGG	8.18	.	INDEL;DP=89;VDB=0.0154;AF1=0.5;AC1=1;DP4=4,16,8,0;MQ=25;FQ=10.8;PV4=0.00016,0.42,0.26,1	GT:PL:GQ	0/1:45,0,148:47
gi|12057207|gb|AE001439.1|	1031931	.	GCC	GCCC	197	.	INDEL;DP=92;VDB=0.0134;AF1=1;AC1=2;DP4=0,0,18,30;MQ=25;FQ=-179	GT:PL:GQ	1/1:238,144,0:99
gi|12057207|gb|AE001439.1|	1033033	.	AGG	AG	34.5	.	INDEL;DP=110;VDB=0.0146;AF1=0.5;AC1=1;DP4=10,12,11,1;MQ=24;FQ=37.5;PV4=0.011,0.12,0.23,1	GT:PL:GQ	0/1:72,0,170:75
gi|12057207|gb|AE001439.1|	1034746	.	AGG	AG	26.5	.	INDEL;DP=98;VDB=0.0125;AF1=0.5;AC1=1;DP4=16,11,14,0;MQ=24;FQ=29.5;PV4=0.0071,0.15,0.47,0.39	GT:PL:GQ	0/1:64,0,177:67
gi|12057207|gb|AE001439.1|	1035414	.	AAC	A	31.5	.	INDEL;DP=119;VDB=0.0159;AF1=0.5;AC1=1;DP4=22,9,4,6;MQ=24;FQ=34.5;PV4=0.13,0.01,0.35,1	GT:PL:GQ	0/1:69,0,168:72
gi|12057207|gb|AE001439.1|	1036283	.	ACCC	ACC	53.5	.	INDEL;DP=87;VDB=0.0164;AF1=0.5;AC1=1;DP4=1,10,10,3;MQ=24;FQ=48.7;PV4=0.0013,0.32,0.32,1	GT:PL:GQ	0/1:91,0,84:86
gi|12057207|gb|AE001439.1|	1036912	.	TAAAAAA	TAAAAA	8.18	.	INDEL;DP=104;VDB=0.0162;AF1=0.5;AC1=1;DP4=12,6,5,5;MQ=24;FQ=10.8;PV4=0.44,0.3,0.35,1	GT:PL:GQ	0/1:45,0,93:47
gi|12057207|gb|AE001439.1|	1038899	.	ACCC	ACC	6.55	.	INDEL;DP=100;VDB=0.0167;AF1=0.5;AC1=1;DP4=15,7,8,0;MQ=24;FQ=9.05;PV4=0.14,0.31,1,0.086	GT:PL:GQ	0/1:43,0,157:44
gi|12057207|gb|AE001439.1|	1044712	.	CTTTTT	CTTTT	3.25	.	INDEL;DP=104;VDB=0.0064;AF1=0.5;AC1=1;DP4=0,15,4,2;MQ=24;FQ=5.08;PV4=0.0025,1,1,1	GT:PL:GQ	0/1:38,0,64:37
gi|12057207|gb|AE001439.1|	1044761	.	ATT	ATTT	189	.	INDEL;DP=117;VDB=0.0109;AF1=1;AC1=2;DP4=0,0,19,22;MQ=24;FQ=-158	GT:PL:GQ	1/1:230,123,0:99
gi|12057207|gb|AE001439.1|	1045635	.	GAAA	GAATTGAAAAATCGCTAGATTTAAAATCAAAA,GAATTGAAAATCGCTAGATTTAAAATCAAAA,GAAATTGAAAAATCGCTAGATTTAAAATCAAAA	170	.	INDEL;DP=81;VDB=0.0169;AF1=1;AC1=2;DP4=0,0,13,34;MQ=24;FQ=-137	GT:PL:GQ	1/1:246,137,35,189,0,165,220,54,133,205:99
gi|12057207|gb|AE001439.1|	1051967	.	CA	CAA	214	.	INDEL;DP=124;VDB=0.0132;AF1=1;AC1=2;DP4=0,0,29,45;MQ=25;FQ=-258	GT:PL:GQ	1/1:255,223,0:99
gi|12057207|gb|AE001439.1|	1052159	.	TAAAAAAA	TAAAAAA	4.42	.	INDEL;DP=107;VDB=0.0164;AF1=0.5;AC1=1;DP4=8,7,4,14;MQ=24;FQ=6.51;PV4=0.083,0.47,1,1	GT:PL:GQ	0/1:46,6,64:40
gi|12057207|gb|AE001439.1|	1052631	.	ATTTTT	ATTTT	3.25	.	INDEL;DP=130;VDB=0.0157;AF1=0.5;AC1=1;DP4=21,15,8,9;MQ=25;FQ=5.09;PV4=0.56,0.09,0.086,1	GT:PL:GQ	0/1:38,0,125:37
gi|12057207|gb|AE001439.1|	1053496	.	GCCCC	GCCC	14.6	.	INDEL;DP=119;VDB=0.0165;AF1=0.5;AC1=1;DP4=21,23,4,13;MQ=24;FQ=17.6;PV4=0.15,1.1e-05,1,1	GT:PL:GQ	0/1:52,0,177:55
gi|12057207|gb|AE001439.1|	1062504	.	GAAA	GAAAA	6.55	.	INDEL;DP=112;VDB=0.0165;AF1=0.5;AC1=1;DP4=16,20,4,5;MQ=25;FQ=9.05;PV4=1,1,1,1	GT:PL:GQ	0/1:43,0,179:44
gi|12057207|gb|AE001439.1|	1066303	.	AGGGGGGG	AGGGGGG	5.08	.	INDEL;DP=136;VDB=0.0151;AF1=0.5;AC1=1;DP4=22,14,8,15;MQ=25;FQ=7.35;PV4=0.064,0.11,0.39,0.31	GT:PL:GQ	0/1:41,0,68:41
gi|12057207|gb|AE001439.1|	1068481	.	CTTTTTTT	CTTTTTT	20.5	.	INDEL;DP=129;VDB=0.0156;AF1=0.5;AC1=1;DP4=12,17,13,10;MQ=25;FQ=23.5;PV4=0.4,1,0.21,1	GT:PL:GQ	0/1:58,0,80:61
gi|12057207|gb|AE001439.1|	1068746	.	AGGGGGG	AGGGGG	10.8	.	INDEL;DP=144;VDB=0.0158;AF1=0.5;AC1=1;DP4=18,19,20,5;MQ=25;FQ=13.7;PV4=0.017,0.21,0.32,1	GT:PL:GQ	0/1:48,0,107:50
gi|12057207|gb|AE001439.1|	1069510	.	AGGGGG	AGGGG	7.35	.	INDEL;DP=64;VDB=0.0167;AF1=0.5;AC1=1;DP4=0,12,6,1;MQ=25;FQ=9.89;PV4=0.00026,0.019,0.33,1	GT:PL:GQ	0/1:44,0,63:45
gi|12057207|gb|AE001439.1|	1070649	.	GCCCC	GCCC	59.5	.	INDEL;DP=108;VDB=0.0144;AF1=0.5;AC1=1;DP4=4,18,10,3;MQ=24;FQ=62.5;PV4=0.0011,0.00062,0.033,1	GT:PL:GQ	0/1:97,0,150:99
gi|12057207|gb|AE001439.1|	1070855	.	AGGG	AGG	57.5	.	INDEL;DP=127;VDB=0.0144;AF1=0.5;AC1=1;DP4=26,27,23,4;MQ=25;FQ=60.5;PV4=0.0017,0.0097,0.13,1	GT:PL:GQ	0/1:95,0,191:98
gi|12057207|gb|AE001439.1|	1071212	.	TTTTTCAATCTTTTCAATCTTTTCAATCTTTTCAATCTTTTCAAT	TTTTTCAATCTTTTCAATCTTTTCAATCTTTTCAATCTTTTCAATCTTTTCAAT,TTTCATCTTTTCAATCTTTTCAATCTTTTCAATCTTTTCAATCTTTTCAAT	160	.	INDEL;DP=114;VDB=0.0163;AF1=1;AC1=2;DP4=0,2,24,15;MQ=24;FQ=-103;PV4=0.17,1,0.21,0.21	GT:PL:GQ	1/1:201,68,0,179,48,189:99
gi|12057207|gb|AE001439.1|	1071278	.	AGG	AG	4.42	.	INDEL;DP=111;VDB=0.0125;AF1=0.5;AC1=1;DP4=16,17,9,1;MQ=24;FQ=6.56;PV4=0.028,0.28,0.31,1	GT:PL:GQ	0/1:40,0,175:40
gi|12057207|gb|AE001439.1|	1074215	.	CAAA	CAA	4.42	.	INDEL;DP=114;VDB=0.0107;AF1=0.5;AC1=1;DP4=23,12,1,9;MQ=25;FQ=6.56;PV4=0.0029,0.27,1,1	GT:PL:GQ	0/1:40,0,169:40
gi|12057207|gb|AE001439.1|	1074377	.	TAAAAAA	TAAAAA	29.5	.	INDEL;DP=111;VDB=0.0157;AF1=0.5;AC1=1;DP4=15,22,9,11;MQ=25;FQ=32.5;PV4=0.78,0.2,0.24,0.072	GT:PL:GQ	0/1:67,0,114:70
gi|12057207|gb|AE001439.1|	1074651	.	GCCC	GCC	134	.	INDEL;DP=142;VDB=0.0160;AF1=0.5;AC1=1;DP4=13,18,35,16;MQ=24;FQ=116;PV4=0.022,0.0032,0.15,1	GT:PL:GQ	0/1:172,0,151:99
gi|12057207|gb|AE001439.1|	1076201	.	GT	GTT	17.5	.	INDEL;DP=131;VDB=0.0148;AF1=0.5;AC1=1;DP4=9,24,11,1;MQ=25;FQ=20.5;PV4=0.00015,1,0.22,1	GT:PL:GQ	0/1:55,0,167:58
gi|12057207|gb|AE001439.1|	1077314	.	TAA	TA	6.55	.	INDEL;DP=105;VDB=0.0167;AF1=0.5;AC1=1;DP4=12,13,9,1;MQ=25;FQ=9.05;PV4=0.028,1,0.12,1	GT:PL:GQ	0/1:43,0,183:44
gi|12057207|gb|AE001439.1|	1079430	.	CCAA	CA	38.5	.	INDEL;DP=87;VDB=0.0166;AF1=0.5;AC1=1;DP4=6,14,12,1;MQ=24;FQ=41.5;PV4=0.00088,0.0085,0.2,1	GT:PL:GQ	0/1:76,0,165:79
gi|12057207|gb|AE001439.1|	1079708	.	ATTTTT	ATTTT	6.55	.	INDEL;DP=115;VDB=0.0167;AF1=0.5;AC1=1;DP4=6,8,6,1;MQ=24;FQ=9.05;PV4=0.16,0.063,0.17,1	GT:PL:GQ	0/1:43,0,123:44
gi|12057207|gb|AE001439.1|	1079744	.	TCC	TC	36.5	.	INDEL;DP=112;VDB=0.0121;AF1=0.5;AC1=1;DP4=2,5,11,1;MQ=24;FQ=37.4;PV4=0.0095,0.48,0.17,1	GT:PL:GQ	0/1:74,0,76:75
gi|12057207|gb|AE001439.1|	1080534	.	TGGG	TGG	99.5	.	INDEL;DP=121;VDB=0.0164;AF1=0.5;AC1=1;DP4=6,24,17,6;MQ=25;FQ=102;PV4=0.0002,0.028,0.016,1	GT:PL:GQ	0/1:137,0,165:99
gi|12057207|gb|AE001439.1|	1082223	.	GTTT	GTT	4.42	.	INDEL;DP=123;VDB=0.0168;AF1=0.5;AC1=1;DP4=19,11,1,11;MQ=25;FQ=6.56;PV4=0.0017,0.019,1,1	GT:PL:GQ	0/1:40,0,174:40
gi|12057207|gb|AE001439.1|	1088007	.	AGGGG	AGGG	6.55	.	INDEL;DP=132;VDB=0.0107;AF1=0.5;AC1=1;DP4=12,29,6,5;MQ=24;FQ=9.05;PV4=0.16,9.7e-06,0.33,1	GT:PL:GQ	0/1:43,0,182:44
gi|12057207|gb|AE001439.1|	1088114	.	TCC	TC	15.6	.	INDEL;DP=118;VDB=0.0154;AF1=0.5;AC1=1;DP4=15,26,0,19;MQ=24;FQ=18.5;PV4=0.0013,0.13,0.016,1	GT:PL:GQ	0/1:53,0,184:56
gi|12057207|gb|AE001439.1|	1089634	.	ACCCCC	ACCCC	64.5	.	INDEL;DP=106;VDB=0.0165;AF1=0.5;AC1=1;DP4=16,12,4,20;MQ=24;FQ=67.5;PV4=0.0041,2.7e-08,1,1	GT:PL:GQ	0/1:102,0,137:99
gi|12057207|gb|AE001439.1|	1093468	.	TCCC	TCC	35.5	.	INDEL;DP=128;VDB=0.0100;AF1=0.5;AC1=1;DP4=10,13,10,2;MQ=24;FQ=38.5;PV4=0.034,4.8e-05,1,1	GT:PL:GQ	0/1:73,0,174:76
gi|12057207|gb|AE001439.1|	1093980	.	AGGG	AGG	27.5	.	INDEL;DP=106;VDB=0.0168;AF1=0.5;AC1=1;DP4=10,15,13,1;MQ=25;FQ=30.5;PV4=0.0018,1,0.0032,1	GT:PL:GQ	0/1:65,0,177:68
gi|12057207|gb|AE001439.1|	1099802	.	TGG	TG	3.8	.	INDEL;DP=116;VDB=0.0158;AF1=0.5;AC1=1;DP4=19,23,17,1;MQ=25;FQ=5.8;PV4=0.00037,0.17,1,1	GT:PL:GQ	0/1:39,0,168:38
gi|12057207|gb|AE001439.1|	1101614	.	CAT	CATTGAT	21.5	.	INDEL;DP=140;VDB=0.0163;AF1=1;AC1=2;DP4=0,0,0,3;MQ=25;FQ=-43.5	GT:PL:GQ	1/1:61,9,0:15
gi|12057207|gb|AE001439.1|	1102462	.	AGGGG	AGGG	131	.	INDEL;DP=140;VDB=0.0164;AF1=0.5;AC1=1;DP4=22,22,29,12;MQ=25;FQ=134;PV4=0.076,3.9e-09,1,1	GT:PL:GQ	0/1:169,0,194:99
gi|12057207|gb|AE001439.1|	1104185	.	GTTTTTT	GTTTTT	3.25	.	INDEL;DP=92;VDB=0.0165;AF1=0.5;AC1=1;DP4=2,17,0,15;MQ=25;FQ=5.08;PV4=0.49,0.4,0.12,1	GT:PL:GQ	0/1:38,0,70:37
gi|12057207|gb|AE001439.1|	1106825	.	TCC	TACC	3.25	.	INDEL;DP=124;VDB=0.0165;AF1=0.5;AC1=1;DP4=21,21,0,15;MQ=25;FQ=5.09;PV4=0.00035,1,1,1	GT:PL:GQ	0/1:38,0,179:37
gi|12057207|gb|AE001439.1|	1107040	.	AGG	AG	3.25	.	INDEL;DP=104;VDB=0.0151;AF1=0.5;AC1=1;DP4=15,6,7,0;MQ=24;FQ=5.09;PV4=0.29,1,1,1	GT:PL:GQ	0/1:38,0,143:37
gi|12057207|gb|AE001439.1|	1108179	.	AGG	AG	16.6	.	INDEL;DP=98;VDB=0.0163;AF1=0.5;AC1=1;DP4=14,15,13,0;MQ=24;FQ=19.5;PV4=0.0011,0.2,0.036,1	GT:PL:GQ	0/1:54,0,186:57
gi|12057207|gb|AE001439.1|	1109392	.	GAA	GA	27.5	.	INDEL;DP=122;VDB=0.0115;AF1=0.5;AC1=1;DP4=6,25,5,6;MQ=24;FQ=30.5;PV4=0.12,0.071,0.095,1	GT:PL:GQ	0/1:65,0,158:68
gi|12057207|gb|AE001439.1|	1109700	.	GCCC	GCC	11.8	.	INDEL;DP=124;VDB=0.0145;AF1=0.5;AC1=1;DP4=23,27,18,1;MQ=25;FQ=14.6;PV4=0.00022,0.00045,0.00046,1	GT:PL:GQ	0/1:49,0,190:51
gi|12057207|gb|AE001439.1|	1110835	.	GCCC	GCC	5.79	.	INDEL;DP=131;VDB=0.0129;AF1=0.5;AC1=1;DP4=20,20,6,4;MQ=24;FQ=8.19;PV4=0.73,0.15,1,0.31	GT:PL:GQ	0/1:42,0,164:43
gi|12057207|gb|AE001439.1|	1110952	.	AGGGGGGG	AGGGGGG	22.5	.	INDEL;DP=114;VDB=0.0163;AF1=0.5;AC1=1;DP4=13,2,6,10;MQ=24;FQ=6.53;PV4=0.0091,0.093,0.31,1	GT:PL:GQ	0/1:60,0,40:43
gi|12057207|gb|AE001439.1|	1113169	.	TAGGG	TGG	21.5	.	INDEL;DP=98;VDB=0.0126;AF1=0.5;AC1=1;DP4=0,8,3,10;MQ=24;FQ=21.5;PV4=0.26,1,1,1	GT:PL:GQ	0/1:59,0,59:59
gi|12057207|gb|AE001439.1|	1113990	.	AGG	AG	19.5	.	INDEL;DP=132;VDB=0.0165;AF1=0.5;AC1=1;DP4=27,20,27,1;MQ=24;FQ=22.5;PV4=0.00016,0.41,0.018,0.13	GT:PL:GQ	0/1:57,0,174:60
gi|12057207|gb|AE001439.1|	1114142	.	ACCC	ACC	9.93	.	INDEL;DP=124;VDB=0.0105;AF1=0.5;AC1=1;DP4=9,22,6,3;MQ=23;FQ=12.7;PV4=0.057,0.095,1,1	GT:PL:GQ	0/1:47,0,148:49
gi|12057207|gb|AE001439.1|	1119654	.	CAAAA	CAAA	38.5	.	INDEL;DP=110;VDB=0.0143;AF1=0.5;AC1=1;DP4=11,0,6,3;MQ=24;FQ=41;PV4=0.074,0.00053,0.043,1	GT:PL:GQ	0/1:76,0,85:78
gi|12057207|gb|AE001439.1|	1122881	.	AGGGGGGG	AGGGGGG	4.42	.	INDEL;DP=111;VDB=0.0156;AF1=0.5;AC1=1;DP4=16,8,4,11;MQ=25;FQ=6.55;PV4=0.022,0.046,0.00058,1	GT:PL:GQ	0/1:40,0,67:40
gi|12057207|gb|AE001439.1|	1131479	.	GCC	GC	10.8	.	INDEL;DP=121;VDB=0.0169;AF1=0.5;AC1=1;DP4=16,19,0,14;MQ=24;FQ=13.7;PV4=0.0017,0.48,0.45,0.47	GT:PL:GQ	0/1:48,0,181:50
gi|12057207|gb|AE001439.1|	1132361	.	GAAAA	GAAA	62.5	.	INDEL;DP=86;VDB=0.0166;AF1=0.5;AC1=1;DP4=10,4,2,11;MQ=24;FQ=65.5;PV4=0.0063,0.074,1,1	GT:PL:GQ	0/1:100,0,129:99
gi|12057207|gb|AE001439.1|	1136366	.	GCCC	GCC	3.8	.	INDEL;DP=56;VDB=0.0168;AF1=0.5;AC1=1;DP4=3,12,0,6;MQ=25;FQ=5.8;PV4=0.53,0.066,1,1	GT:PL:GQ	0/1:39,0,133:38
gi|12057207|gb|AE001439.1|	1137031	.	GCCCCCC	GCCCCC	11.8	.	INDEL;DP=107;VDB=0.0134;AF1=0.5;AC1=1;DP4=13,4,6,4;MQ=25;FQ=14.6;PV4=0.41,0.024,0.3,1	GT:PL:GQ	0/1:49,0,81:51
gi|12057207|gb|AE001439.1|	1137630	.	GCCC	GCC	20.5	.	INDEL;DP=114;VDB=0.0157;AF1=0.5;AC1=1;DP4=16,24,1,15;MQ=25;FQ=23.5;PV4=0.022,0.25,0.47,1	GT:PL:GQ	0/1:58,0,175:61
gi|12057207|gb|AE001439.1|	1140007	.	AGG	AG	37.5	.	INDEL;DP=120;VDB=0.0083;AF1=0.5;AC1=1;DP4=23,14,15,2;MQ=24;FQ=40.5;PV4=0.062,0.18,1,1	GT:PL:GQ	0/1:75,0,175:78
gi|12057207|gb|AE001439.1|	1144971	.	GAA	GA	7.35	.	INDEL;DP=120;VDB=0.0158;AF1=0.5;AC1=1;DP4=31,7,7,16;MQ=25;FQ=9.94;PV4=0.0001,1,0.3,1	GT:PL:GQ	0/1:44,0,143:45
gi|12057207|gb|AE001439.1|	1145157	.	TGG	TG	22.5	.	INDEL;DP=107;VDB=0.0163;AF1=0.5;AC1=1;DP4=10,3,0,8;MQ=25;FQ=25.5;PV4=0.001,0.23,0.1,1	GT:PL:GQ	0/1:60,0,131:63
gi|12057207|gb|AE001439.1|	1145954	.	AAAAC	A	25.5	.	INDEL;DP=112;VDB=0.0169;AF1=1;AC1=2;DP4=0,2,10,9;MQ=13;FQ=-62.5;PV4=0.48,1,0.0036,0.3	GT:PL:GQ	1/1:66,28,0:49
gi|12057207|gb|AE001439.1|	1146580	.	TGGGGGG	TGGGGG	19.5	.	INDEL;DP=107;VDB=0.0140;AF1=0.5;AC1=1;DP4=12,19,7,9;MQ=25;FQ=22.5;PV4=0.76,0.42,1,0.18	GT:PL:GQ	0/1:57,0,112:60
gi|12057207|gb|AE001439.1|	1150442	.	ATTTTT	ATTTT	11.8	.	INDEL;DP=132;VDB=0.0158;AF1=0.5;AC1=1;DP4=32,6,6,13;MQ=25;FQ=14.6;PV4=0.00018,1,1,1	GT:PL:GQ	0/1:49,0,98:51
gi|12057207|gb|AE001439.1|	1153479	.	GCCC	GCC	8.18	.	INDEL;DP=75;VDB=0.0148;AF1=0.5;AC1=1;DP4=13,17,9,1;MQ=24;FQ=10.8;PV4=0.013,0.0066,1,1	GT:PL:GQ	0/1:45,0,175:47
gi|12057207|gb|AE001439.1|	1155053	.	TAAAAA	TAAAA	18.5	.	INDEL;DP=134;VDB=0.0164;AF1=0.5;AC1=1;DP4=18,23,9,7;MQ=25;FQ=21.5;PV4=0.56,0.22,0.1,0.076	GT:PL:GQ	0/1:56,0,131:59
gi|12057207|gb|AE001439.1|	1156981	.	TAAAAAAA	TAAAAAA	5.79	.	INDEL;DP=100;VDB=0.0160;AF1=0.5;AC1=1;DP4=6,6,2,12;MQ=24;FQ=7.91;PV4=0.09,1,1,0.25	GT:PL:GQ	0/1:42,0,53:43
gi|12057207|gb|AE001439.1|	1157139	.	CTTTTTTTT	CTTTTTTT	11.8	.	INDEL;DP=141;VDB=0.0116;AF1=0.5004;AC1=1;DP4=14,8,23,13;MQ=25;FQ=-7.43;PV4=1,1,0.051,0.074	GT:PL:GQ	0/1:49,0,28:32
gi|12057207|gb|AE001439.1|	1157464	.	GTTTTTTT	GTTTTTT	21.5	.	INDEL;DP=105;VDB=0.0153;AF1=0.5;AC1=1;DP4=6,9,8,10;MQ=23;FQ=22;PV4=1,1,0.008,0.17	GT:PL:GQ	0/1:59,0,60:59
gi|12057207|gb|AE001439.1|	1161586	.	GCCC	GCC	9.93	.	INDEL;DP=116;VDB=0.0139;AF1=0.5;AC1=1;DP4=19,15,11,2;MQ=24;FQ=12.7;PV4=0.094,1,1,1	GT:PL:GQ	0/1:47,0,173:49
gi|12057207|gb|AE001439.1|	1162315	.	A	AC,ACC	122	.	INDEL;DP=64;VDB=0.0169;AF1=1;AC1=2;DP4=1,0,12,21;MQ=25;FQ=-115;PV4=0.38,1,0.32,0.27	GT:PL:GQ	1/1:163,80,0,152,57,149:99
gi|12057207|gb|AE001439.1|	1163294	.	CCA	C	80.5	.	INDEL;DP=132;VDB=0.0168;AF1=0.5;AC1=1;DP4=8,12,19,2;MQ=24;FQ=83.5;PV4=0.00092,1,1,1	GT:PL:GQ	0/1:118,0,167:99
gi|12057207|gb|AE001439.1|	1163775	.	CAAAA	CAAA	76.5	.	INDEL;DP=105;VDB=0.0095;AF1=0.5;AC1=1;DP4=3,3,3,12;MQ=24;FQ=19.5;PV4=0.29,0.1,1,1	GT:PL:GQ	0/1:114,0,54:57
gi|12057207|gb|AE001439.1|	1163895	.	TGG	TG	36.5	.	INDEL;DP=105;VDB=0.0150;AF1=0.5;AC1=1;DP4=9,20,0,20;MQ=24;FQ=39.5;PV4=0.0067,0.022,1,1	GT:PL:GQ	0/1:74,0,179:77
gi|12057207|gb|AE001439.1|	1167196	.	CAAA	CAA	7.35	.	INDEL;DP=111;VDB=0.0139;AF1=0.5;AC1=1;DP4=2,10,0,6;MQ=24;FQ=9.94;PV4=0.53,0.0038,0.29,1	GT:PL:GQ	0/1:44,0,119:45
gi|12057207|gb|AE001439.1|	1173434	.	TGGG	TGG	121	.	INDEL;DP=108;VDB=0.0119;AF1=0.5;AC1=1;DP4=10,8,9,18;MQ=24;FQ=103;PV4=0.22,0.00094,0.41,0.15	GT:PL:GQ	0/1:159,0,138:99
gi|12057207|gb|AE001439.1|	1175243	.	CTTTT	CTTT	23.5	.	INDEL;DP=116;VDB=0.0146;AF1=0.5;AC1=1;DP4=24,31,16,4;MQ=25;FQ=26.5;PV4=0.0081,0.00052,1,1	GT:PL:GQ	0/1:61,0,172:64
gi|12057207|gb|AE001439.1|	1176978	.	CTTTTTT	CTTTTT	8.18	.	INDEL;DP=124;VDB=0.0158;AF1=0.5;AC1=1;DP4=7,20,15,2;MQ=24;FQ=10.8;PV4=0.00012,0.48,0.076,0.018	GT:PL:GQ	0/1:45,0,100:47
gi|12057207|gb|AE001439.1|	1178014	.	CGGGG	CGGG	106	.	INDEL;DP=129;VDB=0.0168;AF1=0.5;AC1=1;DP4=16,16,17,8;MQ=25;FQ=109;PV4=0.19,0.038,0.1,0.38	GT:PL:GQ	0/1:144,0,183:99
gi|12057207|gb|AE001439.1|	1179847	.	GCC	GC	11.8	.	INDEL;DP=116;VDB=0.0141;AF1=0.5;AC1=1;DP4=10,26,3,10;MQ=25;FQ=14.6;PV4=1,0.13,1,1	GT:PL:GQ	0/1:49,0,181:51
gi|12057207|gb|AE001439.1|	1181868	.	CAAAAAA	CAAAAA	18.5	.	INDEL;DP=116;VDB=0.0161;AF1=0.5;AC1=1;DP4=11,14,5,8;MQ=24;FQ=21.5;PV4=1,0.043,1,1	GT:PL:GQ	0/1:56,0,114:59
gi|12057207|gb|AE001439.1|	1184902	.	TGG	TG	64.5	.	INDEL;DP=119;VDB=0.0150;AF1=0.5;AC1=1;DP4=8,13,8,6;MQ=24;FQ=67.5;PV4=0.32,0.003,0.14,1	GT:PL:GQ	0/1:102,0,171:99
gi|12057207|gb|AE001439.1|	1185883	.	ATTTT	ATTT	8.18	.	INDEL;DP=97;VDB=0.0196;AF1=0.5;AC1=1;DP4=21,11,4,7;MQ=23;FQ=10.8;PV4=0.16,0.45,1,1	GT:PL:GQ	0/1:45,0,149:47
gi|12057207|gb|AE001439.1|	1186582	.	TAAAAAA	TAAAAA	16.6	.	INDEL;DP=142;VDB=0.0135;AF1=0.5;AC1=1;DP4=23,16,14,7;MQ=25;FQ=19.5;PV4=0.59,0.075,1,1	GT:PL:GQ	0/1:54,0,101:57
gi|12057207|gb|AE001439.1|	1190253	.	TGGGGG	TGGGG	44.5	.	INDEL;DP=111;VDB=0.0162;AF1=0.5;AC1=1;DP4=12,5,2,12;MQ=24;FQ=47.5;PV4=0.0032,0.018,0.16,0.053	GT:PL:GQ	0/1:82,0,110:85
gi|12057207|gb|AE001439.1|	1194754	.	GCCCCC	GCCCC	32.5	.	INDEL;DP=116;VDB=0.0153;AF1=0.5;AC1=1;DP4=2,10,4,4;MQ=24;FQ=35.5;PV4=0.16,0.33,0.45,1	GT:PL:GQ	0/1:70,0,94:73
gi|12057207|gb|AE001439.1|	1197997	.	GCCC	GCC	51.5	.	INDEL;DP=116;VDB=0.0142;AF1=0.5;AC1=1;DP4=22,2,12,4;MQ=24;FQ=54.5;PV4=0.2,0.0065,0.12,1	GT:PL:GQ	0/1:89,0,120:92
gi|12057207|gb|AE001439.1|	1198109	.	AGGGGG	AGGGG	5.79	.	INDEL;DP=120;VDB=0.0095;AF1=0.5;AC1=1;DP4=16,23,8,5;MQ=24;FQ=8.19;PV4=0.22,0.02,0.4,0.44	GT:PL:GQ	0/1:42,0,140:43
gi|12057207|gb|AE001439.1|	1200079	.	TGGGGG	TGGGG	40.5	.	INDEL;DP=109;VDB=0.0160;AF1=0.5;AC1=1;DP4=3,13,6,4;MQ=24;FQ=43.5;PV4=0.046,1,0.0062,0.47	GT:PL:GQ	0/1:78,0,105:81
gi|12057207|gb|AE001439.1|	1200262	.	GCCC	GCC	17.5	.	INDEL;DP=87;VDB=0.0100;AF1=0.5;AC1=1;DP4=6,26,4,6;MQ=25;FQ=20.5;PV4=0.21,0.033,0.31,0.34	GT:PL:GQ	0/1:55,0,157:58
gi|12057207|gb|AE001439.1|	1202481	.	TCCC	TCC	17.5	.	INDEL;DP=113;VDB=0.0155;AF1=0.5;AC1=1;DP4=12,20,10,2;MQ=24;FQ=20.5;PV4=0.016,0.026,0.036,0.25	GT:PL:GQ	0/1:55,0,179:58
gi|12057207|gb|AE001439.1|	1205946	.	CTTTTTT	CTTTTT	5.79	.	INDEL;DP=126;VDB=0.0166;AF1=0.5;AC1=1;DP4=7,21,2,13;MQ=25;FQ=8.19;PV4=0.46,0.066,0.075,1	GT:PL:GQ	0/1:42,0,109:43
gi|12057207|gb|AE001439.1|	1207810	.	ATTT	ATT	9.93	.	INDEL;DP=86;VDB=0.0131;AF1=0.5;AC1=1;DP4=16,3,8,0;MQ=25;FQ=12.7;PV4=0.53,0.00058,0.41,1	GT:PL:GQ	0/1:47,0,137:49
gi|12057207|gb|AE001439.1|	1210709	.	GCCCC	GCCC	66.5	.	INDEL;DP=100;VDB=0.0134;AF1=0.5;AC1=1;DP4=8,20,15,3;MQ=24;FQ=69.5;PV4=0.00066,0.0029,0.37,1	GT:PL:GQ	0/1:104,0,174:99
gi|12057207|gb|AE001439.1|	1211332	.	GCCCC	GCCC	41.5	.	INDEL;DP=122;VDB=0.0146;AF1=0.5;AC1=1;DP4=28,10,4,12;MQ=25;FQ=44.5;PV4=0.0018,0.0002,0.15,1	GT:PL:GQ	0/1:79,0,167:82
gi|12057207|gb|AE001439.1|	1213068	.	GTTTTTTT	GTTTTTT	9.93	.	INDEL;DP=148;VDB=0.0166;AF1=0.5;AC1=1;DP4=25,19,8,20;MQ=25;FQ=12.7;PV4=0.029,0.081,0.022,1	GT:PL:GQ	0/1:47,0,71:49
gi|12057207|gb|AE001439.1|	1213613	.	AGGGGG	AGGGG	7.35	.	INDEL;DP=114;VDB=0.0163;AF1=0.5;AC1=1;DP4=10,24,12,2;MQ=24;FQ=9.94;PV4=0.00048,1,0.14,1	GT:PL:GQ	0/1:44,0,138:45
gi|12057207|gb|AE001439.1|	1214234	.	GTTTTT	GTTTT	9.93	.	INDEL;DP=103;VDB=0.0099;AF1=0.5;AC1=1;DP4=14,15,6,6;MQ=25;FQ=12.7;PV4=1,7.1e-05,0.2,1	GT:PL:GQ	0/1:47,0,142:49
gi|12057207|gb|AE001439.1|	1215066	.	ACCCCC	ACCCC	15.6	.	INDEL;DP=107;VDB=0.0166;AF1=0.5;AC1=1;DP4=9,2,6,1;MQ=24;FQ=18.5;PV4=1,0.026,0.47,1	GT:PL:GQ	0/1:53,0,89:56
gi|12057207|gb|AE001439.1|	1215147	.	ACCCC	ACCC	9.93	.	INDEL;DP=111;VDB=0.0171;AF1=0.5;AC1=1;DP4=13,15,1,9;MQ=24;FQ=12.7;PV4=0.059,0.0042,0.095,1	GT:PL:GQ	0/1:47,0,179:49
gi|12057207|gb|AE001439.1|	1221418	.	CCTT	CT	45.5	.	INDEL;DP=118;VDB=0.0162;AF1=0.5;AC1=1;DP4=4,12,6,3;MQ=25;FQ=48.5;PV4=0.087,0.0032,0.13,1	GT:PL:GQ	0/1:83,0,149:86
gi|12057207|gb|AE001439.1|	1222470	.	CA	CAA	19.5	.	INDEL;DP=95;VDB=0.0161;AF1=0.5;AC1=1;DP4=1,16,0,10;MQ=25;FQ=22.5;PV4=1,0.07,0.038,1	GT:PL:GQ	0/1:57,0,114:60
gi|12057207|gb|AE001439.1|	1224277	.	CGT	CTGT	10.8	.	INDEL;DP=105;VDB=0.0161;AF1=0.5;AC1=1;DP4=7,12,9,0;MQ=25;FQ=13.7;PV4=0.0028,1,1,1	GT:PL:GQ	0/1:48,0,161:50
gi|12057207|gb|AE001439.1|	1224503	.	CCTT	CT	65.5	.	INDEL;DP=105;VDB=0.0159;AF1=0.5;AC1=1;DP4=9,7,9,6;MQ=23;FQ=68.5;PV4=1,0.0086,0.43,1	GT:PL:GQ	0/1:103,0,146:99
gi|12057207|gb|AE001439.1|	1227521	.	TAAAAAA	TAAAAA	3.25	.	INDEL;DP=133;VDB=0.0132;AF1=0.5;AC1=1;DP4=12,24,15,7;MQ=24;FQ=5.09;PV4=0.015,0.00029,1,1	GT:PL:GQ	0/1:38,0,109:37
gi|12057207|gb|AE001439.1|	1229483	.	ACCCCCC	ACCCCC	3.25	.	INDEL;DP=101;VDB=0.0147;AF1=0.5;AC1=1;DP4=20,8,6,7;MQ=24;FQ=5.09;PV4=0.17,0.01,0.28,1	GT:PL:GQ	0/1:38,0,90:37
gi|12057207|gb|AE001439.1|	1230313	.	GA	G	164	.	INDEL;DP=100;VDB=0.0160;AF1=1;AC1=2;DP4=0,1,11,19;MQ=24;FQ=-103;PV4=1,0.26,0.11,0.28	GT:PL:GQ	1/1:205,68,0:99
gi|12057207|gb|AE001439.1|	1230377	.	TGC	TC	86.5	.	INDEL;DP=93;VDB=0.0127;AF1=1;AC1=2;DP4=0,0,4,5;MQ=24;FQ=-61.5	GT:PL:GQ	1/1:127,27,0:51
gi|12057207|gb|AE001439.1|	1230422	.	TAAAA	TAAAAA	57.5	.	INDEL;DP=102;VDB=0.0166;AF1=1;AC1=2;DP4=0,0,3,5;MQ=24;FQ=-58.5	GT:PL:GQ	1/1:98,24,0:45
gi|12057207|gb|AE001439.1|	1230468	.	TG	T	9.71	.	INDEL;DP=90;VDB=0.0162;AF1=1;AC1=2;DP4=0,0,1,1;MQ=24;FQ=-40.5	GT:PL:GQ	1/1:48,6,0:8
gi|12057207|gb|AE001439.1|	1233978	.	ATT	AT	17.5	.	INDEL;DP=141;VDB=0.0150;AF1=0.5;AC1=1;DP4=20,23,2,22;MQ=24;FQ=20.5;PV4=0.0012,0.33,0.044,1	GT:PL:GQ	0/1:55,0,178:58
gi|12057207|gb|AE001439.1|	1234467	.	CTTTTTT	CTTTTT	41.5	.	INDEL;DP=137;VDB=0.0153;AF1=0.5;AC1=1;DP4=12,13,21,6;MQ=25;FQ=44.4;PV4=0.043,0.00039,0.038,0.48	GT:PL:GQ	0/1:79,0,101:82
gi|12057207|gb|AE001439.1|	1237476	.	ACCC	ACC	15.6	.	INDEL;DP=130;VDB=0.0201;AF1=0.5;AC1=1;DP4=3,22,7,2;MQ=25;FQ=18.5;PV4=0.00065,0.00027,0.027,0.23	GT:PL:GQ	0/1:53,0,141:56
gi|12057207|gb|AE001439.1|	1239841	.	GCCC	GCC	34.5	.	INDEL;DP=125;VDB=0.0164;AF1=0.5;AC1=1;DP4=9,8,12,0;MQ=24;FQ=37.5;PV4=0.0089,0.47,0.31,1	GT:PL:GQ	0/1:72,0,155:75
gi|12057207|gb|AE001439.1|	1239866	.	GC	G	34.5	.	INDEL;DP=121;VDB=0.0161;AF1=0.5;AC1=1;DP4=15,5,1,13;MQ=25;FQ=37.5;PV4=0.00011,1,1,1	GT:PL:GQ	0/1:72,0,153:75
gi|12057207|gb|AE001439.1|	1242034	.	CAAAAA	CAAAA	5.79	.	INDEL;DP=130;VDB=0.0164;AF1=0.5;AC1=1;DP4=19,17,6,7;MQ=25;FQ=8.19;PV4=0.75,0.21,1,1	GT:PL:GQ	0/1:42,0,135:43
gi|12057207|gb|AE001439.1|	1245234	.	GCCCC	GCCC	33.5	.	INDEL;DP=131;VDB=0.0161;AF1=0.5;AC1=1;DP4=22,16,24,0;MQ=25;FQ=36.5;PV4=0.00016,1,0.19,1	GT:PL:GQ	0/1:71,0,177:74
gi|12057207|gb|AE001439.1|	1246529	.	ACCC	ACC	32.5	.	INDEL;DP=132;VDB=0.0165;AF1=0.5;AC1=1;DP4=22,13,22,0;MQ=25;FQ=35.5;PV4=0.00078,0.032,0.066,1	GT:PL:GQ	0/1:70,0,187:73
gi|12057207|gb|AE001439.1|	1246578	.	ATTT	ATTTT	4.42	.	INDEL;DP=132;VDB=0.0167;AF1=0.5;AC1=1;DP4=16,15,0,11;MQ=24;FQ=6.56;PV4=0.0027,1,1,1	GT:PL:GQ	0/1:40,0,178:40
gi|12057207|gb|AE001439.1|	1246795	.	AGGG	AGG	29.5	.	INDEL;DP=100;VDB=0.0163;AF1=0.5;AC1=1;DP4=12,7,0,12;MQ=25;FQ=32.5;PV4=0.00044,1,1,1	GT:PL:GQ	0/1:67,0,150:70
gi|12057207|gb|AE001439.1|	1249367	.	GCC	GC	89.5	.	INDEL;DP=124;VDB=0.0155;AF1=0.5;AC1=1;DP4=21,10,7,20;MQ=25;FQ=92.5;PV4=0.0019,0.006,1,1	GT:PL:GQ	0/1:127,0,165:99
gi|12057207|gb|AE001439.1|	1250828	.	TAA	TA	44.5	.	INDEL;DP=130;VDB=0.0161;AF1=0.5;AC1=1;DP4=23,9,31,0;MQ=25;FQ=47.5;PV4=0.002,0.42,1,1	GT:PL:GQ	0/1:82,0,169:85
gi|12057207|gb|AE001439.1|	1253680	.	ACC	AC	7.15	.	INDEL;DP=135;VDB=0.0161;AF1=1;AC1=2;DP4=0,0,0,2;MQ=25;FQ=-40.5	GT:PL:GQ	1/1:45,6,0:7
gi|12057207|gb|AE001439.1|	1255420	.	ATTTT	ATTT	16.6	.	INDEL;DP=105;VDB=0.0163;AF1=0.5;AC1=1;DP4=13,15,12,0;MQ=25;FQ=19.5;PV4=0.0011,0.28,0.034,0.19	GT:PL:GQ	0/1:54,0,178:57
gi|12057207|gb|AE001439.1|	1255555	.	AT	A	180	.	INDEL;DP=120;VDB=0.0161;AF1=1;AC1=2;DP4=0,1,36,12;MQ=25;FQ=-165;PV4=0.27,1,1,0.36	GT:PL:GQ	1/1:221,130,0:99
gi|12057207|gb|AE001439.1|	1258618	.	ATTTTT	ATTTT	20.5	.	INDEL;DP=93;VDB=0.0161;AF1=0.5;AC1=1;DP4=11,12,11,3;MQ=25;FQ=23.5;PV4=0.09,1,0.38,0.15	GT:PL:GQ	0/1:58,0,129:61
gi|12057207|gb|AE001439.1|	1259650	.	GCCCC	GCCC	45.5	.	INDEL;DP=123;VDB=0.0157;AF1=0.5;AC1=1;DP4=16,14,16,2;MQ=25;FQ=48.5;PV4=0.013,0.031,1,1	GT:PL:GQ	0/1:83,0,184:86
gi|12057207|gb|AE001439.1|	1262367	.	ATTTTTT	ATTTTT	41.5	.	INDEL;DP=116;VDB=0.0060;AF1=0.5;AC1=1;DP4=11,10,5,13;MQ=24;FQ=44.4;PV4=0.19,0.0023,1,1	GT:PL:GQ	0/1:79,0,100:82
gi|12057207|gb|AE001439.1|	1265335	.	GCCCC	GCCC	84.5	.	INDEL;DP=125;VDB=0.0116;AF1=0.5;AC1=1;DP4=14,25,11,9;MQ=24;FQ=87.5;PV4=0.18,0.002,0.32,1	GT:PL:GQ	0/1:122,0,192:99
gi|12057207|gb|AE001439.1|	1266076	.	GAA	GA	9.93	.	INDEL;DP=94;VDB=0.0179;AF1=0.5;AC1=1;DP4=14,8,2,6;MQ=24;FQ=12.7;PV4=0.1,0.33,1,1	GT:PL:GQ	0/1:47,0,156:49
gi|12057207|gb|AE001439.1|	1267098	.	ATTTT	ATTT	11.8	.	INDEL;DP=106;VDB=0.0156;AF1=0.5;AC1=1;DP4=23,10,14,1;MQ=24;FQ=14.6;PV4=0.14,1,0.34,1	GT:PL:GQ	0/1:49,0,165:51
gi|12057207|gb|AE001439.1|	1271189	.	GTTTTT	GTTTT	27.5	.	INDEL;DP=141;VDB=0.0147;AF1=0.5;AC1=1;DP4=30,12,28,2;MQ=25;FQ=30.5;PV4=0.032,9e-05,1,1	GT:PL:GQ	0/1:65,0,125:68
gi|12057207|gb|AE001439.1|	1271837	.	GA	GAA	11.8	.	INDEL;DP=128;VDB=0.0140;AF1=0.5;AC1=1;DP4=12,12,0,11;MQ=25;FQ=14.6;PV4=0.0055,0.094,1,1	GT:PL:GQ	0/1:49,0,186:51
gi|12057207|gb|AE001439.1|	1272600	.	CTTTTTTT	CTTTTTT	16.6	.	INDEL;DP=121;VDB=0.0143;AF1=0.5;AC1=1;DP4=11,10,4,18;MQ=24;FQ=19.4;PV4=0.027,1,1,1	GT:PL:GQ	0/1:54,0,68:57
gi|12057207|gb|AE001439.1|	1274022	.	ACCC	ACC	21.5	.	INDEL;DP=93;VDB=0.0180;AF1=0.5;AC1=1;DP4=4,6,6,3;MQ=24;FQ=24.5;PV4=0.37,0.0038,0.48,0.25	GT:PL:GQ	0/1:59,0,120:62
gi|12057207|gb|AE001439.1|	1274982	.	TAAAA	TAAA	62.5	.	INDEL;DP=106;VDB=0.0153;AF1=0.5;AC1=1;DP4=14,13,1,20;MQ=25;FQ=65.5;PV4=0.00047,0.01,0.42,1	GT:PL:GQ	0/1:100,0,182:99
gi|12057207|gb|AE001439.1|	1277085	.	AGGG	AGG	29.5	.	INDEL;DP=117;VDB=0.0153;AF1=0.5;AC1=1;DP4=33,9,5,11;MQ=24;FQ=32.5;PV4=0.0015,0.0026,0.22,1	GT:PL:GQ	0/1:67,0,157:70
gi|12057207|gb|AE001439.1|	1278462	.	ATTTTTT	ATTTTT	4.42	.	INDEL;DP=106;VDB=0.0139;AF1=0.5;AC1=1;DP4=24,9,4,12;MQ=25;FQ=6.56;PV4=0.0023,0.15,0.071,1	GT:PL:GQ	0/1:40,0,88:40
gi|12057207|gb|AE001439.1|	1281289	.	TAAAA	TAAA	10.8	.	INDEL;DP=106;VDB=0.0158;AF1=0.5;AC1=1;DP4=12,16,2,6;MQ=24;FQ=13.7;PV4=0.44,0.12,0.078,0.17	GT:PL:GQ	0/1:48,0,178:50
gi|12057207|gb|AE001439.1|	1286443	.	GAAAA	GAAA	73.5	.	INDEL;DP=113;VDB=0.0134;AF1=0.5;AC1=1;DP4=24,4,5,12;MQ=25;FQ=76.5;PV4=0.00026,0.0048,0.19,1	GT:PL:GQ	0/1:111,0,146:99
gi|12057207|gb|AE001439.1|	1287292	.	GAAAAAAAAA	GAAAAAAAA	7.69	.	INDEL;DP=109;VDB=0.0139;AF1=0.5554;AC1=1;DP4=9,5,17,14;MQ=24;FQ=-27.5;PV4=0.75,1,0.12,1	GT:PL:GQ	0/1:44,0,7:11
gi|12057207|gb|AE001439.1|	1288374	.	AGGGGGG	AGGGGG	34.5	.	INDEL;DP=120;VDB=0.0168;AF1=0.5;AC1=1;DP4=23,12,8,15;MQ=24;FQ=37.5;PV4=0.031,8.6e-05,0.00037,0.47	GT:PL:GQ	0/1:72,0,97:75
gi|12057207|gb|AE001439.1|	1294135	.	AAGG	AG	11.8	.	INDEL;DP=110;VDB=0.0136;AF1=0.5;AC1=1;DP4=5,19,10,5;MQ=24;FQ=14.6;PV4=0.0069,0.0011,0.42,1	GT:PL:GQ	0/1:49,0,139:51
gi|12057207|gb|AE001439.1|	1294861	.	AGGG	AGG	5.08	.	INDEL;DP=146;VDB=0.0165;AF1=0.5;AC1=1;DP4=19,29,13,2;MQ=25;FQ=7.36;PV4=0.0024,0.012,1,1	GT:PL:GQ	0/1:41,0,168:41
gi|12057207|gb|AE001439.1|	1296648	.	A	AAG	131	.	INDEL;DP=54;VDB=0.0172;AF1=1;AC1=2;DP4=0,0,3,17;MQ=23;FQ=-94.5	GT:PL:GQ	1/1:172,60,0:99
gi|12057207|gb|AE001439.1|	1299081	.	CGTTT	CT	70.5	.	INDEL;DP=122;VDB=0.0174;AF1=0.501;AC1=1;DP4=0,4,2,11;MQ=23;FQ=-10.9;PV4=1,1,1,1	GT:PL:GQ	0/1:108,0,24:27
gi|12057207|gb|AE001439.1|	1299280	.	GCCCCC	GCCCC	5.79	.	INDEL;DP=121;VDB=0.0165;AF1=0.5;AC1=1;DP4=22,13,3,16;MQ=24;FQ=8.19;PV4=0.0014,0.36,1,1	GT:PL:GQ	0/1:42,0,129:43
gi|12057207|gb|AE001439.1|	1300467	.	GCC	GC	3.25	.	INDEL;DP=128;VDB=0.0163;AF1=0.5;AC1=1;DP4=16,14,0,10;MQ=25;FQ=5.09;PV4=0.0026,1,1,1	GT:PL:GQ	0/1:38,0,171:37
gi|12057207|gb|AE001439.1|	1301835	.	CAAAA	CAAA	34.5	.	INDEL;DP=63;VDB=0.0149;AF1=0.5;AC1=1;DP4=1,13,1,6;MQ=24;FQ=37.5;PV4=1,0.21,1,1	GT:PL:GQ	0/1:72,0,104:75
gi|12057207|gb|AE001439.1|	1302285	.	GTTTTT	GTTTT	37.5	.	INDEL;DP=119;VDB=0.0166;AF1=0.5;AC1=1;DP4=8,11,10,3;MQ=24;FQ=40.5;PV4=0.075,1.6e-05,0.36,1	GT:PL:GQ	0/1:75,0,131:78
gi|12057207|gb|AE001439.1|	1302561	.	CTTTTTT	CTTTTT	6.55	.	INDEL;DP=83;VDB=0.0163;AF1=0.5;AC1=1;DP4=8,8,9,2;MQ=25;FQ=9.05;PV4=0.12,1,0.071,1	GT:PL:GQ	0/1:43,0,97:44
gi|12057207|gb|AE001439.1|	1310659	.	CA	CAA	22.5	.	INDEL;DP=126;VDB=0.0158;AF1=0.5;AC1=1;DP4=8,19,0,13;MQ=25;FQ=25.5;PV4=0.037,1,1,1	GT:PL:GQ	0/1:60,0,163:63
gi|12057207|gb|AE001439.1|	1311233	.	ATT	AGTT	12.7	.	INDEL;DP=114;VDB=0.0128;AF1=0.5;AC1=1;DP4=19,4,9,1;MQ=25;FQ=15.6;PV4=1,0.02,0.052,1	GT:PL:GQ	0/1:50,0,144:53
gi|12057207|gb|AE001439.1|	1315679	.	CTTTT	CTTT	16.6	.	INDEL;DP=125;VDB=0.0169;AF1=0.5;AC1=1;DP4=20,22,4,8;MQ=25;FQ=19.5;PV4=0.51,0.038,1,1	GT:PL:GQ	0/1:54,0,181:57
gi|12057207|gb|AE001439.1|	1316112	.	AGGG	AGG	47.5	.	INDEL;DP=87;VDB=0.0166;AF1=0.5;AC1=1;DP4=2,21,6,7;MQ=25;FQ=50.5;PV4=0.016,7.2e-05,1,1	GT:PL:GQ	0/1:85,0,129:88
gi|12057207|gb|AE001439.1|	1319488	.	ACC	AC	27.5	.	INDEL;DP=105;VDB=0.0160;AF1=0.5;AC1=1;DP4=17,9,2,12;MQ=24;FQ=30.5;PV4=0.0028,0.098,0.036,1	GT:PL:GQ	0/1:65,0,168:68
gi|12057207|gb|AE001439.1|	1322121	.	TGGGG	TGGG	19.5	.	INDEL;DP=135;VDB=0.0137;AF1=0.5;AC1=1;DP4=15,23,0,19;MQ=25;FQ=22.5;PV4=0.00097,0.44,1,1	GT:PL:GQ	0/1:57,0,190:60
gi|12057207|gb|AE001439.1|	1322484	.	AGGGG	AGGG	5.79	.	INDEL;DP=87;VDB=0.0132;AF1=0.5;AC1=1;DP4=12,5,0,7;MQ=25;FQ=8.19;PV4=0.0046,0.083,1,1	GT:PL:GQ	0/1:42,0,148:43
gi|12057207|gb|AE001439.1|	1323186	.	AGGG	AGG	3.8	.	INDEL;DP=134;VDB=0.0166;AF1=0.5;AC1=1;DP4=26,14,4,6;MQ=24;FQ=5.8;PV4=0.17,0.097,1,1	GT:PL:GQ	0/1:39,0,160:38
gi|12057207|gb|AE001439.1|	1324792	.	ACCC	ACC	42.5	.	INDEL;DP=103;VDB=0.0150;AF1=0.5;AC1=1;DP4=16,17,21,1;MQ=25;FQ=45.5;PV4=0.00028,0.00043,1,0.29	GT:PL:GQ	0/1:80,0,184:83
gi|12057207|gb|AE001439.1|	1326485	.	GAAAAAA	GAAAAA	34.5	.	INDEL;DP=139;VDB=0.0167;AF1=0.5;AC1=1;DP4=25,20,12,15;MQ=25;FQ=37.5;PV4=0.47,2.3e-05,0.42,1	GT:PL:GQ	0/1:72,0,106:75
gi|12057207|gb|AE001439.1|	1327047	.	GAAAAA	GAAAA	12.7	.	INDEL;DP=134;VDB=0.0155;AF1=0.5;AC1=1;DP4=16,23,14,3;MQ=24;FQ=15.6;PV4=0.0078,5.3e-05,1,1	GT:PL:GQ	0/1:50,0,147:53
gi|12057207|gb|AE001439.1|	1327550	.	GTTT	GTT	27.5	.	INDEL;DP=121;VDB=0.0160;AF1=0.5;AC1=1;DP4=14,22,15,5;MQ=25;FQ=30.5;PV4=0.013,0.00024,0.076,1	GT:PL:GQ	0/1:65,0,188:68
gi|12057207|gb|AE001439.1|	1331594	.	AGG	AG	5.79	.	INDEL;DP=99;VDB=0.0159;AF1=0.5;AC1=1;DP4=19,11,1,11;MQ=25;FQ=8.19;PV4=0.0017,0.34,1,1	GT:PL:GQ	0/1:42,0,175:43
gi|12057207|gb|AE001439.1|	1331733	.	AGGG	AGG	116	.	INDEL;DP=115;VDB=0.0168;AF1=0.5;AC1=1;DP4=11,22,23,7;MQ=25;FQ=119;PV4=0.0009,1,1,1	GT:PL:GQ	0/1:154,0,181:99
gi|12057207|gb|AE001439.1|	1331803	.	AGGGG	AGGG	23.5	.	INDEL;DP=113;VDB=0.0169;AF1=0.5;AC1=1;DP4=24,17,10,5;MQ=25;FQ=26.5;PV4=0.76,7.6e-05,0.013,1	GT:PL:GQ	0/1:61,0,180:64
gi|12057207|gb|AE001439.1|	1332373	.	AGG	AG	52.5	.	INDEL;DP=146;VDB=0.0166;AF1=0.5;AC1=1;DP4=29,22,19,5;MQ=25;FQ=55.5;PV4=0.074,3e-06,0.21,1	GT:PL:GQ	0/1:90,0,187:93
gi|12057207|gb|AE001439.1|	1332503	.	GCC	GC	3.8	.	INDEL;DP=125;VDB=0.0150;AF1=0.5;AC1=1;DP4=22,11,1,9;MQ=25;FQ=5.8;PV4=0.0027,0.028,0.1,1	GT:PL:GQ	0/1:39,0,172:38
gi|12057207|gb|AE001439.1|	1333431	.	AGGG	AGG	44.5	.	INDEL;DP=114;VDB=0.0150;AF1=0.5;AC1=1;DP4=19,24,14,4;MQ=24;FQ=47.5;PV4=0.024,0.0019,0.062,1	GT:PL:GQ	0/1:82,0,184:85
gi|12057207|gb|AE001439.1|	1337294	.	AT	ATT	35.5	.	INDEL;DP=88;VDB=0.0165;AF1=0.5;AC1=1;DP4=11,11,5,4;MQ=24;FQ=38.5;PV4=1,1,0.017,1	GT:PL:GQ	0/1:73,0,168:76
gi|12057207|gb|AE001439.1|	1339949	.	C	CA	133	.	INDEL;DP=108;VDB=0.0164;AF1=1;AC1=2;DP4=0,0,10,15;MQ=24;FQ=-110	GT:PL:GQ	1/1:174,75,0:99
gi|12057207|gb|AE001439.1|	1340661	.	CAAAA	CAAA	22.5	.	INDEL;DP=94;VDB=0.0145;AF1=0.5;AC1=1;DP4=13,12,0,12;MQ=24;FQ=25.5;PV4=0.0023,0.28,1,1	GT:PL:GQ	0/1:60,0,176:63
gi|12057207|gb|AE001439.1|	1341343	.	CAA	CAAA	190	.	INDEL;DP=137;VDB=0.0166;AF1=1;AC1=2;DP4=0,0,12,21;MQ=25;FQ=-134	GT:PL:GQ	1/1:231,99,0:99
gi|12057207|gb|AE001439.1|	1344197	.	TAAAA	TAAA	9.93	.	INDEL;DP=98;VDB=0.0168;AF1=0.5;AC1=1;DP4=23,7,1,10;MQ=24;FQ=12.7;PV4=0.00015,0.0022,0.16,1	GT:PL:GQ	0/1:47,0,159:49
gi|12057207|gb|AE001439.1|	1344411	.	CTTT	CTT	45.5	.	INDEL;DP=105;VDB=0.0151;AF1=0.5;AC1=1;DP4=24,14,21,1;MQ=24;FQ=48.5;PV4=0.0054,0.1,1,1	GT:PL:GQ	0/1:83,0,175:86
gi|12057207|gb|AE001439.1|	1344767	.	TAAAAAA	TAAAAA	5.79	.	INDEL;DP=85;VDB=0.0164;AF1=0.5;AC1=1;DP4=10,3,5,6;MQ=25;FQ=8.18;PV4=0.21,0.13,0.17,0.13	GT:PL:GQ	0/1:42,0,69:43
gi|12057207|gb|AE001439.1|	1345507	.	AGGG	AGG	33.5	.	INDEL;DP=122;VDB=0.0148;AF1=0.5;AC1=1;DP4=10,27,14,3;MQ=25;FQ=36.5;PV4=0.00026,0.013,0.42,1	GT:PL:GQ	0/1:71,0,177:74
gi|12057207|gb|AE001439.1|	1345969	.	AGG	AG	12.7	.	INDEL;DP=116;VDB=0.0169;AF1=0.5;AC1=1;DP4=22,6,12,0;MQ=25;FQ=15.6;PV4=0.15,0.27,1,0.41	GT:PL:GQ	0/1:50,0,161:53
gi|12057207|gb|AE001439.1|	1345987	.	GTTTT	GTTT	27.5	.	INDEL;DP=122;VDB=0.0170;AF1=0.5;AC1=1;DP4=24,7,17,0;MQ=25;FQ=30.5;PV4=0.041,1,1,0.47	GT:PL:GQ	0/1:65,0,160:68
gi|12057207|gb|AE001439.1|	1348756	.	AGGG	AGG	102	.	INDEL;DP=135;VDB=0.0162;AF1=0.5129;AC1=1;DP4=2,8,32,17;MQ=24;FQ=-21.6;PV4=0.013,0.019,0.18,1	GT:PL:GQ	0/1:139,0,13:16
gi|12057207|gb|AE001439.1|	1351521	.	GCC	GC	31.5	.	INDEL;DP=105;VDB=0.0131;AF1=0.5;AC1=1;DP4=15,9,1,12;MQ=25;FQ=34.5;PV4=0.0016,0.041,0.2,1	GT:PL:GQ	0/1:69,0,179:72
gi|12057207|gb|AE001439.1|	1353194	.	GCCCC	GCCC	19.5	.	INDEL;DP=111;VDB=0.0160;AF1=0.5;AC1=1;DP4=8,15,10,1;MQ=25;FQ=22.5;PV4=0.0031,1,0.37,1	GT:PL:GQ	0/1:57,0,155:60
gi|12057207|gb|AE001439.1|	1354036	.	TGG	TG	42.5	.	INDEL;DP=103;VDB=0.0176;AF1=0.5;AC1=1;DP4=10,8,0,14;MQ=24;FQ=45.5;PV4=0.0013,0.18,1,1	GT:PL:GQ	0/1:80,0,158:83
gi|12057207|gb|AE001439.1|	1356998	.	AGGG	AGG	69.5	.	INDEL;DP=122;VDB=0.0163;AF1=0.5;AC1=1;DP4=26,29,14,9;MQ=25;FQ=72.5;PV4=0.33,0.00098,0.45,1	GT:PL:GQ	0/1:107,0,183:99
gi|12057207|gb|AE001439.1|	1359949	.	GTTTTTTT	GTTTTTT	4.42	.	INDEL;DP=97;VDB=0.0157;AF1=0.5;AC1=1;DP4=8,5,4,6;MQ=24;FQ=6.53;PV4=0.41,7.4e-05,1,0.41	GT:PL:GQ	0/1:40,0,61:40
gi|12057207|gb|AE001439.1|	1361932	.	AGGG	AGG	198	.	INDEL;DP=127;VDB=0.0163;AF1=1;AC1=2;DP4=0,0,36,25;MQ=25;FQ=-219	GT:PL:GQ	1/1:239,184,0:99
gi|12057207|gb|AE001439.1|	1362969	.	AGGG	AGG	18.5	.	INDEL;DP=129;VDB=0.0166;AF1=0.5;AC1=1;DP4=18,16,1,18;MQ=25;FQ=21.5;PV4=0.0007,1,1,1	GT:PL:GQ	0/1:56,0,179:59
gi|12057207|gb|AE001439.1|	1363300	.	TGG	TG	16.6	.	INDEL;DP=136;VDB=0.0155;AF1=0.5;AC1=1;DP4=16,16,16,1;MQ=25;FQ=19.5;PV4=0.0019,0.00023,0.027,1	GT:PL:GQ	0/1:54,0,190:57
gi|12057207|gb|AE001439.1|	1364709	.	CTTTTT	CTTTT	3.8	.	INDEL;DP=143;VDB=0.0161;AF1=0.5;AC1=1;DP4=2,29,2,10;MQ=25;FQ=5.8;PV4=0.31,0.13,1,0.37	GT:PL:GQ	0/1:39,0,75:38
gi|12057207|gb|AE001439.1|	1365179	.	CTTTTTT	CTTTT,CTTTTT	31.5	.	INDEL;DP=99;VDB=0.0168;AF1=0.5;AC1=1;DP4=2,6,17,2;MQ=25;FQ=10.8;PV4=0.0022,1,0.35,1	GT:PL:GQ	0/1:74,5,50,24,0,69:48
gi|12057207|gb|AE001439.1|	1367705	.	GAAAA	GAAA	63.5	.	INDEL;DP=126;VDB=0.0148;AF1=0.5;AC1=1;DP4=13,11,1,21;MQ=24;FQ=66.5;PV4=0.00029,1,1,1	GT:PL:GQ	0/1:101,0,167:99
gi|12057207|gb|AE001439.1|	1368861	.	TTGGG	TGG	20.5	.	INDEL;DP=99;VDB=0.0151;AF1=0.5;AC1=1;DP4=15,6,3,6;MQ=24;FQ=23.5;PV4=0.1,0.0032,0.03,1	GT:PL:GQ	0/1:58,0,158:61
gi|12057207|gb|AE001439.1|	1368919	.	TGGG	TGG	19.5	.	INDEL;DP=98;VDB=0.0141;AF1=0.5;AC1=1;DP4=14,8,10,0;MQ=24;FQ=22.5;PV4=0.035,0.31,0.15,0.37	GT:PL:GQ	0/1:57,0,164:60
gi|12057207|gb|AE001439.1|	1369032	.	GCC	GC	9.04	.	INDEL;DP=104;VDB=0.0156;AF1=0.5;AC1=1;DP4=20,11,2,12;MQ=24;FQ=11.8;PV4=0.0031,1,1,0.37	GT:PL:GQ	0/1:46,0,164:48
gi|12057207|gb|AE001439.1|	1373311	.	TAAAAAA	TAAAAA	9.93	.	INDEL;DP=123;VDB=0.0160;AF1=0.5;AC1=1;DP4=17,6,9,3;MQ=25;FQ=12.7;PV4=1,0.018,0.35,1	GT:PL:GQ	0/1:47,0,88:49
gi|12057207|gb|AE001439.1|	1377617	.	TACA	TA	44.5	.	INDEL;DP=123;VDB=0.0172;AF1=0.5;AC1=1;DP4=5,2,2,4;MQ=25;FQ=43.4;PV4=0.29,1,0.43,1	GT:PL:GQ	0/1:82,0,80:81
gi|12057207|gb|AE001439.1|	1381390	.	GAAAAAA	GAAAAA	30.5	.	INDEL;DP=113;VDB=0.0123;AF1=0.5;AC1=1;DP4=14,11,32,5;MQ=25;FQ=33.3;PV4=0.016,0.00082,1,1	GT:PL:GQ	0/1:68,0,82:71
gi|12057207|gb|AE001439.1|	1382108	.	AGGG	AGG	3.8	.	INDEL;DP=128;VDB=0.0162;AF1=0.5;AC1=1;DP4=26,17,13,1;MQ=25;FQ=5.8;PV4=0.044,0.11,0.36,1	GT:PL:GQ	0/1:39,0,175:38
gi|12057207|gb|AE001439.1|	1385519	.	AGGG	AGG	69.5	.	INDEL;DP=145;VDB=0.0158;AF1=0.5;AC1=1;DP4=9,17,15,3;MQ=25;FQ=72.5;PV4=0.002,0.046,0.33,1	GT:PL:GQ	0/1:107,0,175:99
gi|12057207|gb|AE001439.1|	1388192	.	CT	CTT	22.5	.	INDEL;DP=126;VDB=0.0156;AF1=0.5;AC1=1;DP4=15,17,11,2;MQ=24;FQ=25.5;PV4=0.024,1,0.011,1	GT:PL:GQ	0/1:60,0,191:63
gi|12057207|gb|AE001439.1|	1388737	.	ATTTTTTT	ATTTTTT	13.7	.	INDEL;DP=122;VDB=0.0163;AF1=0.5;AC1=1;DP4=17,4,5,10;MQ=25;FQ=14.1;PV4=0.0061,0.011,0.028,0.31	GT:PL:GQ	0/1:51,0,52:51
gi|12057207|gb|AE001439.1|	1390090	.	TGG	TG	34.5	.	INDEL;DP=75;VDB=0.0164;AF1=0.5;AC1=1;DP4=17,0,13,0;MQ=24;FQ=37.4;PV4=1,0.0015,0.36,1	GT:PL:GQ	0/1:72,0,90:75
gi|12057207|gb|AE001439.1|	1390676	.	ACCCCCC	ACCCCC	12.7	.	INDEL;DP=115;VDB=0.0136;AF1=0.5;AC1=1;DP4=8,5,1,9;MQ=24;FQ=15.6;PV4=0.029,0.46,0.3,0.16	GT:PL:GQ	0/1:50,0,84:53
gi|12057207|gb|AE001439.1|	1391297	.	TTGG	T	25.5	.	INDEL;DP=77;VDB=0.0171;AF1=0.5;AC1=1;DP4=2,5,8,0;MQ=24;FQ=28.5;PV4=0.007,0.096,1,1	GT:PL:GQ	0/1:63,0,86:66
gi|12057207|gb|AE001439.1|	1392675	.	GTTTT	GTTT	28.5	.	INDEL;DP=144;VDB=0.0173;AF1=0.5;AC1=1;DP4=18,23,3,12;MQ=24;FQ=31.5;PV4=0.13,0.04,0.027,1	GT:PL:GQ	0/1:66,0,184:69
gi|12057207|gb|AE001439.1|	1392725	.	TGGGG	TGGG	27.5	.	INDEL;DP=120;VDB=0.0153;AF1=0.5;AC1=1;DP4=14,21,0,19;MQ=24;FQ=30.5;PV4=0.00088,1,0.44,1	GT:PL:GQ	0/1:65,0,181:68
gi|12057207|gb|AE001439.1|	1392950	.	ATTTTT	ATTTT	27.5	.	INDEL;DP=104;VDB=0.0077;AF1=0.5;AC1=1;DP4=7,13,1,13;MQ=24;FQ=30.5;PV4=0.1,0.028,1,1	GT:PL:GQ	0/1:65,0,131:68
gi|12057207|gb|AE001439.1|	1393211	.	AGGGG	AGGG	9.93	.	INDEL;DP=115;VDB=0.0140;AF1=0.5;AC1=1;DP4=21,25,1,16;MQ=25;FQ=12.7;PV4=0.0029,0.00044,0.065,0.49	GT:PL:GQ	0/1:47,0,188:49
gi|12057207|gb|AE001439.1|	1401141	.	AGGGG	AGGG	16.6	.	INDEL;DP=115;VDB=0.0168;AF1=0.5;AC1=1;DP4=18,11,13,1;MQ=24;FQ=19.5;PV4=0.067,1,0.065,1	GT:PL:GQ	0/1:54,0,176:57
gi|12057207|gb|AE001439.1|	1401537	.	TAAAAAA	TAAAAA	3.25	.	INDEL;DP=133;VDB=0.0153;AF1=0.5;AC1=1;DP4=28,17,17,5;MQ=25;FQ=5.09;PV4=0.27,0.0011,0.4,1	GT:PL:GQ	0/1:38,0,97:37
gi|12057207|gb|AE001439.1|	1401841	.	AGGG	AGG	3.25	.	INDEL;DP=83;VDB=0.0143;AF1=0.5;AC1=1;DP4=11,7,0,6;MQ=24;FQ=5.09;PV4=0.016,0.14,1,1	GT:PL:GQ	0/1:38,0,163:37
gi|12057207|gb|AE001439.1|	1401960	.	CTT	CT	4.42	.	INDEL;DP=115;VDB=0.0164;AF1=0.5;AC1=1;DP4=22,23,2,17;MQ=24;FQ=6.56;PV4=0.0044,1,1,0.23	GT:PL:GQ	0/1:40,0,187:40
gi|12057207|gb|AE001439.1|	1409223	.	TGGGGG	TGGGG	38.5	.	INDEL;DP=93;VDB=0.0160;AF1=0.5;AC1=1;DP4=14,1,2,9;MQ=25;FQ=37.9;PV4=0.00016,1,0.31,0.14	GT:PL:GQ	0/1:76,0,75:75
gi|12057207|gb|AE001439.1|	1411768	.	GCC	GC	5.08	.	INDEL;DP=102;VDB=0.0120;AF1=0.5;AC1=1;DP4=3,9,5,0;MQ=25;FQ=7.36;PV4=0.009,1,0.038,1	GT:PL:GQ	0/1:41,0,115:41
gi|12057207|gb|AE001439.1|	1413067	.	TCCCCCC	TCCCCC	17.5	.	INDEL;DP=128;VDB=0.0150;AF1=0.5;AC1=1;DP4=8,13,21,3;MQ=25;FQ=20.5;PV4=0.0014,0.3,0.46,0.033	GT:PL:GQ	0/1:55,0,94:58
gi|12057207|gb|AE001439.1|	1413369	.	ATTTTT	ATTTT	9.93	.	INDEL;DP=123;VDB=0.0166;AF1=0.5;AC1=1;DP4=3,21,2,8;MQ=25;FQ=12.7;PV4=0.62,0.26,0.39,1	GT:PL:GQ	0/1:47,0,104:49
gi|12057207|gb|AE001439.1|	1414796	.	CAAAAA	CAAAA	9.04	.	INDEL;DP=79;VDB=0.0097;AF1=0.5;AC1=1;DP4=9,8,5,2;MQ=24;FQ=11.8;PV4=0.65,0.074,1,1	GT:PL:GQ	0/1:46,0,133:48
gi|12057207|gb|AE001439.1|	1420483	.	TCCC	TCC	19.5	.	INDEL;DP=137;VDB=0.0160;AF1=0.5;AC1=1;DP4=19,21,20,1;MQ=25;FQ=22.5;PV4=0.00018,1,1,1	GT:PL:GQ	0/1:57,0,185:60
gi|12057207|gb|AE001439.1|	1424708	.	CT	CTT	13.7	.	INDEL;DP=98;VDB=0.0163;AF1=0.5;AC1=1;DP4=10,10,8,0;MQ=25;FQ=16.6;PV4=0.025,1,1,1	GT:PL:GQ	0/1:51,0,183:54
gi|12057207|gb|AE001439.1|	1426278	.	GCCC	GCC	49.4	.	INDEL;DP=80;VDB=0.0150;AF1=0.6672;AC1=1;DP4=2,0,1,12;MQ=25;FQ=-31.5;PV4=0.029,0.3,1,1	GT:PL:GQ	0/1:86,0,3:6
gi|12057207|gb|AE001439.1|	1436096	.	ACCC	ACC	51.5	.	INDEL;DP=118;VDB=0.0142;AF1=0.5;AC1=1;DP4=11,20,17,2;MQ=24;FQ=54.5;PV4=0.0003,0.02,0.024,1	GT:PL:GQ	0/1:89,0,180:92
gi|12057207|gb|AE001439.1|	1437366	.	TCCCCCC	TCCCCC	41.5	.	INDEL;DP=125;VDB=0.0166;AF1=0.5;AC1=1;DP4=4,12,7,7;MQ=24;FQ=43.5;PV4=0.26,0.00032,0.03,1	GT:PL:GQ	0/1:79,0,85:81
gi|12057207|gb|AE001439.1|	1445019	.	AGGG	AGG	5.79	.	INDEL;DP=129;VDB=0.0168;AF1=0.5;AC1=1;DP4=30,15,14,1;MQ=25;FQ=8.19;PV4=0.05,0.074,0.32,1	GT:PL:GQ	0/1:42,0,166:43
gi|12057207|gb|AE001439.1|	1446875	.	AGG	AG	54.5	.	INDEL;DP=109;VDB=0.0161;AF1=0.5;AC1=1;DP4=16,17,23,1;MQ=25;FQ=57.5;PV4=0.00012,0.072,1,1	GT:PL:GQ	0/1:92,0,184:95
gi|12057207|gb|AE001439.1|	1447133	.	GCCC	GCC	14.6	.	INDEL;DP=125;VDB=0.0126;AF1=0.5;AC1=1;DP4=26,16,2,12;MQ=24;FQ=17.6;PV4=0.0043,0.0041,0.024,1	GT:PL:GQ	0/1:52,0,170:55
gi|12057207|gb|AE001439.1|	1447612	.	GCCC	GCC	73.5	.	INDEL;DP=136;VDB=0.0137;AF1=0.5;AC1=1;DP4=13,24,5,18;MQ=24;FQ=76.5;PV4=0.39,0.00041,1,0.48	GT:PL:GQ	0/1:111,0,185:99
gi|12057207|gb|AE001439.1|	1449062	.	ACCCC	ACCC	22.5	.	INDEL;DP=105;VDB=0.0148;AF1=0.5;AC1=1;DP4=20,17,9,3;MQ=25;FQ=25.5;PV4=0.31,0.0047,1,1	GT:PL:GQ	0/1:60,0,180:63
gi|12057207|gb|AE001439.1|	1450554	.	GAA	GA	23.5	.	INDEL;DP=114;VDB=0.0138;AF1=0.5;AC1=1;DP4=16,10,0,13;MQ=24;FQ=26.5;PV4=0.00028,0.49,0.042,1	GT:PL:GQ	0/1:61,0,175:64
gi|12057207|gb|AE001439.1|	1451824	.	AGGGG	AGGG	8.18	.	INDEL;DP=147;VDB=0.0106;AF1=0.5;AC1=1;DP4=14,33,13,2;MQ=24;FQ=10.8;PV4=0.00017,1,1,1	GT:PL:GQ	0/1:45,0,155:47
gi|12057207|gb|AE001439.1|	1452637	.	CAAAAAA	CAAAAA,CAAAA	24.5	.	INDEL;DP=109;VDB=0.0166;AF1=0.5;AC1=1;DP4=3,5,2,15;MQ=25;FQ=14.4;PV4=0.28,0.021,1,1	GT:PL:GQ	0/1:63,1,50,10,0,60:52
gi|12057207|gb|AE001439.1|	1453524	.	GAAAAAAA	GAAAAAA	28.5	.	INDEL;DP=136;VDB=0.0162;AF1=0.5;AC1=1;DP4=12,18,8,20;MQ=25;FQ=31.1;PV4=0.42,0.12,1,1	GT:PL:GQ	0/1:66,0,77:69
gi|12057207|gb|AE001439.1|	1456956	.	AGGGGGGGGGGG	AGGGGGGGGG,AGGGGGGGG,AGGGGGGGGGG	62.5	.	INDEL;DP=92;VDB=0.0124;AF1=1;AC1=2;DP4=1,0,18,16;MQ=25;FQ=-62.5;PV4=1,0.49,1,1	GT:PL:GQ	1/1:160,85,57,111,0,94,184,56,95,150:53
gi|12057207|gb|AE001439.1|	1460465	.	CTTT	CTT	15.6	.	INDEL;DP=122;VDB=0.0119;AF1=0.5;AC1=1;DP4=17,14,13,0;MQ=25;FQ=18.5;PV4=0.0034,0.26,1,1	GT:PL:GQ	0/1:53,0,181:56
gi|12057207|gb|AE001439.1|	1468159	.	TGGGG	TGGG	41.5	.	INDEL;DP=139;VDB=0.0164;AF1=0.5;AC1=1;DP4=21,19,2,22;MQ=25;FQ=44.5;PV4=0.00037,0.26,1,1	GT:PL:GQ	0/1:79,0,197:82
gi|12057207|gb|AE001439.1|	1469050	.	AGGG	AGG	10.8	.	INDEL;DP=99;VDB=0.0168;AF1=0.5;AC1=1;DP4=14,9,2,7;MQ=25;FQ=13.7;PV4=0.11,1,1,0.37	GT:PL:GQ	0/1:48,0,153:50
gi|12057207|gb|AE001439.1|	1470690	.	AGGG	AGG	11.8	.	INDEL;DP=103;VDB=0.0147;AF1=0.5;AC1=1;DP4=22,11,1,12;MQ=24;FQ=14.6;PV4=0.00063,0.00011,1,1	GT:PL:GQ	0/1:49,0,172:51
gi|12057207|gb|AE001439.1|	1472683	.	TAAAAA	TAAAA	5.08	.	INDEL;DP=120;VDB=0.0139;AF1=0.5;AC1=1;DP4=10,25,3,15;MQ=25;FQ=7.36;PV4=0.5,0.42,0.46,1	GT:PL:GQ	0/1:41,0,136:41
gi|12057207|gb|AE001439.1|	1473881	.	CTTTTT	CTTTT	3.25	.	INDEL;DP=119;VDB=0.0162;AF1=0.5;AC1=1;DP4=15,24,4,9;MQ=21;FQ=5.09;PV4=0.75,0.00089,1,1	GT:PL:GQ	0/1:38,0,119:37
gi|12057207|gb|AE001439.1|	1474373	.	ATTTT	ATTT	18.5	.	INDEL;DP=139;VDB=0.0150;AF1=0.5;AC1=1;DP4=14,38,2,17;MQ=24;FQ=21.5;PV4=0.2,0.036,1,1	GT:PL:GQ	0/1:56,0,178:59
gi|12057207|gb|AE001439.1|	1474787	.	AGG	AG	10.8	.	INDEL;DP=125;VDB=0.0172;AF1=0.5;AC1=1;DP4=19,18,11,2;MQ=24;FQ=13.7;PV4=0.05,1,0.07,0.42	GT:PL:GQ	0/1:48,0,171:50
gi|12057207|gb|AE001439.1|	1477194	.	AG	A	5.08	.	INDEL;DP=95;VDB=0.0157;AF1=0.5;AC1=1;DP4=11,5,0,7;MQ=24;FQ=7.36;PV4=0.0046,0.15,0.028,0.2	GT:PL:GQ	0/1:41,0,148:41
gi|12057207|gb|AE001439.1|	1478034	.	ATTTTTT	ATTTTT	5.79	.	INDEL;DP=109;VDB=0.0124;AF1=0.5;AC1=1;DP4=9,3,3,13;MQ=25;FQ=8.16;PV4=0.0061,0.18,0.28,1	GT:PL:GQ	0/1:42,0,63:43
gi|12057207|gb|AE001439.1|	1478794	.	CAAAA	CAAA	14.6	.	INDEL;DP=137;VDB=0.0157;AF1=0.5;AC1=1;DP4=25,26,3,14;MQ=25;FQ=17.6;PV4=0.026,1.2e-05,0.41,1	GT:PL:GQ	0/1:52,0,180:55
gi|12057207|gb|AE001439.1|	1480804	.	TGGGGGGG	TGGGGGG	5.79	.	INDEL;DP=148;VDB=0.0151;AF1=0.5;AC1=1;DP4=33,11,11,18;MQ=25;FQ=7.76;PV4=0.003,1,1,1	GT:PL:GQ	0/1:42,0,51:42
gi|12057207|gb|AE001439.1|	1481502	.	TCC	TC	16.6	.	INDEL;DP=103;VDB=0.0175;AF1=0.5;AC1=1;DP4=8,8,0,8;MQ=24;FQ=19.5;PV4=0.022,0.48,1,1	GT:PL:GQ	0/1:54,0,150:57
gi|12057207|gb|AE001439.1|	1482671	.	AGG	AG	39.5	.	INDEL;DP=105;VDB=0.0123;AF1=0.5;AC1=1;DP4=11,21,11,2;MQ=25;FQ=42.5;PV4=0.0031,0.28,1,1	GT:PL:GQ	0/1:77,0,185:80
gi|12057207|gb|AE001439.1|	1482818	.	GCCC	GCC	26.5	.	INDEL;DP=134;VDB=0.0169;AF1=0.5;AC1=1;DP4=28,18,21,1;MQ=25;FQ=29.5;PV4=0.0032,0.0065,1,1	GT:PL:GQ	0/1:64,0,176:67
gi|12057207|gb|AE001439.1|	1484818	.	TGGGGG	TGGGG	83.5	.	INDEL;DP=125;VDB=0.0148;AF1=0.5;AC1=1;DP4=19,21,15,18;MQ=25;FQ=86.5;PV4=1,1.9e-05,1,1	GT:PL:GQ	0/1:121,0,146:99
gi|12057207|gb|AE001439.1|	1485568	.	AGGGGG	AGGGG	59.5	.	INDEL;DP=75;VDB=0.0165;AF1=0.5;AC1=1;DP4=6,5,5,6;MQ=24;FQ=55.5;PV4=1,0.44,1,1	GT:PL:GQ	0/1:97,0,91:93
gi|12057207|gb|AE001439.1|	1485708	.	TGG	TG	18.5	.	INDEL;DP=96;VDB=0.0111;AF1=0.5;AC1=1;DP4=12,10,12,0;MQ=24;FQ=21.5;PV4=0.0058,0.0046,1,1	GT:PL:GQ	0/1:56,0,173:59
gi|12057207|gb|AE001439.1|	1489688	.	ATTTTT	ATTTT	11.8	.	INDEL;DP=69;VDB=0.0169;AF1=0.5;AC1=1;DP4=3,9,6,2;MQ=24;FQ=14.6;PV4=0.065,1,1,1	GT:PL:GQ	0/1:49,0,89:51
gi|12057207|gb|AE001439.1|	1489937	.	CCAAA	CAA	39.5	.	INDEL;DP=119;VDB=0.0102;AF1=0.5;AC1=1;DP4=6,7,5,3;MQ=24;FQ=42.5;PV4=0.66,0.18,0.057,1	GT:PL:GQ	0/1:77,0,146:80
gi|12057207|gb|AE001439.1|	1490132	.	TTA	T	4.42	.	INDEL;DP=89;VDB=0.0151;AF1=0.5;AC1=1;DP4=13,14,1,7;MQ=24;FQ=6.56;PV4=0.11,0.029,0.088,1	GT:PL:GQ	0/1:40,0,184:40
gi|12057207|gb|AE001439.1|	1491335	.	AGGG	AGG	19.5	.	INDEL;DP=110;VDB=0.0165;AF1=0.5;AC1=1;DP4=20,7,6,3;MQ=25;FQ=22.5;PV4=0.69,0.03,0.25,0.21	GT:PL:GQ	0/1:57,0,165:60
gi|12057207|gb|AE001439.1|	1494206	.	ATTTTTT	ATTTTT	13.7	.	INDEL;DP=116;VDB=0.0126;AF1=0.5;AC1=1;DP4=6,30,2,22;MQ=25;FQ=16.6;PV4=0.46,0.06,0.0034,0.08	GT:PL:GQ	0/1:51,0,94:54
gi|12057207|gb|AE001439.1|	1495056	.	GCCC	GCC	4.42	.	INDEL;DP=122;VDB=0.0163;AF1=0.5;AC1=1;DP4=17,14,0,12;MQ=25;FQ=6.56;PV4=0.0011,1,0.22,1	GT:PL:GQ	0/1:40,0,171:40
gi|12057207|gb|AE001439.1|	1495835	.	TACCCCCC	TCCCC,TCCC,TCCCCC	70.1	.	INDEL;DP=112;VDB=0.0126;AF1=1;AC1=2;DP4=2,1,19,3;MQ=24;FQ=-45.5;PV4=0.42,1,1,1	GT:PL:GQ	1/1:155,56,45,104,0,108,143,55,100,150:19
gi|12057207|gb|AE001439.1|	1497239	.	TGGG	TGG	7.35	.	INDEL;DP=143;VDB=0.0167;AF1=0.5;AC1=1;DP4=39,14,6,8;MQ=25;FQ=9.94;PV4=0.052,7.4e-05,1,1	GT:PL:GQ	0/1:44,0,150:45
gi|12057207|gb|AE001439.1|	1499463	.	GCCC	GCC	4.42	.	INDEL;DP=93;VDB=0.0130;AF1=0.5;AC1=1;DP4=13,21,10,2;MQ=24;FQ=6.56;PV4=0.017,0.23,1,1	GT:PL:GQ	0/1:40,0,164:40
gi|12057207|gb|AE001439.1|	1499703	.	TGG	TG	13.7	.	INDEL;DP=114;VDB=0.0136;AF1=0.5;AC1=1;DP4=23,10,13,0;MQ=25;FQ=16.6;PV4=0.042,1,1,0.38	GT:PL:GQ	0/1:51,0,173:54
gi|12057207|gb|AE001439.1|	1500637	.	TAAAAA	TAAAA	8.18	.	INDEL;DP=108;VDB=0.0165;AF1=0.5;AC1=1;DP4=14,7,4,4;MQ=25;FQ=10.8;PV4=0.43,0.002,1,1	GT:PL:GQ	0/1:45,0,126:47
gi|12057207|gb|AE001439.1|	1507650	.	TCCC	TCC	47.5	.	INDEL;DP=133;VDB=0.0167;AF1=0.5;AC1=1;DP4=20,16,16,2;MQ=25;FQ=50.5;PV4=0.016,0.0057,0.085,1	GT:PL:GQ	0/1:85,0,185:88
gi|12057207|gb|AE001439.1|	1509000	.	AT	ATT,AATT	189	.	INDEL;DP=123;VDB=0.0163;AF1=1;AC1=2;DP4=0,0,22,22;MQ=24;FQ=-149	GT:PL:GQ	1/1:230,114,0,194,10,175:99
gi|12057207|gb|AE001439.1|	1509140	.	TAAAAA	TAAAA	44.5	.	INDEL;DP=141;VDB=0.0117;AF1=0.5;AC1=1;DP4=21,19,8,15;MQ=24;FQ=47.5;PV4=0.2,0.012,0.39,1	GT:PL:GQ	0/1:82,0,139:85
gi|12057207|gb|AE001439.1|	1509711	.	CTTT	CTT	5.79	.	INDEL;DP=112;VDB=0.0157;AF1=0.5;AC1=1;DP4=5,16,0,8;MQ=24;FQ=8.19;PV4=0.28,0.022,1,1	GT:PL:GQ	0/1:42,0,163:43
gi|12057207|gb|AE001439.1|	1510216	.	AGGG	AGG	23.5	.	INDEL;DP=145;VDB=0.0168;AF1=0.5;AC1=1;DP4=29,22,11,6;MQ=25;FQ=26.5;PV4=0.78,1.4e-12,0.2,1	GT:PL:GQ	0/1:61,0,173:64
gi|12057207|gb|AE001439.1|	1510969	.	GCC	GC	40.5	.	INDEL;DP=131;VDB=0.0160;AF1=0.5;AC1=1;DP4=9,20,0,22;MQ=24;FQ=43.5;PV4=0.0065,1,1,1	GT:PL:GQ	0/1:78,0,174:81
gi|12057207|gb|AE001439.1|	1511045	.	AGGG	AGG	6.55	.	INDEL;DP=109;VDB=0.0122;AF1=0.5;AC1=1;DP4=19,16,0,14;MQ=24;FQ=9.05;PV4=0.00025,1,0.44,1	GT:PL:GQ	0/1:43,0,181:44
gi|12057207|gb|AE001439.1|	1514390	.	AGGGGGG	AGGGGG	10.8	.	INDEL;DP=113;VDB=0.0156;AF1=0.5;AC1=1;DP4=14,14,1,22;MQ=25;FQ=13.7;PV4=0.00044,1,1,1	GT:PL:GQ	0/1:48,0,105:50
gi|12057207|gb|AE001439.1|	1517724	.	CAAAAA	CAAAA	13.7	.	INDEL;DP=134;VDB=0.0143;AF1=0.5;AC1=1;DP4=23,29,11,9;MQ=25;FQ=16.6;PV4=0.44,0.0042,0.46,1	GT:PL:GQ	0/1:51,0,133:54
gi|12057207|gb|AE001439.1|	1517853	.	CAAAA	CAAA	30.5	.	INDEL;DP=131;VDB=0.0172;AF1=0.5;AC1=1;DP4=23,19,16,2;MQ=24;FQ=33.5;PV4=0.017,0.022,0.48,1	GT:PL:GQ	0/1:68,0,176:71
gi|12057207|gb|AE001439.1|	1519553	.	AGC	AC	19.5	.	INDEL;DP=110;VDB=0.0116;AF1=0.5;AC1=1;DP4=13,18,14,0;MQ=24;FQ=22.5;PV4=0.00016,1,0.12,0.29	GT:PL:GQ	0/1:57,0,180:60
gi|12057207|gb|AE001439.1|	1520317	.	CGGGG	CGGG	5.08	.	INDEL;DP=109;VDB=0.0143;AF1=0.5;AC1=1;DP4=18,16,0,13;MQ=25;FQ=7.36;PV4=0.00058,0.026,0.063,0.3	GT:PL:GQ	0/1:41,0,185:41
gi|12057207|gb|AE001439.1|	1526622	.	AGGG	AGG	33.5	.	INDEL;DP=127;VDB=0.0139;AF1=0.5;AC1=1;DP4=34,20,5,13;MQ=25;FQ=36.5;PV4=0.014,0.0037,0.022,0.43	GT:PL:GQ	0/1:71,0,169:74
gi|12057207|gb|AE001439.1|	1528191	.	ATTTTTT	ATTTTT	4.42	.	INDEL;DP=99;VDB=0.0154;AF1=0.5;AC1=1;DP4=9,15,3,14;MQ=24;FQ=6.56;PV4=0.3,0.11,1,1	GT:PL:GQ	0/1:40,0,105:40
gi|12057207|gb|AE001439.1|	1528265	.	G	GA	9.04	.	INDEL;DP=65;VDB=0.0139;AF1=0.5;AC1=1;DP4=14,18,0,12;MQ=25;FQ=11.8;PV4=0.0084,0.26,1,1	GT:PL:GQ	0/1:46,0,189:48
gi|12057207|gb|AE001439.1|	1539019	.	TGG	TG	5.08	.	INDEL;DP=124;VDB=0.0162;AF1=0.5;AC1=1;DP4=15,16,11,0;MQ=25;FQ=7.36;PV4=0.0027,0.18,0.49,1	GT:PL:GQ	0/1:41,0,189:41
gi|12057207|gb|AE001439.1|	1541032	.	TCCC	TCC	45.5	.	INDEL;DP=144;VDB=0.0150;AF1=0.5;AC1=1;DP4=10,11,20,0;MQ=25;FQ=48.5;PV4=0.00016,0.1,1,1	GT:PL:GQ	0/1:83,0,164:86
gi|12057207|gb|AE001439.1|	1546910	.	TAAAAAA	TAAAAA	16.6	.	INDEL;DP=106;VDB=0.0128;AF1=0.5;AC1=1;DP4=10,13,6,7;MQ=24;FQ=19.5;PV4=1,0.062,0.22,1	GT:PL:GQ	0/1:54,0,107:57
gi|12057207|gb|AE001439.1|	1550870	.	GCC	GC	12.7	.	INDEL;DP=83;VDB=0.0181;AF1=0.5;AC1=1;DP4=9,8,1,5;MQ=24;FQ=15.6;PV4=0.18,1,1,1	GT:PL:GQ	0/1:50,0,157:53
gi|12057207|gb|AE001439.1|	1550944	.	GTT	GT	45.5	.	INDEL;DP=83;VDB=0.0156;AF1=0.5;AC1=1;DP4=11,12,0,20;MQ=24;FQ=48.5;PV4=0.00026,0.45,0.12,1	GT:PL:GQ	0/1:83,0,164:86
gi|12057207|gb|AE001439.1|	1552299	.	GTTTTTT	GTTTTT	3.25	.	INDEL;DP=123;VDB=0.0112;AF1=0.5;AC1=1;DP4=14,20,8,9;MQ=24;FQ=5.09;PV4=0.77,0.00016,0.08,1	GT:PL:GQ	0/1:38,0,108:37
gi|12057207|gb|AE001439.1|	1556323	.	GCCCC	GCCC	4.42	.	INDEL;DP=104;VDB=0.0150;AF1=0.5;AC1=1;DP4=20,29,8,5;MQ=25;FQ=6.56;PV4=0.22,0.0057,1,0.17	GT:PL:GQ	0/1:40,0,170:40
gi|12057207|gb|AE001439.1|	1559723	.	ATTTTTT	ATTTTT	27.5	.	INDEL;DP=129;VDB=0.0168;AF1=0.5;AC1=1;DP4=5,27,9,10;MQ=25;FQ=30.5;PV4=0.023,0.0029,0.36,0.44	GT:PL:GQ	0/1:65,0,95:68
gi|12057207|gb|AE001439.1|	1560776	.	TGGGG	TGGG	6.55	.	INDEL;DP=117;VDB=0.0147;AF1=0.5;AC1=1;DP4=22,21,3,14;MQ=25;FQ=9.05;PV4=0.022,0.024,0.017,1	GT:PL:GQ	0/1:43,0,186:44
gi|12057207|gb|AE001439.1|	1561212	.	AGGG	AGG	100	.	INDEL;DP=121;VDB=0.0164;AF1=0.5;AC1=1;DP4=21,13,18,6;MQ=25;FQ=103;PV4=0.4,0.0066,1,1	GT:PL:GQ	0/1:138,0,180:99
gi|12057207|gb|AE001439.1|	1564297	.	AGGGGG	AGGGG	4.42	.	INDEL;DP=127;VDB=0.0163;AF1=0.5;AC1=1;DP4=7,6,1,5;MQ=22;FQ=6.56;PV4=0.18,0.007,1,1	GT:PL:GQ	0/1:40,0,111:40
gi|12057207|gb|AE001439.1|	1567818	.	AT	ATT	15.6	.	INDEL;DP=127;VDB=0.0163;AF1=0.5;AC1=1;DP4=20,20,14,1;MQ=25;FQ=18.5;PV4=0.0041,0.33,1,1	GT:PL:GQ	0/1:53,0,177:56
gi|12057207|gb|AE001439.1|	1569350	.	AGGG	AGG	32.5	.	INDEL;DP=130;VDB=0.0143;AF1=0.5;AC1=1;DP4=31,11,3,12;MQ=25;FQ=35.5;PV4=0.00048,0.0063,1,1	GT:PL:GQ	0/1:70,0,165:73
gi|12057207|gb|AE001439.1|	1570470	.	ATTTTTT	ATTTTT	5.08	.	INDEL;DP=135;VDB=0.0157;AF1=0.5;AC1=1;DP4=17,15,5,9;MQ=25;FQ=7.36;PV4=0.35,0.03,1,1	GT:PL:GQ	0/1:41,0,106:41
gi|12057207|gb|AE001439.1|	1572219	.	GCCCCC	GCCCC,GCCC	154	.	INDEL;DP=122;VDB=0.0150;AF1=1;AC1=2;DP4=0,0,33,36;MQ=25;FQ=-234	GT:PL:GQ	1/1:195,199,0,190,146,181:99
gi|12057207|gb|AE001439.1|	1573771	.	ATCTTTTTTTT	AT,ATT,ATTCTTTTTTTT	104	.	INDEL;DP=82;VDB=0.0165;AF1=1;AC1=2;DP4=0,0,11,5;MQ=24;FQ=-67.5	GT:PL:GQ	1/1:186,74,41,143,0,131,176,53,126,173:63
gi|12057207|gb|AE001439.1|	1575038	.	GCC	GC	17.5	.	INDEL;DP=130;VDB=0.0164;AF1=0.5;AC1=1;DP4=12,17,14,1;MQ=25;FQ=20.5;PV4=0.001,1,0.12,1	GT:PL:GQ	0/1:55,0,173:58
gi|12057207|gb|AE001439.1|	1577305	.	TGG	TG	3.25	.	INDEL;DP=146;VDB=0.0155;AF1=0.5;AC1=1;DP4=26,24,19,0;MQ=25;FQ=5.09;PV4=0.00011,0.29,1,1	GT:PL:GQ	0/1:38,0,172:37
gi|12057207|gb|AE001439.1|	1577765	.	GAAAAAA	GAAAAA	9.93	.	INDEL;DP=112;VDB=0.0155;AF1=0.5;AC1=1;DP4=12,15,6,6;MQ=25;FQ=12.7;PV4=1,0.11,1,1	GT:PL:GQ	0/1:47,0,112:49
gi|12057207|gb|AE001439.1|	1577867	.	TCAA	TA,T,TAA	105	.	INDEL;DP=91;VDB=0.0162;AF1=1;AC1=2;DP4=0,0,6,6;MQ=24;FQ=-64.5	GT:PL:GQ	1/1:146,30,0,136,9,133,140,13,127,137:57
gi|12057207|gb|AE001439.1|	1578300	.	GAAAAAA	GAAAAA	8.18	.	INDEL;DP=129;VDB=0.0151;AF1=0.5;AC1=1;DP4=21,23,7,12;MQ=25;FQ=10.8;PV4=0.58,0.0017,1,0.39	GT:PL:GQ	0/1:45,0,108:47
gi|12057207|gb|AE001439.1|	1581740	.	ATTTTT	ATTTT	17.5	.	INDEL;DP=121;VDB=0.0111;AF1=0.5;AC1=1;DP4=24,16,5,16;MQ=24;FQ=20.5;PV4=0.014,0.0034,0.047,1	GT:PL:GQ	0/1:55,0,130:58
gi|12057207|gb|AE001439.1|	1582850	.	GCCC	GCC	44.5	.	INDEL;DP=136;VDB=0.0144;AF1=0.5;AC1=1;DP4=34,26,13,7;MQ=25;FQ=47.5;PV4=0.6,2.4e-06,1,1	GT:PL:GQ	0/1:82,0,172:85
gi|12057207|gb|AE001439.1|	1583591	.	ATTTTTT	ATTTTT	9.93	.	INDEL;DP=117;VDB=0.0156;AF1=0.5;AC1=1;DP4=7,8,4,5;MQ=24;FQ=12.7;PV4=1,0.26,0.32,1	GT:PL:GQ	0/1:47,0,96:49
gi|12057207|gb|AE001439.1|	1584087	.	TAAAA	TAAA	4.42	.	INDEL;DP=124;VDB=0.0160;AF1=0.5;AC1=1;DP4=14,10,0,8;MQ=25;FQ=6.56;PV4=0.0044,0.088,1,1	GT:PL:GQ	0/1:40,0,180:40
gi|12057207|gb|AE001439.1|	1586638	.	GCCCCC	GCCCC	45.5	.	INDEL;DP=119;VDB=0.0162;AF1=0.5;AC1=1;DP4=15,25,21,5;MQ=25;FQ=48.5;PV4=0.00086,9.8e-06,0.24,1	GT:PL:GQ	0/1:83,0,150:86
gi|12057207|gb|AE001439.1|	1587513	.	ACCCCC	ACCCC	38.5	.	INDEL;DP=120;VDB=0.0128;AF1=0.5;AC1=1;DP4=27,16,5,17;MQ=24;FQ=41.5;PV4=0.0036,0.2,0.16,0.41	GT:PL:GQ	0/1:76,0,128:79
gi|12057207|gb|AE001439.1|	1591655	.	ATTTTTTT	ATTTTTT	3.8	.	INDEL;DP=94;VDB=0.0142;AF1=0.5;AC1=1;DP4=12,4,3,7;MQ=24;FQ=5.76;PV4=0.043,0.0031,0.44,1	GT:PL:GQ	0/1:39,0,58:38
gi|12057207|gb|AE001439.1|	1594646	.	GCC	GCCC	11.8	.	INDEL;DP=126;VDB=0.0148;AF1=0.5;AC1=1;DP4=19,12,2,9;MQ=25;FQ=14.6;PV4=0.032,1,0.039,0.059	GT:PL:GQ	0/1:49,0,175:51
gi|12057207|gb|AE001439.1|	1595136	.	GCCCCCC	GCCCCC	5.08	.	INDEL;DP=96;VDB=0.0161;AF1=0.5;AC1=1;DP4=10,15,2,11;MQ=24;FQ=7.36;PV4=0.16,1,0.33,1	GT:PL:GQ	0/1:41,0,109:41
gi|12057207|gb|AE001439.1|	1595239	.	CAAAAAAA	CAAAAAA	18.5	.	INDEL;DP=107;VDB=0.0094;AF1=0.5;AC1=1;DP4=4,14,10,7;MQ=24;FQ=20.7;PV4=0.041,1,0.44,1	GT:PL:GQ	0/1:56,0,63:58
gi|12057207|gb|AE001439.1|	1596183	.	CAAA	CAA	87.5	.	INDEL;DP=131;VDB=0.0151;AF1=0.5;AC1=1;DP4=28,14,8,14;MQ=25;FQ=90.5;PV4=0.033,0.064,0.48,1	GT:PL:GQ	0/1:125,0,179:99
gi|12057207|gb|AE001439.1|	1596753	.	AGGG	AGG	117	.	INDEL;DP=114;VDB=0.0102;AF1=0.8294;AC1=1;DP4=10,0,21,26;MQ=24;FQ=-33.5;PV4=0.0012,0.0066,0.052,1	GT:PL:GQ	0/1:153,0,1:4
gi|12057207|gb|AE001439.1|	1597774	.	GCCCC	GCCC	71.5	.	INDEL;DP=104;VDB=0.0170;AF1=0.5;AC1=1;DP4=21,3,9,4;MQ=25;FQ=74.5;PV4=0.21,0.13,0.049,0.37	GT:PL:GQ	0/1:109,0,132:99
gi|12057207|gb|AE001439.1|	1601576	.	CGGGG	CGGG	5.79	.	INDEL;DP=141;VDB=0.0168;AF1=0.5;AC1=1;DP4=31,16,5,8;MQ=25;FQ=8.19;PV4=0.11,7.1e-06,1,1	GT:PL:GQ	0/1:42,0,163:43
gi|12057207|gb|AE001439.1|	1608239	.	ATTT	ATT	9.93	.	INDEL;DP=114;VDB=0.0138;AF1=0.5;AC1=1;DP4=13,16,1,8;MQ=24;FQ=12.7;PV4=0.11,0.42,1,1	GT:PL:GQ	0/1:47,0,180:49
gi|12057207|gb|AE001439.1|	1608462	.	AGG	AG	12.7	.	INDEL;DP=84;VDB=0.0131;AF1=0.5;AC1=1;DP4=10,6,1,7;MQ=24;FQ=15.6;PV4=0.033,0.11,1,0.19	GT:PL:GQ	0/1:50,0,150:53
gi|12057207|gb|AE001439.1|	1609291	.	AGGGG	AGGG	61.5	.	INDEL;DP=103;VDB=0.0148;AF1=0.5;AC1=1;DP4=6,12,11,2;MQ=24;FQ=64.5;PV4=0.0094,0.3,0.45,1	GT:PL:GQ	0/1:99,0,149:99
gi|12057207|gb|AE001439.1|	1609758	.	AC	A	104	.	INDEL;DP=140;VDB=0.0165;AF1=1;AC1=2;DP4=0,0,20,1;MQ=25;FQ=-97.5	GT:PL:GQ	1/1:145,63,0:99
gi|12057207|gb|AE001439.1|	1610414	.	AGG	AG	26.5	.	INDEL;DP=90;VDB=0.0143;AF1=0.5;AC1=1;DP4=4,16,10,1;MQ=24;FQ=29.5;PV4=0.00035,0.14,0.004,0.24	GT:PL:GQ	0/1:64,0,136:67
gi|12057207|gb|AE001439.1|	1610747	.	GCCC	GCC	10.8	.	INDEL;DP=123;VDB=0.0162;AF1=0.5;AC1=1;DP4=18,21,7,6;MQ=25;FQ=13.7;PV4=0.75,1e-11,0.45,1	GT:PL:GQ	0/1:48,0,192:50
gi|12057207|gb|AE001439.1|	1611905	.	CAAAA	CAAA	43.5	.	INDEL;DP=97;VDB=0.0156;AF1=0.5;AC1=1;DP4=12,9,1,13;MQ=25;FQ=46.5;PV4=0.0039,4.3e-06,1,1	GT:PL:GQ	0/1:81,0,176:84
gi|12057207|gb|AE001439.1|	1618197	.	GTTTT	GTTT	47.5	.	INDEL;DP=62;VDB=0.0097;AF1=0.5;AC1=1;DP4=12,0,15,0;MQ=25;FQ=43.5;PV4=1,0.029,0.17,1	GT:PL:GQ	0/1:85,0,79:81
gi|12057207|gb|AE001439.1|	1625244	.	GTTTT	GTTT	30.5	.	INDEL;DP=109;VDB=0.0148;AF1=0.5;AC1=1;DP4=16,3,3,7;MQ=24;FQ=33.5;PV4=0.011,1,0.11,0.064	GT:PL:GQ	0/1:68,0,125:71
gi|12057207|gb|AE001439.1|	1625282	.	GTTTTT	GTTTT	19.5	.	INDEL;DP=125;VDB=0.0143;AF1=0.5;AC1=1;DP4=22,1,4,8;MQ=24;FQ=22.2;PV4=0.00016,1,0.052,0.27	GT:PL:GQ	0/1:57,0,68:60
gi|12057207|gb|AE001439.1|	1626715	.	CAAAAAA	CAAAAA	3.8	.	INDEL;DP=114;VDB=0.0168;AF1=0.5;AC1=1;DP4=17,14,12,3;MQ=25;FQ=5.8;PV4=0.12,0.0028,0.48,0.069	GT:PL:GQ	0/1:39,0,104:38
gi|12057207|gb|AE001439.1|	1628558	.	CAAAAAAA	CAAAAAA	25.5	.	INDEL;DP=121;VDB=0.0159;AF1=0.5;AC1=1;DP4=15,15,5,26;MQ=25;FQ=28;PV4=0.0066,0.26,0.46,1	GT:PL:GQ	0/1:63,0,72:65
gi|12057207|gb|AE001439.1|	1629189	.	AGGC	AGC	47.5	.	INDEL;DP=62;VDB=0.0162;AF1=0.5;AC1=1;DP4=3,3,20,0;MQ=24;FQ=14.6;PV4=0.0077,1,0.079,1	GT:PL:GQ	0/1:85,0,49:52
gi|12057207|gb|AE001439.1|	1629955	.	GTT	GT	10.8	.	INDEL;DP=117;VDB=0.0146;AF1=0.5;AC1=1;DP4=13,17,1,12;MQ=24;FQ=13.7;PV4=0.033,1,0.39,1	GT:PL:GQ	0/1:48,0,177:50
gi|12057207|gb|AE001439.1|	1631446	.	TGGGG	TGGG	49.5	.	INDEL;DP=116;VDB=0.0165;AF1=0.5;AC1=1;DP4=14,25,4,13;MQ=25;FQ=52.5;PV4=0.54,0.029,1,1	GT:PL:GQ	0/1:87,0,191:90
gi|12057207|gb|AE001439.1|	1633806	.	CAGGTTTTAT	CAGGTTTTATAGGTTTTAT,CAGGTTTTAGTAGGTTTTAT	186	.	INDEL;DP=119;VDB=0.0081;AF1=1;AC1=2;DP4=0,0,36,23;MQ=24;FQ=-210	GT:PL:GQ	1/1:227,175,0,223,152,220:99
gi|12057207|gb|AE001439.1|	1635043	.	AGGG	AGG	42.5	.	INDEL;DP=75;VDB=0.0148;AF1=0.5;AC1=1;DP4=9,10,0,17;MQ=24;FQ=45.5;PV4=0.0012,0.1,0.34,0.49	GT:PL:GQ	0/1:80,0,155:83
gi|12057207|gb|AE001439.1|	1638584	.	AGC	AC	9.04	.	INDEL;DP=126;VDB=0.0146;AF1=0.5;AC1=1;DP4=25,17,17,1;MQ=25;FQ=11.8;PV4=0.0064,1,0.41,1	GT:PL:GQ	0/1:46,0,172:48
gi|12057207|gb|AE001439.1|	1639772	.	ATTTT	ATTT	32.5	.	INDEL;DP=144;VDB=0.0140;AF1=0.5;AC1=1;DP4=16,23,5,9;MQ=25;FQ=35.5;PV4=1,0.0002,1,1	GT:PL:GQ	0/1:70,0,185:73
gi|12057207|gb|AE001439.1|	1643815	.	TTT	TTTAGTGATTAGTGATT	8.29	.	INDEL;DP=32;VDB=0.0049;AF1=1;AC1=2;DP4=0,0,0,6;MQ=13;FQ=-52.5	GT:PL:GQ	1/1:48,18,0:22
