# Supplementary material for: Choosing a Benchtop Sequencing Machine to Characterise Helicobacter pylori Genomes
Source: PLoS One. 2013 Jun 28;8(6):e67539. doi: 10.1371/journal.pone.0067539 (PMC3695873; doi:10.1371/journal.pone.0067539)
Supplement: File S1 — Compressed file containing Tables S1–S19. (ZIP) [file pone.0067539.s005.zip › TableS1-19/TableS13.txt]

Supplementary table 13. SNPs identified by mapping the Ion Torrent data to the reference sequence 26695
GenomeID	ReferenceCoordinate		ReferenceBases	ConsensusBase	QualityScore		SAMFormatInfo	SAMFormatInfo	SAMFormatInfo
gi|6626253|gb|AE000511.1|	36949	.	C	A	215	.	DP=146;VDB=0.0154;AF1=1;AC1=2;DP4=0,1,55,38;MQ=24;FQ=-282;PV4=0.41,1,1,0.37	GT:PL:GQ	1/1:248,255,0:99
gi|6626253|gb|AE000511.1|	86439	.	C	A	196	.	DP=142;VDB=0.0173;AF1=1;AC1=2;DP4=0,0,53,69;MQ=21;FQ=-282	GT:PL:GQ	1/1:229,255,0:99
gi|6626253|gb|AE000511.1|	116259	.	G	T	202	.	DP=134;VDB=0.0156;AF1=1;AC1=2;DP4=0,0,55,52;MQ=24;FQ=-282	GT:PL:GQ	1/1:235,255,0:99
gi|6626253|gb|AE000511.1|	130366	.	T	G	148	.	DP=130;VDB=0.0003;AF1=1;AC1=2;DP4=4,11,33,29;MQ=18;FQ=-101;PV4=0.086,0.0041,1,1	GT:PL:GQ	1/1:181,74,0:99
gi|6626253|gb|AE000511.1|	137192	.	G	T	217	.	DP=145;VDB=0.0155;AF1=1;AC1=2;DP4=1,0,32,74;MQ=24;FQ=-282;PV4=0.31,1,1,0.35	GT:PL:GQ	1/1:250,255,0:99
gi|6626253|gb|AE000511.1|	228113	.	G	T	193	.	DP=114;VDB=0.0134;AF1=1;AC1=2;DP4=3,0,33,45;MQ=24;FQ=-220;PV4=0.084,1,0.24,1	GT:PL:GQ	1/1:226,193,0:99
gi|6626253|gb|AE000511.1|	239670	.	T	C	196	.	DP=129;VDB=0.0156;AF1=1;AC1=2;DP4=0,0,46,44;MQ=24;FQ=-282	GT:PL:GQ	1/1:229,255,0:99
gi|6626253|gb|AE000511.1|	245820	.	G	T,C	196	.	DP=109;VDB=0.0164;AF1=1;AC1=2;DP4=0,0,40,47;MQ=24;FQ=-282	GT:PL:GQ	1/1:229,255,0,234,225,228:99
gi|6626253|gb|AE000511.1|	250417	.	T	G	5.46	.	DP=133;VDB=0.0109;AF1=0.4999;AC1=1;DP4=1,12,0,10;MQ=24;FQ=7.8;PV4=1,0.0016,1,1	GT:PL:GQ	0/1:34,0,97:34
gi|6626253|gb|AE000511.1|	300190	.	G	T	210	.	DP=129;VDB=0.0157;AF1=1;AC1=2;DP4=0,0,56,60;MQ=25;FQ=-282	GT:PL:GQ	1/1:243,255,0:99
gi|6626253|gb|AE000511.1|	301322	.	G	T	218	.	DP=146;VDB=0.0099;AF1=1;AC1=2;DP4=0,1,54,71;MQ=24;FQ=-282;PV4=1,1,0.17,0.36	GT:PL:GQ	1/1:251,255,0:99
gi|6626253|gb|AE000511.1|	320068	.	G	T	196	.	DP=140;VDB=0.0092;AF1=1;AC1=2;DP4=1,0,60,53;MQ=25;FQ=-282;PV4=1,1,1,0.37	GT:PL:GQ	1/1:229,255,0:99
gi|6626253|gb|AE000511.1|	329791	.	G	T	199	.	DP=129;VDB=0.0131;AF1=1;AC1=2;DP4=0,0,55,46;MQ=24;FQ=-282	GT:PL:GQ	1/1:232,255,0:99
gi|6626253|gb|AE000511.1|	333786	.	C	G	127	.	DP=120;VDB=0.0080;AF1=1;AC1=2;DP4=0,0,52,47;MQ=17;FQ=-282	GT:PL:GQ	1/1:160,255,0:99
gi|6626253|gb|AE000511.1|	333789	.	C	G	130	.	DP=139;VDB=0.0068;AF1=1;AC1=2;DP4=0,0,49,17;MQ=19;FQ=-226	GT:PL:GQ	1/1:163,199,0:99
gi|6626253|gb|AE000511.1|	333824	.	T	C	103	.	DP=111;VDB=0.0039;AF1=1;AC1=2;DP4=0,1,45,51;MQ=14;FQ=-282;PV4=1,0.41,1,1	GT:PL:GQ	1/1:136,255,0:99
gi|6626253|gb|AE000511.1|	356060	.	G	T	195	.	DP=136;VDB=0.0170;AF1=1;AC1=2;DP4=1,1,53,42;MQ=24;FQ=-276;PV4=1,1,1,0.27	GT:PL:GQ	1/1:228,249,0:99
gi|6626253|gb|AE000511.1|	370152	.	G	T	178	.	DP=70;VDB=0.0160;AF1=1;AC1=2;DP4=0,0,13,14;MQ=24;FQ=-108	GT:PL:GQ	1/1:211,81,0:99
gi|6626253|gb|AE000511.1|	391094	.	C	T	7.8	.	DP=87;VDB=0.0068;AF1=0.5;AC1=1;DP4=6,1,10,0;MQ=24;FQ=10.4;PV4=0.41,0.001,0.35,1	GT:PL:GQ	0/1:37,0,62:39
gi|6626253|gb|AE000511.1|	493859	.	C	A,T	196	.	DP=112;VDB=0.0161;AF1=1;AC1=2;DP4=0,0,52,37;MQ=24;FQ=-282	GT:PL:GQ	1/1:229,255,0,231,248,228:99
gi|6626253|gb|AE000511.1|	512355	.	C	A	203	.	DP=87;VDB=0.0133;AF1=1;AC1=2;DP4=0,0,42,30;MQ=24;FQ=-244	GT:PL:GQ	1/1:236,217,0:99
gi|6626253|gb|AE000511.1|	516418	.	G	A	204	.	DP=122;VDB=0.0147;AF1=1;AC1=2;DP4=0,0,58,60;MQ=23;FQ=-282	GT:PL:GQ	1/1:237,255,0:99
gi|6626253|gb|AE000511.1|	581512	.	C	A	215	.	DP=148;VDB=0.0165;AF1=1;AC1=2;DP4=0,0,71,52;MQ=25;FQ=-282	GT:PL:GQ	1/1:248,255,0:99
gi|6626253|gb|AE000511.1|	587249	.	C	A	222	.	DP=147;VDB=0.0168;AF1=1;AC1=2;DP4=0,0,58,81;MQ=24;FQ=-282	GT:PL:GQ	1/1:255,255,0:99
gi|6626253|gb|AE000511.1|	593096	.	G	T	222	.	DP=142;VDB=0.0170;AF1=1;AC1=2;DP4=0,0,57,64;MQ=24;FQ=-282	GT:PL:GQ	1/1:255,255,0:99
gi|6626253|gb|AE000511.1|	613188	.	C	A	196	.	DP=118;VDB=0.0164;AF1=1;AC1=2;DP4=0,0,51,43;MQ=24;FQ=-282	GT:PL:GQ	1/1:229,255,0:99
gi|6626253|gb|AE000511.1|	641705	.	G	T	217	.	DP=125;VDB=0.0157;AF1=1;AC1=2;DP4=0,1,53,49;MQ=25;FQ=-282;PV4=0.49,1,1,0.35	GT:PL:GQ	1/1:250,255,0:99
gi|6626253|gb|AE000511.1|	679284	.	G	T	222	.	DP=126;VDB=0.0151;AF1=1;AC1=2;DP4=0,0,56,58;MQ=25;FQ=-282	GT:PL:GQ	1/1:255,255,0:99
gi|6626253|gb|AE000511.1|	700188	.	G	T	199	.	DP=127;VDB=0.0162;AF1=1;AC1=2;DP4=0,0,68,45;MQ=24;FQ=-282	GT:PL:GQ	1/1:232,255,0:99
gi|6626253|gb|AE000511.1|	709157	.	C	A	145	.	DP=135;VDB=0.0169;AF1=0.5;AC1=1;DP4=24,21,31,19;MQ=25;FQ=142;PV4=0.41,1,0.014,0.31	GT:PL:GQ	0/1:175,0,170:99
gi|6626253|gb|AE000511.1|	735035	.	G	T	203	.	DP=149;VDB=0.0164;AF1=1;AC1=2;DP4=0,3,83,36;MQ=25;FQ=-282;PV4=0.031,1,1,0.27	GT:PL:GQ	1/1:236,255,0:99
gi|6626253|gb|AE000511.1|	777607	.	T	G	181	.	DP=52;VDB=0.0157;AF1=1;AC1=2;DP4=1,0,23,15;MQ=24;FQ=-124;PV4=1,1,1,0.37	GT:PL:GQ	1/1:214,97,0:99
gi|6626253|gb|AE000511.1|	808686	.	G	T	212	.	DP=111;VDB=0.0161;AF1=1;AC1=2;DP4=1,0,37,52;MQ=24;FQ=-278;PV4=0.42,1,1,0.32	GT:PL:GQ	1/1:245,251,0:99
gi|6626253|gb|AE000511.1|	816845	.	C	A	172	.	DP=119;VDB=0.0168;AF1=1;AC1=2;DP4=1,2,47,34;MQ=24;FQ=-227;PV4=0.57,1,1,1	GT:PL:GQ	1/1:205,200,0:99
gi|6626253|gb|AE000511.1|	830399	.	G	T	215	.	DP=135;VDB=0.0142;AF1=1;AC1=2;DP4=0,0,56,54;MQ=24;FQ=-282	GT:PL:GQ	1/1:248,255,0:99
gi|6626253|gb|AE000511.1|	836642	.	C	A	222	.	DP=135;VDB=0.0142;AF1=1;AC1=2;DP4=0,0,64,56;MQ=24;FQ=-282	GT:PL:GQ	1/1:255,255,0:99
gi|6626253|gb|AE000511.1|	837614	.	T	G	13.2	.	DP=94;VDB=0.0103;AF1=0.5;AC1=1;DP4=14,0,10,0;MQ=25;FQ=15.8;PV4=1,1,0.19,1	GT:PL:GQ	0/1:43,0,54:45
gi|6626253|gb|AE000511.1|	870789	.	G	T	200	.	DP=130;VDB=0.0153;AF1=1;AC1=2;DP4=0,2,59,44;MQ=24;FQ=-282;PV4=0.19,1,0.5,0.31	GT:PL:GQ	1/1:233,255,0:99
gi|6626253|gb|AE000511.1|	895923	.	C	A	204	.	DP=123;VDB=0.0156;AF1=1;AC1=2;DP4=0,0,54,55;MQ=24;FQ=-282	GT:PL:GQ	1/1:237,255,0:99
gi|6626253|gb|AE000511.1|	896215	.	G	T	204	.	DP=119;VDB=0.0165;AF1=1;AC1=2;DP4=0,0,55,43;MQ=24;FQ=-282	GT:PL:GQ	1/1:237,255,0:99
gi|6626253|gb|AE000511.1|	904468	.	C	A	206	.	DP=115;VDB=0.0126;AF1=1;AC1=2;DP4=0,0,40,43;MQ=24;FQ=-274	GT:PL:GQ	1/1:239,247,0:99
gi|6626253|gb|AE000511.1|	943812	.	C	A	217	.	DP=141;VDB=0.0151;AF1=1;AC1=2;DP4=0,1,65,54;MQ=24;FQ=-282;PV4=0.46,1,1,0.34	GT:PL:GQ	1/1:250,255,0:99
gi|6626253|gb|AE000511.1|	954602	.	C	A	206	.	DP=141;VDB=0.0171;AF1=1;AC1=2;DP4=0,0,74,38;MQ=24;FQ=-282	GT:PL:GQ	1/1:239,255,0:99
gi|6626253|gb|AE000511.1|	1014308	.	G	T	222	.	DP=117;VDB=0.0174;AF1=1;AC1=2;DP4=1,0,36,61;MQ=24;FQ=-282;PV4=0.38,1,1,0.32	GT:PL:GQ	1/1:255,255,0:99
gi|6626253|gb|AE000511.1|	1021534	.	C	A	216	.	DP=145;VDB=0.0143;AF1=1;AC1=2;DP4=2,1,70,53;MQ=24;FQ=-282;PV4=1,1,1,0.23	GT:PL:GQ	1/1:249,255,0:99
gi|6626253|gb|AE000511.1|	1055148	.	G	T	194	.	DP=109;VDB=0.0147;AF1=1;AC1=2;DP4=0,0,58,27;MQ=24;FQ=-282	GT:PL:GQ	1/1:227,255,0:99
gi|6626253|gb|AE000511.1|	1055241	.	G	T	192	.	DP=131;VDB=0.0151;AF1=1;AC1=2;DP4=0,0,52,59;MQ=24;FQ=-282	GT:PL:GQ	1/1:225,255,0:99
gi|6626253|gb|AE000511.1|	1062704	.	C	T	203	.	DP=80;VDB=0.0061;AF1=1;AC1=2;DP4=0,0,33,23;MQ=25;FQ=-196	GT:PL:GQ	1/1:236,169,0:99
gi|6626253|gb|AE000511.1|	1205333	.	C	A	198	.	DP=125;VDB=0.0138;AF1=1;AC1=2;DP4=1,1,62,43;MQ=24;FQ=-282;PV4=1,1,1,0.24	GT:PL:GQ	1/1:231,255,0:99
gi|6626253|gb|AE000511.1|	1246234	.	C	A	170	.	DP=136;VDB=0.0116;AF1=1;AC1=2;DP4=0,1,55,37;MQ=25;FQ=-282;PV4=0.41,0.48,1,0.32	GT:PL:GQ	1/1:203,255,0:99
gi|6626253|gb|AE000511.1|	1296276	.	C	A	189	.	DP=116;VDB=0.0144;AF1=1;AC1=2;DP4=1,0,36,46;MQ=24;FQ=-257;PV4=0.45,1,0.14,0.33	GT:PL:GQ	1/1:222,230,0:99
gi|6626253|gb|AE000511.1|	1301140	.	G	C	6.98	.	DP=115;VDB=0.0026;AF1=0.4999;AC1=1;DP4=0,11,0,13;MQ=24;FQ=9.52;PV4=1,0.00094,0.27,1	GT:PL:GQ	0/1:36,0,62:37
gi|6626253|gb|AE000511.1|	1316195	.	C	A	207	.	DP=128;VDB=0.0162;AF1=1;AC1=2;DP4=0,1,25,46;MQ=24;FQ=-222;PV4=1,1,1,0.34	GT:PL:GQ	1/1:240,195,0:99
gi|6626253|gb|AE000511.1|	1325175	.	G	T	222	.	DP=140;VDB=0.0154;AF1=1;AC1=2;DP4=1,0,52,64;MQ=24;FQ=-282;PV4=0.45,1,1,0.36	GT:PL:GQ	1/1:255,255,0:99
gi|6626253|gb|AE000511.1|	1367889	.	C	T	217	.	DP=147;VDB=0.0167;AF1=1;AC1=2;DP4=0,0,71,49;MQ=25;FQ=-282	GT:PL:GQ	1/1:250,255,0:99
gi|6626253|gb|AE000511.1|	1370263	.	G	C	195	.	DP=89;VDB=0.0163;AF1=1;AC1=2;DP4=0,0,43,35;MQ=24;FQ=-262	GT:PL:GQ	1/1:228,235,0:99
gi|6626253|gb|AE000511.1|	1400785	.	G	T	200	.	DP=116;VDB=0.0170;AF1=1;AC1=2;DP4=0,0,56,30;MQ=24;FQ=-282	GT:PL:GQ	1/1:233,255,0:99
gi|6626253|gb|AE000511.1|	1446975	.	C	G	44	.	DP=109;VDB=0.0155;AF1=0.5005;AC1=1;DP4=1,4,10,4;MQ=24;FQ=3.02;PV4=0.11,0.021,1,1	GT:PL:GQ	0/1:74,0,27:30
gi|6626253|gb|AE000511.1|	1446976	.	G	C	3.54	.	DP=108;VDB=0.0155;AF1=0.4998;AC1=1;DP4=1,18,6,3;MQ=24;FQ=5.47;PV4=0.0014,0.003,1,1	GT:PL:GQ	0/1:31,0,93:30
gi|6626253|gb|AE000511.1|	1455387	.	T	C	4.77	.	DP=112;VDB=0.0078;AF1=0.4999;AC1=1;DP4=2,8,0,5;MQ=24;FQ=6.99;PV4=0.52,1,0.17,1	GT:PL:GQ	0/1:33,0,85:33
gi|6626253|gb|AE000511.1|	1485083	.	A	T	7.8	.	DP=142;VDB=0.0018;AF1=0.5;AC1=1;DP4=0,17,1,10;MQ=24;FQ=10.4;PV4=0.39,0.0024,0.091,1	GT:PL:GQ	0/1:37,0,77:39
gi|6626253|gb|AE000511.1|	1547809	.	C	A	193	.	DP=147;VDB=0.0156;AF1=1;AC1=2;DP4=0,1,50,55;MQ=25;FQ=-282;PV4=1,1,1,0.34	GT:PL:GQ	1/1:226,255,0:99
gi|6626253|gb|AE000511.1|	1579856	.	C	A	192	.	DP=95;VDB=0.0167;AF1=1;AC1=2;DP4=0,0,29,38;MQ=24;FQ=-229	GT:PL:GQ	1/1:225,202,0:99
gi|6626253|gb|AE000511.1|	1646312	.	C	A	202	.	DP=149;VDB=0.0143;AF1=1;AC1=2;DP4=0,1,55,66;MQ=24;FQ=-282;PV4=1,1,1,0.35	GT:PL:GQ	1/1:235,255,0:99
gi|6626253|gb|AE000511.1|	1660155	.	G	T	222	.	DP=122;VDB=0.0130;AF1=1;AC1=2;DP4=0,0,41,67;MQ=24;FQ=-282	GT:PL:GQ	1/1:255,255,0:99
