# Supplementary material for: Choosing a Benchtop Sequencing Machine to Characterise Helicobacter pylori Genomes
Source: PLoS One. 2013 Jun 28;8(6):e67539. doi: 10.1371/journal.pone.0067539 (PMC3695873; doi:10.1371/journal.pone.0067539)
Supplement: File S1 — Compressed file containing Tables S1–S19. (ZIP) [file pone.0067539.s005.zip › TableS1-19/TableS14.txt]

Supplementary table 14. Indels identified by mapping the Ion Torrent data to the reference sequence J99
GenomeID	ReferenceCoordinate		ReferenceBases	ConsensusBase	QualityScore		SAMFormatInfo	SAMFormatInfo	SAMFormatInfo
gi|6626253|gb|AE000511.1|	1756	.	gccc	gcc	20.5	.	INDEL;DP=149;VDB=0.0161;AF1=0.5;AC1=1;DP4=5,28,0,17;MQ=25;FQ=23.5;PV4=0.15,0.0067,1,0.25	GT:PL:GQ	0/1:58,0,164:61
gi|6626253|gb|AE000511.1|	7344	.	gtttttttttttttt	gttttttttttt,gtttttttttt,gttttttttt	125	.	INDEL;DP=107;VDB=0.0119;AF1=1;AC1=2;DP4=0,0,20,20;MQ=24;FQ=-110	GT:PL:GQ	1/1:245,154,79,173,0,143,211,69,105,196:99
gi|6626253|gb|AE000511.1|	10315	.	aggg	agg	73.5	.	INDEL;DP=131;VDB=0.0148;AF1=0.5;AC1=1;DP4=20,2,12,6;MQ=25;FQ=75.5;PV4=0.11,0.12,0.04,0.25	GT:PL:GQ	0/1:111,0,117:99
gi|6626253|gb|AE000511.1|	15098	.	gtttttt	gttttt	5.79	.	INDEL;DP=99;VDB=0.0151;AF1=0.5;AC1=1;DP4=18,11,2,20;MQ=24;FQ=8.19;PV4=0.00013,1,0.11,1	GT:PL:GQ	0/1:42,0,100:43
gi|6626253|gb|AE000511.1|	15323	.	aggggggg	agggggg	11.8	.	INDEL;DP=125;VDB=0.0167;AF1=0.5;AC1=1;DP4=30,11,10,22;MQ=25;FQ=13.5;PV4=0.00044,3.9e-06,0.21,1	GT:PL:GQ	0/1:49,0,54:50
gi|6626253|gb|AE000511.1|	20119	.	gcc	gc	5.79	.	INDEL;DP=127;VDB=0.0119;AF1=0.5;AC1=1;DP4=20,19,0,16;MQ=25;FQ=8.19;PV4=0.00015,6.4e-05,0.0039,0.22	GT:PL:GQ	0/1:42,0,190:43
gi|6626253|gb|AE000511.1|	22470	.	agg	ag	4.42	.	INDEL;DP=138;VDB=0.0151;AF1=0.5;AC1=1;DP4=23,17,16,0;MQ=24;FQ=6.56;PV4=0.0011,0.093,0.38,1	GT:PL:GQ	0/1:40,0,171:40
gi|6626253|gb|AE000511.1|	25607	.	caaaaaaaaaaaaaaa	caaaaaaaaaaa,caaaaaaaaaa	143	.	INDEL;DP=84;VDB=0.0169;AF1=1;AC1=2;DP4=0,0,9,10;MQ=24;FQ=-80.5	GT:PL:GQ	1/1:216,78,32,175,0,162:89
gi|6626253|gb|AE000511.1|	27148	.	gccc	gcc	15.6	.	INDEL;DP=135;VDB=0.0159;AF1=0.5;AC1=1;DP4=19,30,5,9;MQ=25;FQ=18.5;PV4=1,0.067,0.45,1	GT:PL:GQ	0/1:53,0,171:56
gi|6626253|gb|AE000511.1|	32534	.	gccc	gcc	99.5	.	INDEL;DP=121;VDB=0.0032;AF1=0.5;AC1=1;DP4=10,24,13,9;MQ=24;FQ=102;PV4=0.05,2.4e-05,1,1	GT:PL:GQ	0/1:137,0,173:99
gi|6626253|gb|AE000511.1|	33577	.	gtttt	gttt	7.35	.	INDEL;DP=135;VDB=0.0140;AF1=0.5;AC1=1;DP4=26,23,7,9;MQ=24;FQ=9.94;PV4=0.57,1.3e-06,1,1	GT:PL:GQ	0/1:44,0,164:45
gi|6626253|gb|AE000511.1|	33975	.	caaaaaa	caaaaa	5.08	.	INDEL;DP=143;VDB=0.0163;AF1=0.5;AC1=1;DP4=16,5,10,6;MQ=25;FQ=7.36;PV4=0.48,0.084,0.066,1	GT:PL:GQ	0/1:41,0,77:41
gi|6626253|gb|AE000511.1|	38692	.	tccc	tcc	214	.	INDEL;DP=128;VDB=0.0163;AF1=1;AC1=2;DP4=0,0,30,35;MQ=24;FQ=-231	GT:PL:GQ	1/1:255,196,0:99
gi|6626253|gb|AE000511.1|	39119	.	t	tA	18.5	.	INDEL;DP=72;VDB=0.0132;AF1=0.5;AC1=1;DP4=12,10,0,10;MQ=25;FQ=21.5;PV4=0.0044,1,1,1	GT:PL:GQ	0/1:56,0,173:59
gi|6626253|gb|AE000511.1|	39536	.	gccccc	gcccc	76.5	.	INDEL;DP=134;VDB=0.0162;AF1=0.5;AC1=1;DP4=19,12,6,26;MQ=25;FQ=79.1;PV4=0.00077,0.00028,1,1	GT:PL:GQ	0/1:114,0,125:99
gi|6626253|gb|AE000511.1|	39759	.	taaa	tAaaa	157	.	INDEL;DP=89;VDB=0.0168;AF1=1;AC1=2;DP4=0,0,4,32;MQ=25;FQ=-143	GT:PL:GQ	1/1:198,108,0:99
gi|6626253|gb|AE000511.1|	40677	.	tgggggg	tggggg	11.8	.	INDEL;DP=112;VDB=0.0128;AF1=0.5;AC1=1;DP4=30,9,9,9;MQ=25;FQ=14.6;PV4=0.065,5.7e-10,0.0012,1	GT:PL:GQ	0/1:49,0,82:51
gi|6626253|gb|AE000511.1|	42035	.	atttt	attt	17.5	.	INDEL;DP=70;VDB=0.0146;AF1=0.5;AC1=1;DP4=10,16,9,2;MQ=24;FQ=20.5;PV4=0.029,3e-06,1,1	GT:PL:GQ	0/1:55,0,179:58
gi|6626253|gb|AE000511.1|	48079	.	aggg	agg	64.5	.	INDEL;DP=145;VDB=0.0154;AF1=0.5;AC1=1;DP4=17,29,6,15;MQ=25;FQ=67.5;PV4=0.59,0.0068,1,1	GT:PL:GQ	0/1:102,0,182:99
gi|6626253|gb|AE000511.1|	50251	.	tgggg	tggg	85.5	.	INDEL;DP=146;VDB=0.0159;AF1=0.5;AC1=1;DP4=20,4,4,14;MQ=25;FQ=88.4;PV4=0.00011,0.016,0.14,1	GT:PL:GQ	0/1:123,0,139:99
gi|6626253|gb|AE000511.1|	55568	.	gaaaaaa	gaaaaa	53.5	.	INDEL;DP=147;VDB=0.0160;AF1=0.5;AC1=1;DP4=25,11,15,18;MQ=25;FQ=53.9;PV4=0.054,0.27,0.065,1	GT:PL:GQ	0/1:91,0,92:91
gi|6626253|gb|AE000511.1|	55704	.	atttt	attt	28.5	.	INDEL;DP=125;VDB=0.0169;AF1=0.5;AC1=1;DP4=22,17,14,2;MQ=25;FQ=31.5;PV4=0.033,0.22,1,1	GT:PL:GQ	0/1:66,0,177:69
gi|6626253|gb|AE000511.1|	61773	.	aggg	agg	8.18	.	INDEL;DP=100;VDB=0.0159;AF1=0.5;AC1=1;DP4=11,17,0,11;MQ=24;FQ=10.8;PV4=0.017,0.023,0.007,1	GT:PL:GQ	0/1:45,0,178:47
gi|6626253|gb|AE000511.1|	61852	.	aag	a	87.5	.	INDEL;DP=100;VDB=0.0181;AF1=0.5;AC1=1;DP4=11,1,3,10;MQ=24;FQ=67.5;PV4=0.00098,3.5e-05,0.033,1	GT:PL:GQ	0/1:125,0,102:99
gi|6626253|gb|AE000511.1|	62012	.	accccccccccccccc	accccccccccc,acccccccccc,accccccccc	66.5	.	INDEL;DP=44;VDB=0.0078;AF1=1;AC1=2;DP4=0,0,0,24;MQ=24;FQ=-88.5	GT:PL:GQ	1/1:122,69,15,92,0,80,105,29,63,99:99
gi|6626253|gb|AE000511.1|	65993	.	atttt	attt	14.6	.	INDEL;DP=142;VDB=0.0159;AF1=0.5;AC1=1;DP4=16,46,7,12;MQ=25;FQ=17.6;PV4=0.39,0.0053,0.016,1	GT:PL:GQ	0/1:52,0,170:55
gi|6626253|gb|AE000511.1|	67504	.	caaaaaaaa	caaaaaaa	4.42	.	INDEL;DP=92;VDB=0.0171;AF1=0.5;AC1=1;DP4=8,9,6,9;MQ=25;FQ=6.35;PV4=0.73,0.44,0.085,0.37	GT:PL:GQ	0/1:40,0,52:40
gi|6626253|gb|AE000511.1|	75437	.	taaaaa	tAaaaaa	3.8	.	INDEL;DP=143;VDB=0.0165;AF1=0.5;AC1=1;DP4=2,14,2,4;MQ=25;FQ=5.8;PV4=0.29,1,0.41,1	GT:PL:GQ	0/1:39,0,96:38
gi|6626253|gb|AE000511.1|	75458	.	atttttt	attt	11.8	.	INDEL;DP=126;VDB=0.0151;AF1=0.5;AC1=1;DP4=4,11,14,9;MQ=25;FQ=14.6;PV4=0.052,1,0.00021,1	GT:PL:GQ	0/1:49,0,69:51
gi|6626253|gb|AE000511.1|	78443	.	gccccc	gcccc	5.08	.	INDEL;DP=121;VDB=0.0156;AF1=0.5;AC1=1;DP4=12,16,1,11;MQ=25;FQ=7.36;PV4=0.063,0.029,0.47,1	GT:PL:GQ	0/1:41,0,139:41
gi|6626253|gb|AE000511.1|	81766	.	ctt	ct	9.04	.	INDEL;DP=25;VDB=0.0103;AF1=0.5;AC1=1;DP4=5,7,1,4;MQ=24;FQ=11.8;PV4=0.6,0.0063,1,0.16	GT:PL:GQ	0/1:46,0,151:48
gi|6626253|gb|AE000511.1|	84005	.	gcc	gc	15.6	.	INDEL;DP=134;VDB=0.0150;AF1=0.5;AC1=1;DP4=13,33,0,23;MQ=25;FQ=18.5;PV4=0.0031,0.19,1,1	GT:PL:GQ	0/1:53,0,186:56
gi|6626253|gb|AE000511.1|	85998	.	tggg	tgg	24.5	.	INDEL;DP=105;VDB=0.0161;AF1=0.5;AC1=1;DP4=23,20,7,6;MQ=25;FQ=27.5;PV4=1,0.1,0.36,1	GT:PL:GQ	0/1:62,0,179:65
gi|6626253|gb|AE000511.1|	86220	.	agggggg	aggggg	24.5	.	INDEL;DP=102;VDB=0.0111;AF1=0.5;AC1=1;DP4=5,20,4,12;MQ=24;FQ=27.5;PV4=0.72,0.26,0.058,0.05	GT:PL:GQ	0/1:62,0,93:65
gi|6626253|gb|AE000511.1|	93276	.	caaa	caa	29.5	.	INDEL;DP=148;VDB=0.0161;AF1=0.5;AC1=1;DP4=24,11,2,14;MQ=25;FQ=32.5;PV4=0.00024,0.0038,0.34,1	GT:PL:GQ	0/1:67,0,177:70
gi|6626253|gb|AE000511.1|	95089	.	attttt	atttt	10.8	.	INDEL;DP=45;VDB=0.0157;AF1=0.5;AC1=1;DP4=3,11,1,11;MQ=25;FQ=13.7;PV4=0.6,0.00077,0.36,1	GT:PL:GQ	0/1:48,0,104:50
gi|6626253|gb|AE000511.1|	97024	.	aggg	agg	26.5	.	INDEL;DP=97;VDB=0.0127;AF1=0.5;AC1=1;DP4=14,14,14,0;MQ=25;FQ=29.5;PV4=0.0012,1,1,1	GT:PL:GQ	0/1:64,0,183:67
gi|6626253|gb|AE000511.1|	99281	.	cttttttt	ctttttt	3.8	.	INDEL;DP=125;VDB=0.0109;AF1=0.5;AC1=1;DP4=29,15,13,24;MQ=25;FQ=5.76;PV4=0.0076,1,0.16,1	GT:PL:GQ	0/1:39,0,58:38
gi|6626253|gb|AE000511.1|	99430	.	cgggggggggggggg	cggggggggggg	56.5	.	INDEL;DP=31;VDB=0.0106;AF1=1;AC1=2;DP4=0,0,13,0;MQ=24;FQ=-73.5	GT:PL:GQ	1/1:97,39,0:75
gi|6626253|gb|AE000511.1|	101490	.	caaaaaaaa	caaaaaaa	55.5	.	INDEL;DP=78;VDB=0.0171;AF1=1;AC1=2;DP4=0,0,9,7;MQ=24;FQ=-82.5	GT:PL:GQ	1/1:96,48,0:92
gi|6626253|gb|AE000511.1|	104095	.	caaaaaa	caaaaa	25.5	.	INDEL;DP=136;VDB=0.0154;AF1=0.5;AC1=1;DP4=24,8,6,18;MQ=25;FQ=28.4;PV4=0.00035,1,1,1	GT:PL:GQ	0/1:63,0,82:66
gi|6626253|gb|AE000511.1|	108291	.	gaaaaaa	gaaaaa	10.8	.	INDEL;DP=138;VDB=0.0168;AF1=0.5;AC1=1;DP4=9,26,5,12;MQ=24;FQ=13.7;PV4=1,1,0.18,0.22	GT:PL:GQ	0/1:48,0,103:50
gi|6626253|gb|AE000511.1|	111926	.	tccc	tcc	38.5	.	INDEL;DP=100;VDB=0.0135;AF1=0.5;AC1=1;DP4=22,16,19,1;MQ=24;FQ=41.5;PV4=0.0027,1,1,1	GT:PL:GQ	0/1:76,0,176:79
gi|6626253|gb|AE000511.1|	115083	.	gccccc	gcccc	75.5	.	INDEL;DP=120;VDB=0.0130;AF1=0.5;AC1=1;DP4=11,2,6,14;MQ=24;FQ=33.5;PV4=0.0039,0.00068,0.023,1	GT:PL:GQ	0/1:113,0,68:71
gi|6626253|gb|AE000511.1|	116163	.	aggg	agg	59.5	.	INDEL;DP=126;VDB=0.0154;AF1=0.5;AC1=1;DP4=19,18,10,6;MQ=25;FQ=62.5;PV4=0.55,0.00012,1,1	GT:PL:GQ	0/1:97,0,191:99
gi|6626253|gb|AE000511.1|	117662	.	atttttt	attttt	44.5	.	INDEL;DP=143;VDB=0.0170;AF1=0.5;AC1=1;DP4=25,7,8,18;MQ=25;FQ=43.9;PV4=0.00046,0.022,0.3,1	GT:PL:GQ	0/1:82,0,81:81
gi|6626253|gb|AE000511.1|	125505	.	aggg	agg	23.5	.	INDEL;DP=138;VDB=0.0166;AF1=0.5;AC1=1;DP4=17,17,17,0;MQ=25;FQ=26.5;PV4=0.00028,0.07,0.1,0.14	GT:PL:GQ	0/1:61,0,194:64
gi|6626253|gb|AE000511.1|	130629	.	att	aTtt	5.08	.	INDEL;DP=120;VDB=0.0164;AF1=0.5;AC1=1;DP4=23,15,2,8;MQ=24;FQ=7.36;PV4=0.033,1,0.056,1	GT:PL:GQ	0/1:41,0,173:41
gi|6626253|gb|AE000511.1|	146347	.	caaaaaa	caaaaa	27.5	.	INDEL;DP=121;VDB=0.0151;AF1=0.5;AC1=1;DP4=9,21,10,7;MQ=25;FQ=30.5;PV4=0.069,1,0.41,0.059	GT:PL:GQ	0/1:65,0,111:68
gi|6626253|gb|AE000511.1|	150364	.	accc	acc	43.5	.	INDEL;DP=83;VDB=0.0165;AF1=0.5;AC1=1;DP4=12,12,10,2;MQ=24;FQ=46.5;PV4=0.076,0.1,0.17,0.16	GT:PL:GQ	0/1:81,0,179:84
gi|6626253|gb|AE000511.1|	154476	.	gcc	gCcc,gCCcc	207	.	INDEL;DP=140;VDB=0.0140;AF1=1;AC1=2;DP4=0,1,27,37;MQ=25;FQ=-206;PV4=1,1,0.28,0.35	GT:PL:GQ	1/1:248,171,0,247,154,243:99
gi|6626253|gb|AE000511.1|	155080	.	taaaaaa	taaaaa	62.5	.	INDEL;DP=139;VDB=0.0166;AF1=0.5;AC1=1;DP4=11,13,10,19;MQ=25;FQ=60.7;PV4=0.57,2.8e-07,0.36,1	GT:PL:GQ	0/1:100,0,97:98
gi|6626253|gb|AE000511.1|	157752	.	caaaaaa	caaaaa	12.7	.	INDEL;DP=108;VDB=0.0129;AF1=0.5;AC1=1;DP4=19,9,2,17;MQ=24;FQ=15.6;PV4=0.00011,0.029,1,1	GT:PL:GQ	0/1:50,0,96:53
gi|6626253|gb|AE000511.1|	157770	.	gccc	gcc	16.6	.	INDEL;DP=116;VDB=0.0142;AF1=0.5;AC1=1;DP4=8,18,11,0;MQ=25;FQ=19.5;PV4=0.00013,1,0.25,1	GT:PL:GQ	0/1:54,0,175:57
gi|6626253|gb|AE000511.1|	159524	.	aggg	agg	75.5	.	INDEL;DP=141;VDB=0.0163;AF1=0.5;AC1=1;DP4=22,26,18,7;MQ=24;FQ=78.5;PV4=0.047,0.00052,1,1	GT:PL:GQ	0/1:113,0,178:99
gi|6626253|gb|AE000511.1|	159581	.	a	aG	205	.	INDEL;DP=150;VDB=0.0147;AF1=1;AC1=2;DP4=0,0,45,40;MQ=24;FQ=-290	GT:PL:GQ	1/1:246,255,0:99
gi|6626253|gb|AE000511.1|	161798	.	gccc	gcc	21.5	.	INDEL;DP=108;VDB=0.0158;AF1=0.5;AC1=1;DP4=16,11,0,13;MQ=24;FQ=24.5;PV4=0.00031,0.081,0.12,1	GT:PL:GQ	0/1:59,0,174:62
gi|6626253|gb|AE000511.1|	166022	.	gttttttt	gtttttt	8.18	.	INDEL;DP=132;VDB=0.0170;AF1=0.5;AC1=1;DP4=14,12,17,11;MQ=25;FQ=10.8;PV4=0.78,1,0.14,0.43	GT:PL:GQ	0/1:45,0,66:47
gi|6626253|gb|AE000511.1|	166825	.	aattt	att	12.7	.	INDEL;DP=130;VDB=0.0153;AF1=0.5;AC1=1;DP4=13,8,3,4;MQ=25;FQ=15.6;PV4=0.42,0.24,0.43,1	GT:PL:GQ	0/1:50,0,174:53
gi|6626253|gb|AE000511.1|	167836	.	gaaaaa	gaaaa	4.42	.	INDEL;DP=114;VDB=0.0171;AF1=0.5;AC1=1;DP4=14,7,11,1;MQ=25;FQ=6.56;PV4=0.21,0.32,0.43,1	GT:PL:GQ	0/1:40,0,121:40
gi|6626253|gb|AE000511.1|	168993	.	gcc	gc	10.8	.	INDEL;DP=67;VDB=0.0169;AF1=0.5;AC1=1;DP4=19,6,1,7;MQ=24;FQ=13.7;PV4=0.0026,0.2,1,1	GT:PL:GQ	0/1:48,0,153:50
gi|6626253|gb|AE000511.1|	172446	.	tcccc	tccc	21.5	.	INDEL;DP=123;VDB=0.0173;AF1=0.5;AC1=1;DP4=9,13,16,1;MQ=24;FQ=24.5;PV4=0.00068,1,0.15,1	GT:PL:GQ	0/1:59,0,138:62
gi|6626253|gb|AE000511.1|	172479	.	cgggggggggggggg	cggggggggggg,cgggggggggg,cggggggg	53.5	.	INDEL;DP=93;VDB=0.0164;AF1=1;AC1=2;DP4=0,0,26,4;MQ=24;FQ=-91.5	GT:PL:GQ	1/1:145,108,51,100,0,76,132,63,65,123:99
gi|6626253|gb|AE000511.1|	173256	.	g	gC,gCC	208	.	INDEL;DP=146;VDB=0.0127;AF1=1;AC1=2;DP4=0,0,27,38;MQ=25;FQ=-228	GT:PL:GQ	1/1:249,193,0,245,170,242:99
gi|6626253|gb|AE000511.1|	176651	.	gcccc	gccc	94.5	.	INDEL;DP=143;VDB=0.0155;AF1=0.5;AC1=1;DP4=7,29,10,14;MQ=25;FQ=97.5;PV4=0.082,1,1,1	GT:PL:GQ	0/1:132,0,163:99
gi|6626253|gb|AE000511.1|	177242	.	tgggggg	tggggg	13.7	.	INDEL;DP=132;VDB=0.0144;AF1=0.5;AC1=1;DP4=2,13,1,11;MQ=24;FQ=16.6;PV4=1,0.017,1,1	GT:PL:GQ	0/1:51,0,74:54
gi|6626253|gb|AE000511.1|	177266	.	tgggg	tggg	42.5	.	INDEL;DP=115;VDB=0.0126;AF1=0.5;AC1=1;DP4=4,10,1,9;MQ=24;FQ=45.5;PV4=0.36,0.066,1,1	GT:PL:GQ	0/1:80,0,136:83
gi|6626253|gb|AE000511.1|	177909	.	gcccc	gccc	3.8	.	INDEL;DP=138;VDB=0.0158;AF1=0.5;AC1=1;DP4=24,26,1,20;MQ=25;FQ=5.8;PV4=0.00033,1,1,1	GT:PL:GQ	0/1:39,0,174:38
gi|6626253|gb|AE000511.1|	180044	.	ggt	g	34.5	.	INDEL;DP=123;VDB=0.0153;AF1=0.5;AC1=1;DP4=8,18,11,1;MQ=24;FQ=37.5;PV4=0.0011,0.00073,1,1	GT:PL:GQ	0/1:72,0,178:75
gi|6626253|gb|AE000511.1|	182687	.	gaaaa	gaaa	3.25	.	INDEL;DP=148;VDB=0.0166;AF1=0.5;AC1=1;DP4=14,30,9,3;MQ=25;FQ=5.09;PV4=0.018,4.6e-05,0.05,1	GT:PL:GQ	0/1:38,0,178:37
gi|6626253|gb|AE000511.1|	182814	.	gccc	gcc	83.5	.	INDEL;DP=150;VDB=0.0117;AF1=0.5;AC1=1;DP4=29,20,7,21;MQ=25;FQ=86.5;PV4=0.0047,0.00012,1,1	GT:PL:GQ	0/1:121,0,179:99
gi|6626253|gb|AE000511.1|	184589	.	taaaaaa	taaaaa	12.7	.	INDEL;DP=98;VDB=0.0121;AF1=0.5;AC1=1;DP4=11,13,11,4;MQ=24;FQ=15.6;PV4=0.11,1,0.2,0.28	GT:PL:GQ	0/1:50,0,104:53
gi|6626253|gb|AE000511.1|	190780	.	gccc	gcc	126	.	INDEL;DP=130;VDB=0.0151;AF1=0.5;AC1=1;DP4=21,17,9,32;MQ=24;FQ=129;PV4=0.0028,0.0013,1,0.35	GT:PL:GQ	0/1:164,0,171:99
gi|6626253|gb|AE000511.1|	192093	.	tgg	tg	38.5	.	INDEL;DP=137;VDB=0.0158;AF1=0.5;AC1=1;DP4=6,17,9,2;MQ=24;FQ=41.5;PV4=0.0035,0.024,1,1	GT:PL:GQ	0/1:76,0,160:79
gi|6626253|gb|AE000511.1|	196241	.	taaaaaaa	taaaaaa	23.5	.	INDEL;DP=139;VDB=0.0172;AF1=0.5;AC1=1;DP4=25,12,13,17;MQ=24;FQ=24.4;PV4=0.053,1,1,1	GT:PL:GQ	0/1:61,0,63:62
gi|6626253|gb|AE000511.1|	202376	.	tggg	tgg	49.5	.	INDEL;DP=91;VDB=0.0157;AF1=0.5;AC1=1;DP4=5,9,14,0;MQ=25;FQ=52.5;PV4=0.00058,1,1,1	GT:PL:GQ	0/1:87,0,123:90
gi|6626253|gb|AE000511.1|	204103	.	gcc	gc	29.5	.	INDEL;DP=109;VDB=0.0117;AF1=0.5;AC1=1;DP4=15,4,1,8;MQ=25;FQ=32.5;PV4=0.0012,0.34,1,1	GT:PL:GQ	0/1:67,0,145:70
gi|6626253|gb|AE000511.1|	208167	.	a	aG	214	.	INDEL;DP=137;VDB=0.0140;AF1=1;AC1=2;DP4=0,0,32,48;MQ=25;FQ=-273	GT:PL:GQ	1/1:255,238,0:99
gi|6626253|gb|AE000511.1|	208642	.	taaaaaa	taaaaa	39.5	.	INDEL;DP=65;VDB=0.0174;AF1=0.5;AC1=1;DP4=11,3,8,6;MQ=24;FQ=34.7;PV4=0.42,1.8e-08,1,1	GT:PL:GQ	0/1:77,0,70:72
gi|6626253|gb|AE000511.1|	211543	.	caaaaa	caaaa	53.5	.	INDEL;DP=111;VDB=0.0164;AF1=0.5;AC1=1;DP4=13,5,7,12;MQ=24;FQ=56.2;PV4=0.049,0.25,0.45,1	GT:PL:GQ	0/1:91,0,103:94
gi|6626253|gb|AE000511.1|	212914	.	gccccc	gcccc	18.5	.	INDEL;DP=127;VDB=0.0161;AF1=0.5;AC1=1;DP4=20,24,6,12;MQ=25;FQ=21.5;PV4=0.41,0.06,1,0.15	GT:PL:GQ	0/1:56,0,132:59
gi|6626253|gb|AE000511.1|	214462	.	taaaa	taaa	38.5	.	INDEL;DP=108;VDB=0.0151;AF1=0.5;AC1=1;DP4=8,6,2,6;MQ=23;FQ=41.5;PV4=0.2,0.01,0.35,1	GT:PL:GQ	0/1:76,0,145:79
gi|6626253|gb|AE000511.1|	216368	.	aggg	agg	99.5	.	INDEL;DP=118;VDB=0.0144;AF1=0.5;AC1=1;DP4=16,19,13,11;MQ=24;FQ=102;PV4=0.6,9.6e-06,1,1	GT:PL:GQ	0/1:137,0,183:99
gi|6626253|gb|AE000511.1|	222101	.	taaaa	taaa	4.42	.	INDEL;DP=83;VDB=0.0170;AF1=0.5;AC1=1;DP4=6,14,1,6;MQ=25;FQ=6.56;PV4=0.63,0.23,1,1	GT:PL:GQ	0/1:40,0,149:40
gi|6626253|gb|AE000511.1|	223663	.	gaaaa	gaaa	14.6	.	INDEL;DP=121;VDB=0.0137;AF1=0.5;AC1=1;DP4=24,34,16,3;MQ=25;FQ=17.6;PV4=0.0014,9.3e-06,0.2,0.14	GT:PL:GQ	0/1:52,0,179:55
gi|6626253|gb|AE000511.1|	224676	.	gttttt	gtttt	17.5	.	INDEL;DP=130;VDB=0.0170;AF1=0.5;AC1=1;DP4=12,22,6,8;MQ=25;FQ=20.5;PV4=0.75,1,0.012,1	GT:PL:GQ	0/1:55,0,145:58
gi|6626253|gb|AE000511.1|	224735	.	taaaaa	taaaa	3.8	.	INDEL;DP=122;VDB=0.0139;AF1=0.5;AC1=1;DP4=23,10,3,12;MQ=25;FQ=5.8;PV4=0.0019,1,0.0046,1	GT:PL:GQ	0/1:39,0,111:38
gi|6626253|gb|AE000511.1|	226130	.	tgggggggggggg	tggggggggg,tgggggggggg,tggggggg	15.1	.	INDEL;DP=34;VDB=0.0152;AF1=1;AC1=2;DP4=0,0,8,1;MQ=24;FQ=-46.5	GT:PL:GQ	1/1:85,42,30,62,0,50,74,24,44,71:19
gi|6626253|gb|AE000511.1|	226556	.	taaaaaa	taaaaa	7.35	.	INDEL;DP=105;VDB=0.0150;AF1=0.5;AC1=1;DP4=12,13,13,3;MQ=25;FQ=9.94;PV4=0.05,1,0.33,1	GT:PL:GQ	0/1:44,0,103:45
gi|6626253|gb|AE000511.1|	229011	.	acccc	accc	39.5	.	INDEL;DP=97;VDB=0.0151;AF1=0.5;AC1=1;DP4=13,0,12,0;MQ=25;FQ=41.3;PV4=1,0.077,1,1	GT:PL:GQ	0/1:77,0,82:79
gi|6626253|gb|AE000511.1|	233561	.	gccccc	gcccc	88.5	.	INDEL;DP=80;VDB=0.0156;AF1=0.5;AC1=1;DP4=4,8,11,12;MQ=24;FQ=40.5;PV4=0.49,0.25,1,1	GT:PL:GQ	0/1:126,0,75:78
gi|6626253|gb|AE000511.1|	234901	.	agg	ag	6.55	.	INDEL;DP=60;VDB=0.0110;AF1=0.5;AC1=1;DP4=2,9,5,0;MQ=22;FQ=9.05;PV4=0.0048,0.34,1,0.061	GT:PL:GQ	0/1:43,0,95:44
gi|6626253|gb|AE000511.1|	237168	.	gaaaaaaaaaaaaaa	gaaaaaaaaaaa,gaaaaaaaaaa	58.5	.	INDEL;DP=36;VDB=0.0156;AF1=1;AC1=2;DP4=0,0,3,7;MQ=24;FQ=-55.5	GT:PL:GQ	1/1:132,54,33,99,0,90:39
gi|6626253|gb|AE000511.1|	238048	.	ac	a	33.5	.	INDEL;DP=103;VDB=0.0041;AF1=0.5;AC1=1;DP4=15,12,2,19;MQ=24;FQ=36.5;PV4=0.0019,0.19,0.014,1	GT:PL:GQ	0/1:71,0,183:74
gi|6626253|gb|AE000511.1|	240302	.	attt	att	5.08	.	INDEL;DP=120;VDB=0.0155;AF1=0.5;AC1=1;DP4=6,1,2,5;MQ=24;FQ=7.36;PV4=0.1,0.0087,0.063,1	GT:PL:GQ	0/1:41,0,81:41
gi|6626253|gb|AE000511.1|	240618	.	taaaaa	taaaa	3.25	.	INDEL;DP=128;VDB=0.0170;AF1=0.5;AC1=1;DP4=12,21,3,12;MQ=25;FQ=5.09;PV4=0.33,0.012,0.43,1	GT:PL:GQ	0/1:38,0,140:37
gi|6626253|gb|AE000511.1|	244539	.	atttttt	attttt	13.7	.	INDEL;DP=109;VDB=0.0150;AF1=0.5;AC1=1;DP4=4,7,11,1;MQ=24;FQ=16.5;PV4=0.0094,0.44,0.15,1	GT:PL:GQ	0/1:51,0,69:54
gi|6626253|gb|AE000511.1|	244580	.	taaaa	taaa	9.04	.	INDEL;DP=106;VDB=0.0144;AF1=0.5;AC1=1;DP4=5,16,4,3;MQ=25;FQ=11.8;PV4=0.17,0.44,0.33,1	GT:PL:GQ	0/1:46,0,144:48
gi|6626253|gb|AE000511.1|	252031	.	atttttt	attttt	48.5	.	INDEL;DP=137;VDB=0.0150;AF1=0.5;AC1=1;DP4=10,23,12,13;MQ=24;FQ=51.5;PV4=0.19,0.00037,0.46,1	GT:PL:GQ	0/1:86,0,111:89
gi|6626253|gb|AE000511.1|	263285	.	ac	aCc,aTCc,aATCc	189	.	INDEL;DP=115;VDB=0.0099;AF1=1;AC1=2;DP4=0,0,32,23;MQ=25;FQ=-192	GT:PL:GQ	1/1:230,157,0,220,115,214,225,134,210,222:99
gi|6626253|gb|AE000511.1|	265804	.	gaaaaaa	gaaaaa	31.5	.	INDEL;DP=145;VDB=0.0160;AF1=0.5;AC1=1;DP4=16,21,12,10;MQ=24;FQ=34.5;PV4=0.43,0.00055,0.38,1	GT:PL:GQ	0/1:69,0,116:72
gi|6626253|gb|AE000511.1|	267899	.	accc	acc	10.8	.	INDEL;DP=145;VDB=0.0091;AF1=0.5;AC1=1;DP4=10,41,11,4;MQ=24;FQ=13.7;PV4=0.00021,0.33,1,0.33	GT:PL:GQ	0/1:48,0,148:50
gi|6626253|gb|AE000511.1|	268657	.	caaaaaa	caaaaa	9.04	.	INDEL;DP=107;VDB=0.0167;AF1=0.5;AC1=1;DP4=13,12,24,1;MQ=24;FQ=11.8;PV4=0.00076,0.017,0.19,1	GT:PL:GQ	0/1:46,0,100:48
gi|6626253|gb|AE000511.1|	269683	.	gcccc	gccc	51.5	.	INDEL;DP=46;VDB=0.0094;AF1=0.505;AC1=1;DP4=1,2,0,13;MQ=25;FQ=-17.6;PV4=0.19,0.4,0.11,1	GT:PL:GQ	0/1:89,0,17:20
gi|6626253|gb|AE000511.1|	269879	.	taaaaaaa	taaaaaa	6.55	.	INDEL;DP=55;VDB=0.0150;AF1=0.5;AC1=1;DP4=5,13,7,6;MQ=24;FQ=9.05;PV4=0.26,0.028,1,1	GT:PL:GQ	0/1:43,0,71:44
gi|6626253|gb|AE000511.1|	269986	.	tta	t	31.5	.	INDEL;DP=68;VDB=0.0120;AF1=0.5;AC1=1;DP4=4,5,5,1;MQ=24;FQ=34.5;PV4=0.29,0.2,0.044,0.25	GT:PL:GQ	0/1:69,0,124:72
gi|6626253|gb|AE000511.1|	276222	.	gttttt	gtttt	18.5	.	INDEL;DP=91;VDB=0.0161;AF1=0.5;AC1=1;DP4=10,7,14,0;MQ=25;FQ=21.5;PV4=0.0087,0.19,1,0.0026	GT:PL:GQ	0/1:56,0,121:59
gi|6626253|gb|AE000511.1|	281165	.	taaaaaa	taaaaa	7.35	.	INDEL;DP=118;VDB=0.0168;AF1=0.5;AC1=1;DP4=15,13,5,10;MQ=25;FQ=9.94;PV4=0.34,0.22,0.099,1	GT:PL:GQ	0/1:44,0,104:45
gi|6626253|gb|AE000511.1|	282610	.	gcc	gc	21.5	.	INDEL;DP=104;VDB=0.0151;AF1=0.5;AC1=1;DP4=18,14,1,11;MQ=25;FQ=24.5;PV4=0.0057,1,0.45,1	GT:PL:GQ	0/1:59,0,178:62
gi|6626253|gb|AE000511.1|	283466	.	tgggg	tggg	47.5	.	INDEL;DP=139;VDB=0.0124;AF1=0.5;AC1=1;DP4=13,10,7,3;MQ=25;FQ=50.5;PV4=0.7,1,1,1	GT:PL:GQ	0/1:85,0,171:88
gi|6626253|gb|AE000511.1|	286203	.	tccccccc	tcccccc	12.7	.	INDEL;DP=136;VDB=0.0164;AF1=0.5;AC1=1;DP4=2,15,5,10;MQ=24;FQ=12.7;PV4=0.21,0.19,0.37,1	GT:PL:GQ	0/1:50,0,50:50
gi|6626253|gb|AE000511.1|	290036	.	gccc	gcc	39.5	.	INDEL;DP=126;VDB=0.0153;AF1=0.5;AC1=1;DP4=7,18,0,17;MQ=25;FQ=42.5;PV4=0.03,0.022,1,1	GT:PL:GQ	0/1:77,0,180:80
gi|6626253|gb|AE000511.1|	291738	.	ctt	ct	3.25	.	INDEL;DP=124;VDB=0.0171;AF1=0.5;AC1=1;DP4=5,10,2,5;MQ=24;FQ=5.09;PV4=1,2.8e-06,0.38,1	GT:PL:GQ	0/1:38,0,156:37
gi|6626253|gb|AE000511.1|	291814	.	tccc	tcc	33.5	.	INDEL;DP=135;VDB=0.0144;AF1=0.5;AC1=1;DP4=15,13,18,0;MQ=24;FQ=36.5;PV4=0.00049,0.00079,0.45,1	GT:PL:GQ	0/1:71,0,180:74
gi|6626253|gb|AE000511.1|	294556	.	atttt	attt	43.5	.	INDEL;DP=144;VDB=0.0154;AF1=0.5;AC1=1;DP4=20,7,11,2;MQ=25;FQ=46.5;PV4=0.69,0.04,0.33,1	GT:PL:GQ	0/1:81,0,162:84
gi|6626253|gb|AE000511.1|	295903	.	gcc	gc	36.5	.	INDEL;DP=83;VDB=0.0124;AF1=0.5;AC1=1;DP4=18,10,1,14;MQ=24;FQ=39.5;PV4=0.00031,0.0087,1,1	GT:PL:GQ	0/1:74,0,174:77
gi|6626253|gb|AE000511.1|	298172	.	accc	acc	30.5	.	INDEL;DP=112;VDB=0.0168;AF1=0.5;AC1=1;DP4=9,14,9,1;MQ=24;FQ=33.5;PV4=0.0094,0.046,1,1	GT:PL:GQ	0/1:68,0,174:71
gi|6626253|gb|AE000511.1|	298261	.	tgggggg	tggggg	31.5	.	INDEL;DP=113;VDB=0.0177;AF1=0.5;AC1=1;DP4=19,4,6,9;MQ=24;FQ=33.3;PV4=0.013,1,0.024,1	GT:PL:GQ	0/1:69,0,74:71
gi|6626253|gb|AE000511.1|	300234	.	tgggg	tggg	17.5	.	INDEL;DP=133;VDB=0.0156;AF1=0.5;AC1=1;DP4=35,29,6,13;MQ=25;FQ=20.5;PV4=0.12,1.1e-05,0.47,1	GT:PL:GQ	0/1:55,0,167:58
gi|6626253|gb|AE000511.1|	304309	.	caaaaa	caaaa	30.5	.	INDEL;DP=138;VDB=0.0148;AF1=0.5;AC1=1;DP4=16,24,7,10;MQ=25;FQ=33.5;PV4=1,0.43,1,1	GT:PL:GQ	0/1:68,0,138:71
gi|6626253|gb|AE000511.1|	312057	.	agggggggggg	aggggggg,agggggggg,aggggggggg	10.1	.	INDEL;DP=68;VDB=0.0163;AF1=0.7304;AC1=1;DP4=5,0,8,7;MQ=24;FQ=-32.5;PV4=0.11,1,0.03,1	GT:PL:GQ	0/1:64,18,20,42,0,44,59,16,41,61:5
gi|6626253|gb|AE000511.1|	321045	.	aggg	agg	9.93	.	INDEL;DP=107;VDB=0.0112;AF1=0.5;AC1=1;DP4=36,15,6,8;MQ=25;FQ=12.7;PV4=0.066,0.00073,0.43,0.13	GT:PL:GQ	0/1:47,0,155:49
gi|6626253|gb|AE000511.1|	323338	.	accc	acc	67.5	.	INDEL;DP=95;VDB=0.0159;AF1=0.5;AC1=1;DP4=8,4,16,1;MQ=25;FQ=70.4;PV4=0.13,0.0014,1,1	GT:PL:GQ	0/1:105,0,122:99
gi|6626253|gb|AE000511.1|	323966	.	taaaaaaa	taaaaaa	25.5	.	INDEL;DP=65;VDB=0.0156;AF1=0.5;AC1=1;DP4=5,5,11,5;MQ=24;FQ=7.34;PV4=0.42,0.066,1,1	GT:PL:GQ	0/1:63,0,41:44
gi|6626253|gb|AE000511.1|	324042	.	agg	ag	6.55	.	INDEL;DP=96;VDB=0.0156;AF1=0.5;AC1=1;DP4=14,21,13,1;MQ=24;FQ=9.05;PV4=0.001,1,0.22,1	GT:PL:GQ	0/1:43,0,187:44
gi|6626253|gb|AE000511.1|	329607	.	taaaaaaa	taaaaaa	4.42	.	INDEL;DP=130;VDB=0.0175;AF1=0.5;AC1=1;DP4=20,8,3,16;MQ=24;FQ=6.54;PV4=0.00028,1,0.028,1	GT:PL:GQ	0/1:40,0,62:40
gi|6626253|gb|AE000511.1|	329839	.	taa	tAaa	7.35	.	INDEL;DP=133;VDB=0.0133;AF1=0.5;AC1=1;DP4=16,19,0,13;MQ=25;FQ=9.94;PV4=0.002,1,1,1	GT:PL:GQ	0/1:44,0,180:45
gi|6626253|gb|AE000511.1|	330329	.	ctttttt	cttttt	41.5	.	INDEL;DP=121;VDB=0.0163;AF1=0.5;AC1=1;DP4=17,9,16,7;MQ=25;FQ=44.4;PV4=1,0.093,0.026,1	GT:PL:GQ	0/1:79,0,95:82
gi|6626253|gb|AE000511.1|	342912	.	gccc	gcc	53.5	.	INDEL;DP=119;VDB=0.0156;AF1=0.5;AC1=1;DP4=21,21,3,18;MQ=25;FQ=56.5;PV4=0.0066,0.003,0.27,1	GT:PL:GQ	0/1:91,0,194:94
gi|6626253|gb|AE000511.1|	344463	.	acccc	accc	8.18	.	INDEL;DP=148;VDB=0.0164;AF1=0.5;AC1=1;DP4=12,3,7,0;MQ=25;FQ=10.8;PV4=0.52,0.0074,0.2,1	GT:PL:GQ	0/1:45,0,135:47
gi|6626253|gb|AE000511.1|	346351	.	gcc	gc	23.5	.	INDEL;DP=137;VDB=0.0171;AF1=0.5;AC1=1;DP4=14,18,0,16;MQ=25;FQ=26.5;PV4=0.0016,0.063,1,1	GT:PL:GQ	0/1:61,0,190:64
gi|6626253|gb|AE000511.1|	351411	.	aggg	agg	40.5	.	INDEL;DP=93;VDB=0.0120;AF1=0.5;AC1=1;DP4=7,1,0,11;MQ=23;FQ=39.4;PV4=0.00016,1,0.0013,0.26	GT:PL:GQ	0/1:78,0,76:77
gi|6626253|gb|AE000511.1|	351426	.	taaaaa	taaaa	5.08	.	INDEL;DP=109;VDB=0.0111;AF1=0.5;AC1=1;DP4=2,8,1,4;MQ=22;FQ=7.36;PV4=1,1,1,1	GT:PL:GQ	0/1:41,0,80:41
gi|6626253|gb|AE000511.1|	352953	.	atttttt	attttt	19.5	.	INDEL;DP=80;VDB=0.0154;AF1=0.5;AC1=1;DP4=3,10,4,5;MQ=24;FQ=22.5;PV4=0.38,0.0023,0.042,0.44	GT:PL:GQ	0/1:57,0,83:60
gi|6626253|gb|AE000511.1|	354554	.	tggg	tgg	61.5	.	INDEL;DP=124;VDB=0.0156;AF1=0.5;AC1=1;DP4=23,18,27,2;MQ=25;FQ=64.5;PV4=0.00096,0.049,0.23,1	GT:PL:GQ	0/1:99,0,196:99
gi|6626253|gb|AE000511.1|	358140	.	caaaaa	caaaa	6.55	.	INDEL;DP=120;VDB=0.0169;AF1=0.5001;AC1=1;DP4=2,1,0,4;MQ=24;FQ=3.37;PV4=0.14,1,1,1	GT:PL:GQ	0/1:43,0,36:39
gi|6626253|gb|AE000511.1|	358158	.	caaaaaaaaaaaaaaa	caaaaaaaaaaa,caaaaaaaaaa,caaaaaaaaaaaa	122	.	INDEL;DP=110;VDB=0.0172;AF1=1;AC1=2;DP4=0,0,19,5;MQ=23;FQ=-85.5	GT:PL:GQ	1/1:199,87,36,162,0,144,192,68,147,189:99
gi|6626253|gb|AE000511.1|	358943	.	agggg	aggg	24.5	.	INDEL;DP=79;VDB=0.0162;AF1=0.5;AC1=1;DP4=23,3,6,3;MQ=24;FQ=27.5;PV4=0.16,0.035,0.29,1	GT:PL:GQ	0/1:62,0,124:65
gi|6626253|gb|AE000511.1|	360390	.	gccc	gcc	19.5	.	INDEL;DP=127;VDB=0.0161;AF1=0.5;AC1=1;DP4=10,22,0,15;MQ=25;FQ=22.5;PV4=0.019,0.014,0.36,1	GT:PL:GQ	0/1:57,0,182:60
gi|6626253|gb|AE000511.1|	364101	.	gaaaaaaa	gaaaaaa	14.6	.	INDEL;DP=107;VDB=0.0059;AF1=0.5;AC1=1;DP4=6,12,20,5;MQ=24;FQ=16.4;PV4=0.0039,1,1,1	GT:PL:GQ	0/1:52,0,57:54
gi|6626253|gb|AE000511.1|	368586	.	tccc	tcc	19.5	.	INDEL;DP=122;VDB=0.0157;AF1=0.5;AC1=1;DP4=10,16,13,0;MQ=25;FQ=22.5;PV4=0.00028,9e-07,1,1	GT:PL:GQ	0/1:57,0,185:60
gi|6626253|gb|AE000511.1|	369366	.	taaaaa	taaaa	3.8	.	INDEL;DP=113;VDB=0.0143;AF1=0.5;AC1=1;DP4=8,15,2,6;MQ=24;FQ=5.8;PV4=1,0.29,1,1	GT:PL:GQ	0/1:39,0,129:38
gi|6626253|gb|AE000511.1|	369926	.	agg	ag	6.55	.	INDEL;DP=123;VDB=0.0169;AF1=0.5;AC1=1;DP4=21,21,0,17;MQ=25;FQ=9.05;PV4=0.00016,0.00034,1,1	GT:PL:GQ	0/1:43,0,188:44
gi|6626253|gb|AE000511.1|	375423	.	caaaaaaa	caaaaaa	7.35	.	INDEL;DP=131;VDB=0.0138;AF1=0.5;AC1=1;DP4=22,12,12,9;MQ=25;FQ=9.92;PV4=0.58,0.005,0.021,1	GT:PL:GQ	0/1:44,0,68:45
gi|6626253|gb|AE000511.1|	377203	.	gccc	gcc	10.8	.	INDEL;DP=145;VDB=0.0170;AF1=0.5;AC1=1;DP4=13,38,9,5;MQ=24;FQ=13.7;PV4=0.011,0.0082,0.036,0.3	GT:PL:GQ	0/1:48,0,163:50
gi|6626253|gb|AE000511.1|	381320	.	accc	acc	6.55	.	INDEL;DP=114;VDB=0.0134;AF1=0.5;AC1=1;DP4=24,21,15,1;MQ=25;FQ=9.05;PV4=0.0052,4.7e-05,1,1	GT:PL:GQ	0/1:43,0,183:44
gi|6626253|gb|AE000511.1|	382174	.	gcc	gc	37.5	.	INDEL;DP=97;VDB=0.0173;AF1=0.5;AC1=1;DP4=18,7,3,7;MQ=23;FQ=40.5;PV4=0.053,0.056,0.44,0.47	GT:PL:GQ	0/1:75,0,158:78
gi|6626253|gb|AE000511.1|	382371	.	tggg	tgg	93.5	.	INDEL;DP=134;VDB=0.0148;AF1=0.5;AC1=1;DP4=34,10,8,19;MQ=24;FQ=96.5;PV4=0.00014,0.0053,0.31,0.3	GT:PL:GQ	0/1:131,0,163:99
gi|6626253|gb|AE000511.1|	388880	.	gaaaaaa	gaaaaa	5.2	.	INDEL;DP=80;VDB=0.0174;AF1=0.5207;AC1=1;DP4=0,2,5,0;MQ=23;FQ=-23.5;PV4=0.048,0.19,1,1	GT:PL:GQ	0/1:41,0,11:17
gi|6626253|gb|AE000511.1|	390989	.	tgg	tg	41.5	.	INDEL;DP=137;VDB=0.0166;AF1=0.5;AC1=1;DP4=40,10,6,14;MQ=25;FQ=44.5;PV4=0.00016,1.1e-08,1,1	GT:PL:GQ	0/1:79,0,155:82
gi|6626253|gb|AE000511.1|	391214	.	aggg	agg	142	.	INDEL;DP=122;VDB=0.0166;AF1=0.5003;AC1=1;DP4=2,6,15,18;MQ=24;FQ=-5.84;PV4=0.43,0.079,0.43,1	GT:PL:GQ	0/1:180,0,30:33
gi|6626253|gb|AE000511.1|	391839	.	tggg	tgg	4.42	.	INDEL;DP=127;VDB=0.0164;AF1=0.5;AC1=1;DP4=15,29,5,6;MQ=25;FQ=6.56;PV4=0.5,1,8.9e-05,0.12	GT:PL:GQ	0/1:40,0,172:40
gi|6626253|gb|AE000511.1|	392654	.	agcc	acc	4.42	.	INDEL;DP=145;VDB=0.0165;AF1=0.5;AC1=1;DP4=2,22,6,6;MQ=25;FQ=6.56;PV4=0.0091,0.0011,0.061,1	GT:PL:GQ	0/1:40,0,124:40
gi|6626253|gb|AE000511.1|	392712	.	gcc	gc	11.8	.	INDEL;DP=110;VDB=0.0139;AF1=0.5;AC1=1;DP4=15,13,0,14;MQ=25;FQ=14.6;PV4=0.00046,0.0021,1,1	GT:PL:GQ	0/1:49,0,183:51
gi|6626253|gb|AE000511.1|	392841	.	gttttt	gtttt	29.5	.	INDEL;DP=136;VDB=0.0158;AF1=0.5;AC1=1;DP4=25,25,13,10;MQ=25;FQ=32.5;PV4=0.62,7.3e-08,0.042,0.44	GT:PL:GQ	0/1:67,0,140:70
gi|6626253|gb|AE000511.1|	394048	.	cgggg	cggg	83.5	.	INDEL;DP=113;VDB=0.0165;AF1=0.5;AC1=1;DP4=22,22,11,10;MQ=25;FQ=86.5;PV4=1,0.048,0.33,1	GT:PL:GQ	0/1:121,0,180:99
gi|6626253|gb|AE000511.1|	397469	.	gaaaaaa	gaaaaa	9.04	.	INDEL;DP=105;VDB=0.0152;AF1=0.5;AC1=1;DP4=12,19,8,6;MQ=25;FQ=11.8;PV4=0.34,0.00078,0.093,1	GT:PL:GQ	0/1:46,0,112:48
gi|6626253|gb|AE000511.1|	399366	.	gcccc	gccc	134	.	INDEL;DP=137;VDB=0.0140;AF1=0.5;AC1=1;DP4=31,20,17,24;MQ=25;FQ=137;PV4=0.093,1,1,1	GT:PL:GQ	0/1:172,0,182:99
gi|6626253|gb|AE000511.1|	404293	.	gccc	gcc	5.79	.	INDEL;DP=84;VDB=0.0169;AF1=0.5;AC1=1;DP4=13,12,0,9;MQ=24;FQ=8.19;PV4=0.0061,1,1,1	GT:PL:GQ	0/1:42,0,173:43
gi|6626253|gb|AE000511.1|	404826	.	caaaaa	caaaa	11.8	.	INDEL;DP=133;VDB=0.0155;AF1=0.5;AC1=1;DP4=18,9,19,1;MQ=24;FQ=14.6;PV4=0.029,1,0.13,1	GT:PL:GQ	0/1:49,0,129:51
gi|6626253|gb|AE000511.1|	407677	.	aggggg	agggg	5.79	.	INDEL;DP=135;VDB=0.0157;AF1=0.5;AC1=1;DP4=16,35,16,4;MQ=25;FQ=8.19;PV4=0.00039,0.0003,0.0015,0.49	GT:PL:GQ	0/1:42,0,140:43
gi|6626253|gb|AE000511.1|	409058	.	ccttt	ctt	27.5	.	INDEL;DP=93;VDB=0.0156;AF1=0.5013;AC1=1;DP4=0,2,5,1;MQ=24;FQ=-11.8;PV4=0.11,0.033,1,0.3	GT:PL:GQ	0/1:65,0,23:26
gi|6626253|gb|AE000511.1|	409095	.	tcc	tc	14.6	.	INDEL;DP=105;VDB=0.0169;AF1=0.5;AC1=1;DP4=6,8,8,0;MQ=24;FQ=17.6;PV4=0.018,0.016,1,1	GT:PL:GQ	0/1:52,0,148:55
gi|6626253|gb|AE000511.1|	409256	.	gcc	gc	27.5	.	INDEL;DP=120;VDB=0.0157;AF1=0.5;AC1=1;DP4=8,25,8,6;MQ=25;FQ=30.5;PV4=0.045,1.1e-06,1,1	GT:PL:GQ	0/1:65,0,172:68
gi|6626253|gb|AE000511.1|	412047	.	taa	ta	7.35	.	INDEL;DP=126;VDB=0.0158;AF1=0.5;AC1=1;DP4=16,14,13,0;MQ=25;FQ=9.94;PV4=0.0033,0.01,0.25,1	GT:PL:GQ	0/1:44,0,185:45
gi|6626253|gb|AE000511.1|	419609	.	accc	acc	29.5	.	INDEL;DP=137;VDB=0.0165;AF1=0.5;AC1=1;DP4=28,18,21,2;MQ=25;FQ=32.5;PV4=0.011,1,1,1	GT:PL:GQ	0/1:67,0,174:70
gi|6626253|gb|AE000511.1|	420751	.	gaaaaaa	gaaaaa	9.93	.	INDEL;DP=136;VDB=0.0162;AF1=0.5;AC1=1;DP4=18,17,2,19;MQ=25;FQ=12.7;PV4=0.0016,0.16,0.076,1	GT:PL:GQ	0/1:47,0,105:49
gi|6626253|gb|AE000511.1|	423688	.	atttttt	attttt	23.5	.	INDEL;DP=124;VDB=0.0162;AF1=0.5;AC1=1;DP4=11,12,3,20;MQ=25;FQ=26.5;PV4=0.023,0.002,0.05,1	GT:PL:GQ	0/1:61,0,100:64
gi|6626253|gb|AE000511.1|	432507	.	gcccc	gccc	25.5	.	INDEL;DP=122;VDB=0.0158;AF1=0.5;AC1=1;DP4=9,8,11,0;MQ=24;FQ=28.5;PV4=0.0097,0.22,0.09,1	GT:PL:GQ	0/1:63,0,159:66
gi|6626253|gb|AE000511.1|	433717	.	attttt	atttt	12.7	.	INDEL;DP=75;VDB=0.0154;AF1=0.5;AC1=1;DP4=6,13,2,6;MQ=25;FQ=15.6;PV4=1,0.24,0.15,0.21	GT:PL:GQ	0/1:50,0,128:53
gi|6626253|gb|AE000511.1|	434158	.	cctt	ct	5.08	.	INDEL;DP=118;VDB=0.0151;AF1=0.5;AC1=1;DP4=14,4,1,4;MQ=25;FQ=7.36;PV4=0.033,0.11,1,1	GT:PL:GQ	0/1:41,0,150:41
gi|6626253|gb|AE000511.1|	434917	.	gcccccc	gccccc	6.55	.	INDEL;DP=143;VDB=0.0117;AF1=0.5;AC1=1;DP4=16,28,7,20;MQ=25;FQ=9.05;PV4=0.44,1,0.38,1	GT:PL:GQ	0/1:43,0,108:44
gi|6626253|gb|AE000511.1|	435181	.	gaaaaaaa	gaaaaaa	24.5	.	INDEL;DP=133;VDB=0.0165;AF1=0.5;AC1=1;DP4=13,11,7,14;MQ=25;FQ=27.2;PV4=0.23,1,0.059,1	GT:PL:GQ	0/1:62,0,73:65
gi|6626253|gb|AE000511.1|	449784	.	accc	acc	8.18	.	INDEL;DP=100;VDB=0.0171;AF1=0.5;AC1=1;DP4=10,11,7,1;MQ=24;FQ=10.8;PV4=0.093,0.0011,0.03,1	GT:PL:GQ	0/1:45,0,184:47
gi|6626253|gb|AE000511.1|	452193	.	agg	ag	47.5	.	INDEL;DP=67;VDB=0.0144;AF1=0.5;AC1=1;DP4=8,9,15,0;MQ=24;FQ=50.5;PV4=0.001,1,1,0.072	GT:PL:GQ	0/1:85,0,153:88
gi|6626253|gb|AE000511.1|	459103	.	aggg	agg	75.5	.	INDEL;DP=132;VDB=0.0170;AF1=0.5;AC1=1;DP4=11,16,17,3;MQ=24;FQ=78.5;PV4=0.0029,0.26,1,1	GT:PL:GQ	0/1:113,0,173:99
gi|6626253|gb|AE000511.1|	462666	.	aatt	at	59.5	.	INDEL;DP=136;VDB=0.0166;AF1=0.5;AC1=1;DP4=7,10,9,8;MQ=24;FQ=62.5;PV4=0.73,0.0049,0.0077,1	GT:PL:GQ	0/1:97,0,157:99
gi|6626253|gb|AE000511.1|	463966	.	ta	t	191	.	INDEL;DP=150;VDB=0.0134;AF1=1;AC1=2;DP4=0,1,47,33;MQ=25;FQ=-254;PV4=0.42,1,1,0.41	GT:PL:GQ	1/1:232,219,0:99
gi|6626253|gb|AE000511.1|	465567	.	gtttttt	gttttt	9.04	.	INDEL;DP=123;VDB=0.0167;AF1=0.5;AC1=1;DP4=22,16,10,10;MQ=25;FQ=11.8;PV4=0.59,0.016,0.12,0.018	GT:PL:GQ	0/1:46,0,101:48
gi|6626253|gb|AE000511.1|	467117	.	gttttt	gtttt	16.6	.	INDEL;DP=101;VDB=0.0162;AF1=0.5;AC1=1;DP4=9,4,10,0;MQ=25;FQ=19.5;PV4=0.1,0.035,0.0025,1	GT:PL:GQ	0/1:54,0,103:57
gi|6626253|gb|AE000511.1|	471726	.	caaaaaa	caaaaa	6.55	.	INDEL;DP=102;VDB=0.0166;AF1=0.5;AC1=1;DP4=9,11,2,8;MQ=24;FQ=9.05;PV4=0.25,1,0.051,1	GT:PL:GQ	0/1:43,0,108:44
gi|6626253|gb|AE000511.1|	474217	.	ag	aGg,aAGg	209	.	INDEL;DP=136;VDB=0.0157;AF1=1;AC1=2;DP4=0,0,33,42;MQ=24;FQ=-258	GT:PL:GQ	1/1:250,223,0,247,201,244:99
gi|6626253|gb|AE000511.1|	474289	.	gccc	gcc	12.7	.	INDEL;DP=102;VDB=0.0156;AF1=0.5;AC1=1;DP4=12,18,0,13;MQ=24;FQ=15.6;PV4=0.0081,0.43,0.43,1	GT:PL:GQ	0/1:50,0,179:53
gi|6626253|gb|AE000511.1|	475466	.	gt	gCt	207	.	INDEL;DP=109;VDB=0.0161;AF1=1;AC1=2;DP4=0,0,20,23;MQ=25;FQ=-164	GT:PL:GQ	1/1:248,129,0:99
gi|6626253|gb|AE000511.1|	475643	.	gcc	gCcc	150	.	INDEL;DP=106;VDB=0.0166;AF1=1;AC1=2;DP4=7,0,18,23;MQ=25;FQ=-60.5;PV4=0.0099,1,0.15,0.11	GT:PL:GQ	1/1:191,26,0:49
gi|6626253|gb|AE000511.1|	485314	.	tggggggggggggggg	tggggggggggg,tgggggggggg	72.5	.	INDEL;DP=51;VDB=0.0164;AF1=1;AC1=2;DP4=0,0,16,0;MQ=24;FQ=-76.5	GT:PL:GQ	1/1:113,42,0,97,5,91:81
gi|6626253|gb|AE000511.1|	488827	.	gtt	gTtt	12.7	.	INDEL;DP=115;VDB=0.0097;AF1=0.5;AC1=1;DP4=4,13,1,6;MQ=24;FQ=15.6;PV4=1,0.44,0.3,1	GT:PL:GQ	0/1:50,0,140:53
gi|6626253|gb|AE000511.1|	489061	.	tccccc	tcccc	3.25	.	INDEL;DP=140;VDB=0.0157;AF1=0.5;AC1=1;DP4=27,19,9,9;MQ=25;FQ=5.09;PV4=0.58,1,1,0.45	GT:PL:GQ	0/1:38,0,128:37
gi|6626253|gb|AE000511.1|	489813	.	tgggg	tggg	24.5	.	INDEL;DP=103;VDB=0.0165;AF1=0.5;AC1=1;DP4=14,8,0,12;MQ=25;FQ=27.5;PV4=0.00024,0.45,1,1	GT:PL:GQ	0/1:62,0,168:65
gi|6626253|gb|AE000511.1|	493408	.	taaaaa	taaaa	19.5	.	INDEL;DP=125;VDB=0.0162;AF1=0.5;AC1=1;DP4=19,7,5,12;MQ=25;FQ=22.5;PV4=0.011,1,0.28,0.27	GT:PL:GQ	0/1:57,0,114:60
gi|6626253|gb|AE000511.1|	494829	.	aggg	agg	15.6	.	INDEL;DP=115;VDB=0.0170;AF1=0.5;AC1=1;DP4=17,23,9,3;MQ=25;FQ=18.5;PV4=0.097,0.00027,1,1	GT:PL:GQ	0/1:53,0,179:56
gi|6626253|gb|AE000511.1|	496138	.	ctt	cTtt	41.5	.	INDEL;DP=119;VDB=0.0150;AF1=0.5;AC1=1;DP4=19,12,13,2;MQ=25;FQ=44.5;PV4=0.099,0.3,1,1	GT:PL:GQ	0/1:79,0,177:82
gi|6626253|gb|AE000511.1|	497798	.	agggg	aggg	87.5	.	INDEL;DP=140;VDB=0.0163;AF1=0.5;AC1=1;DP4=18,10,5,15;MQ=24;FQ=90.5;PV4=0.0095,0.0015,0.47,1	GT:PL:GQ	0/1:125,0,175:99
gi|6626253|gb|AE000511.1|	503959	.	aggg	agg	20.5	.	INDEL;DP=148;VDB=0.0138;AF1=0.5;AC1=1;DP4=24,33,13,5;MQ=24;FQ=23.5;PV4=0.032,0.00021,1,0.39	GT:PL:GQ	0/1:58,0,160:61
gi|6626253|gb|AE000511.1|	504624	.	gccc	gcc	123	.	INDEL;DP=129;VDB=0.0148;AF1=0.5;AC1=1;DP4=3,11,29,8;MQ=24;FQ=49.5;PV4=0.00031,0.00053,1,1	GT:PL:GQ	0/1:161,0,84:87
gi|6626253|gb|AE000511.1|	507528	.	atttttt	attttt	15.6	.	INDEL;DP=114;VDB=0.0128;AF1=0.5;AC1=1;DP4=17,7,2,13;MQ=24;FQ=18.5;PV4=0.00077,0.058,1,1	GT:PL:GQ	0/1:53,0,92:56
gi|6626253|gb|AE000511.1|	507970	.	gccc	gcc	34.5	.	INDEL;DP=132;VDB=0.0133;AF1=0.5;AC1=1;DP4=16,17,16,1;MQ=24;FQ=37.5;PV4=0.0016,0.01,1,1	GT:PL:GQ	0/1:72,0,182:75
gi|6626253|gb|AE000511.1|	508185	.	agggg	aggg	12.7	.	INDEL;DP=124;VDB=0.0164;AF1=0.5;AC1=1;DP4=37,20,5,11;MQ=25;FQ=15.6;PV4=0.022,0.086,0.46,1	GT:PL:GQ	0/1:50,0,159:53
gi|6626253|gb|AE000511.1|	508933	.	tgg	tg	39.5	.	INDEL;DP=96;VDB=0.0145;AF1=0.5;AC1=1;DP4=9,4,0,11;MQ=24;FQ=42.5;PV4=0.00059,1,1,1	GT:PL:GQ	0/1:77,0,124:80
gi|6626253|gb|AE000511.1|	510947	.	tccccc	tcccc	22.5	.	INDEL;DP=101;VDB=0.0162;AF1=0.5;AC1=1;DP4=13,20,10,4;MQ=25;FQ=25.5;PV4=0.06,0.26,1,1	GT:PL:GQ	0/1:60,0,139:63
gi|6626253|gb|AE000511.1|	516879	.	cttttt	ctttt	12.7	.	INDEL;DP=119;VDB=0.0155;AF1=0.5;AC1=1;DP4=4,26,11,5;MQ=24;FQ=15.6;PV4=0.00025,3.4e-05,1,1	GT:PL:GQ	0/1:50,0,110:53
gi|6626253|gb|AE000511.1|	519977	.	a	aT	6.55	.	INDEL;DP=141;VDB=0.0157;AF1=0.5;AC1=1;DP4=11,36,0,19;MQ=25;FQ=9.05;PV4=0.026,0.44,1,1	GT:PL:GQ	0/1:43,0,183:44
gi|6626253|gb|AE000511.1|	520504	.	aggg	agg	7.35	.	INDEL;DP=112;VDB=0.0139;AF1=0.5;AC1=1;DP4=7,23,1,9;MQ=24;FQ=9.94;PV4=0.65,0.0088,1,1	GT:PL:GQ	0/1:44,0,168:45
gi|6626253|gb|AE000511.1|	520636	.	gccc	gcc	44.5	.	INDEL;DP=109;VDB=0.0161;AF1=0.5001;AC1=1;DP4=3,0,2,3;MQ=24;FQ=3.81;PV4=0.2,0.00077,1,0.14	GT:PL:GQ	0/1:82,0,36:39
gi|6626253|gb|AE000511.1|	520968	.	tgggggg	tggggg	6.55	.	INDEL;DP=145;VDB=0.0164;AF1=0.5;AC1=1;DP4=21,27,4,21;MQ=24;FQ=9.05;PV4=0.021,0.0027,1,1	GT:PL:GQ	0/1:43,0,106:44
gi|6626253|gb|AE000511.1|	524758	.	agg	ag	11.8	.	INDEL;DP=127;VDB=0.0153;AF1=0.5;AC1=1;DP4=13,9,1,10;MQ=24;FQ=14.6;PV4=0.0089,0.054,0.28,1	GT:PL:GQ	0/1:49,0,165:51
gi|6626253|gb|AE000511.1|	535596	.	acccccc	accccc	5.08	.	INDEL;DP=115;VDB=0.0096;AF1=0.5;AC1=1;DP4=6,19,15,4;MQ=24;FQ=7.36;PV4=0.00061,1,1,1	GT:PL:GQ	0/1:41,0,90:41
gi|6626253|gb|AE000511.1|	536387	.	gaaaaa	gaaaa	5.08	.	INDEL;DP=120;VDB=0.0169;AF1=0.5;AC1=1;DP4=32,4,4,9;MQ=25;FQ=7.36;PV4=0.00017,1,0.00038,0.17	GT:PL:GQ	0/1:41,0,78:41
gi|6626253|gb|AE000511.1|	540423	.	attttt	atttt	10.8	.	INDEL;DP=105;VDB=0.0157;AF1=0.5;AC1=1;DP4=13,8,2,7;MQ=25;FQ=13.7;PV4=0.11,0.001,0.005,1	GT:PL:GQ	0/1:48,0,130:50
gi|6626253|gb|AE000511.1|	541237	.	atttt	attt	28.5	.	INDEL;DP=100;VDB=0.0140;AF1=0.5;AC1=1;DP4=16,21,7,8;MQ=24;FQ=31.5;PV4=1,3.1e-08,0.31,0.46	GT:PL:GQ	0/1:66,0,191:69
gi|6626253|gb|AE000511.1|	542864	.	tgggggg	tggggg	11.8	.	INDEL;DP=140;VDB=0.0163;AF1=0.5;AC1=1;DP4=30,11,5,17;MQ=25;FQ=14.6;PV4=0.00017,1,1,1	GT:PL:GQ	0/1:49,0,86:51
gi|6626253|gb|AE000511.1|	543544	.	taaaaaaa	taaaaaa	13.7	.	INDEL;DP=139;VDB=0.0156;AF1=0.5;AC1=1;DP4=32,8,10,16;MQ=25;FQ=12;PV4=0.0014,1,0.019,1	GT:PL:GQ	0/1:51,0,48:49
gi|6626253|gb|AE000511.1|	545340	.	gaaa	gaa	9.93	.	INDEL;DP=95;VDB=0.0048;AF1=0.5;AC1=1;DP4=17,7,1,7;MQ=24;FQ=12.7;PV4=0.01,0.018,0.066,1	GT:PL:GQ	0/1:47,0,170:49
gi|6626253|gb|AE000511.1|	552743	.	ggc	g	34.5	.	INDEL;DP=58;VDB=0.0119;AF1=0.5;AC1=1;DP4=5,2,5,1;MQ=24;FQ=37.4;PV4=1,0.13,0.16,1	GT:PL:GQ	0/1:72,0,90:75
gi|6626253|gb|AE000511.1|	553345	.	taaaaaa	taaaaa	4.42	.	INDEL;DP=108;VDB=0.0161;AF1=0.5;AC1=1;DP4=13,21,10,6;MQ=24;FQ=6.56;PV4=0.14,0.035,0.41,1	GT:PL:GQ	0/1:40,0,113:40
gi|6626253|gb|AE000511.1|	554409	.	gccc	gcc	10.8	.	INDEL;DP=111;VDB=0.0158;AF1=0.5;AC1=1;DP4=19,10,11,0;MQ=25;FQ=13.7;PV4=0.038,0.33,1,1	GT:PL:GQ	0/1:48,0,172:50
gi|6626253|gb|AE000511.1|	556174	.	taaaaa	taaaa	9.04	.	INDEL;DP=89;VDB=0.0153;AF1=0.5;AC1=1;DP4=7,6,7,3;MQ=18;FQ=11.8;PV4=0.67,0.3,1,1	GT:PL:GQ	0/1:46,0,77:48
gi|6626253|gb|AE000511.1|	564140	.	cttttt	ctttt	3.8	.	INDEL;DP=80;VDB=0.0069;AF1=0.5;AC1=1;DP4=5,9,4,2;MQ=24;FQ=5.8;PV4=0.34,0.069,1,1	GT:PL:GQ	0/1:39,0,114:38
gi|6626253|gb|AE000511.1|	567794	.	gtttt	gttt	10.8	.	INDEL;DP=71;VDB=0.0135;AF1=0.5;AC1=1;DP4=3,4,4,0;MQ=24;FQ=13.7;PV4=0.19,0.23,1,1	GT:PL:GQ	0/1:48,0,101:50
gi|6626253|gb|AE000511.1|	567812	.	caaaaa	caaaa	10.8	.	INDEL;DP=76;VDB=0.0114;AF1=0.5;AC1=1;DP4=8,4,2,5;MQ=25;FQ=13.7;PV4=0.17,0.0017,1,1	GT:PL:GQ	0/1:48,0,104:50
gi|6626253|gb|AE000511.1|	568428	.	tgg	tg	44.5	.	INDEL;DP=87;VDB=0.0142;AF1=0.5;AC1=1;DP4=14,6,1,10;MQ=25;FQ=47.5;PV4=0.0021,0.14,0.33,1	GT:PL:GQ	0/1:82,0,163:85
gi|6626253|gb|AE000511.1|	571422	.	aggg	agg	25.5	.	INDEL;DP=125;VDB=0.0163;AF1=0.5;AC1=1;DP4=19,10,4,7;MQ=24;FQ=28.5;PV4=0.15,0.015,0.002,1	GT:PL:GQ	0/1:63,0,170:66
gi|6626253|gb|AE000511.1|	578571	.	taaa	taa	91.5	.	INDEL;DP=108;VDB=0.0175;AF1=0.5;AC1=1;DP4=8,6,2,16;MQ=25;FQ=93;PV4=0.0084,0.1,1,1	GT:PL:GQ	0/1:129,0,133:99
gi|6626253|gb|AE000511.1|	579685	.	attttt	atttt	6.55	.	INDEL;DP=89;VDB=0.0149;AF1=0.5;AC1=1;DP4=11,11,0,12;MQ=25;FQ=9.05;PV4=0.0026,1,0.31,1	GT:PL:GQ	0/1:43,0,134:44
gi|6626253|gb|AE000511.1|	579775	.	gaaaaaaaaaaaaaa	gaaaaaaaaaaa,gaaaaaaaaaa	132	.	INDEL;DP=50;VDB=0.0152;AF1=1;AC1=2;DP4=0,0,14,10;MQ=24;FQ=-94.5	GT:PL:GQ	1/1:189,76,16,154,0,142:99
gi|6626253|gb|AE000511.1|	579890	.	ag	aGg	188	.	INDEL;DP=110;VDB=0.0066;AF1=1;AC1=2;DP4=1,0,38,20;MQ=25;FQ=-188;PV4=1,1,1,0.38	GT:PL:GQ	1/1:229,153,0:99
gi|6626253|gb|AE000511.1|	587277	.	gttttttt	gtttttt	5.08	.	INDEL;DP=146;VDB=0.0170;AF1=0.5;AC1=1;DP4=27,31,12,26;MQ=25;FQ=7.35;PV4=0.2,0.011,0.11,1	GT:PL:GQ	0/1:41,0,70:41
gi|6626253|gb|AE000511.1|	588247	.	aggggggg	agggggg	9.93	.	INDEL;DP=122;VDB=0.0128;AF1=0.5001;AC1=1;DP4=11,1,3,10;MQ=25;FQ=3.12;PV4=0.00098,0.17,0.28,1	GT:PL:GQ	0/1:47,0,35:39
gi|6626253|gb|AE000511.1|	588287	.	gccc	gcc	4.42	.	INDEL;DP=142;VDB=0.0163;AF1=0.5;AC1=1;DP4=19,12,2,7;MQ=24;FQ=6.56;PV4=0.06,0.15,0.3,0.14	GT:PL:GQ	0/1:40,0,163:40
gi|6626253|gb|AE000511.1|	589238	.	agggg	aggg	21.5	.	INDEL;DP=127;VDB=0.0133;AF1=0.5;AC1=1;DP4=22,22,3,13;MQ=25;FQ=24.5;PV4=0.04,1,0.47,1	GT:PL:GQ	0/1:59,0,181:62
gi|6626253|gb|AE000511.1|	592219	.	gcc	gc	24.5	.	INDEL;DP=131;VDB=0.0161;AF1=0.5;AC1=1;DP4=18,14,16,0;MQ=25;FQ=27.5;PV4=0.0016,0.042,0.19,1	GT:PL:GQ	0/1:62,0,191:65
gi|6626253|gb|AE000511.1|	593943	.	tag	tg	183	.	INDEL;DP=132;VDB=0.0141;AF1=1;AC1=2;DP4=1,1,20,31;MQ=23;FQ=-160;PV4=1,1,0.26,1	GT:PL:GQ	1/1:224,125,0:99
gi|6626253|gb|AE000511.1|	599245	.	gaaaaa	gaaaa	30.5	.	INDEL;DP=93;VDB=0.0163;AF1=0.5;AC1=1;DP4=5,9,11,1;MQ=25;FQ=33.5;PV4=0.0053,0.13,1,1	GT:PL:GQ	0/1:68,0,111:71
gi|6626253|gb|AE000511.1|	605829	.	agggggg	aggggg	18.5	.	INDEL;DP=77;VDB=0.0130;AF1=0.5;AC1=1;DP4=8,4,2,14;MQ=24;FQ=21.1;PV4=0.0054,0.35,1,1	GT:PL:GQ	0/1:56,0,66:58
gi|6626253|gb|AE000511.1|	608657	.	agggg	aggg	114	.	INDEL;DP=133;VDB=0.0112;AF1=0.5;AC1=1;DP4=26,6,9,18;MQ=24;FQ=117;PV4=0.00042,4e-05,0.48,1	GT:PL:GQ	0/1:152,0,162:99
gi|6626253|gb|AE000511.1|	613749	.	gccc	gcc	63.5	.	INDEL;DP=100;VDB=0.0176;AF1=0.5;AC1=1;DP4=16,15,12,4;MQ=24;FQ=66.5;PV4=0.21,1,1,1	GT:PL:GQ	0/1:101,0,180:99
gi|6626253|gb|AE000511.1|	614778	.	tggggg	tgggg	36.5	.	INDEL;DP=105;VDB=0.0165;AF1=0.5;AC1=1;DP4=14,16,5,10;MQ=25;FQ=39.5;PV4=0.53,2.1e-06,1,1	GT:PL:GQ	0/1:74,0,147:77
gi|6626253|gb|AE000511.1|	614862	.	attttt	atttt	26.5	.	INDEL;DP=123;VDB=0.0155;AF1=0.5;AC1=1;DP4=24,21,14,6;MQ=25;FQ=29.5;PV4=0.28,1,1,0.42	GT:PL:GQ	0/1:64,0,132:67
gi|6626253|gb|AE000511.1|	615002	.	gttttt	gtttt	14.6	.	INDEL;DP=121;VDB=0.0141;AF1=0.5;AC1=1;DP4=8,23,7,7;MQ=25;FQ=17.6;PV4=0.17,0.0012,1,1	GT:PL:GQ	0/1:52,0,129:55
gi|6626253|gb|AE000511.1|	618767	.	caaaaaa	caaaaa	3.8	.	INDEL;DP=121;VDB=0.0160;AF1=0.5;AC1=1;DP4=12,27,15,4;MQ=24;FQ=5.8;PV4=0.00075,1,0.11,1	GT:PL:GQ	0/1:39,0,110:38
gi|6626253|gb|AE000511.1|	626214	.	caa	cAaa	186	.	INDEL;DP=109;VDB=0.0160;AF1=1;AC1=2;DP4=0,0,20,12;MQ=24;FQ=-131	GT:PL:GQ	1/1:227,96,0:99
gi|6626253|gb|AE000511.1|	633657	.	caaaaaa	caaaaa	32.5	.	INDEL;DP=124;VDB=0.0169;AF1=0.5;AC1=1;DP4=20,23,11,14;MQ=25;FQ=35.5;PV4=1,0.0001,1,1	GT:PL:GQ	0/1:70,0,108:73
gi|6626253|gb|AE000511.1|	636509	.	gaa	ga	7.35	.	INDEL;DP=92;VDB=0.0161;AF1=0.5;AC1=1;DP4=6,11,7,0;MQ=24;FQ=9.94;PV4=0.0059,0.097,0.042,1	GT:PL:GQ	0/1:44,0,160:45
gi|6626253|gb|AE000511.1|	638989	.	gcccc	gccc	11.8	.	INDEL;DP=118;VDB=0.0123;AF1=0.5;AC1=1;DP4=20,22,15,1;MQ=24;FQ=14.6;PV4=0.002,0.0026,0.037,0.22	GT:PL:GQ	0/1:49,0,180:51
gi|6626253|gb|AE000511.1|	639399	.	tttaa	ta	27.5	.	INDEL;DP=111;VDB=0.0173;AF1=0.5;AC1=1;DP4=6,8,8,0;MQ=24;FQ=30.5;PV4=0.018,0.35,1,1	GT:PL:GQ	0/1:65,0,140:68
gi|6626253|gb|AE000511.1|	640536	.	agggg	aggg	7.35	.	INDEL;DP=145;VDB=0.0161;AF1=0.5;AC1=1;DP4=25,22,5,11;MQ=25;FQ=9.94;PV4=0.16,2.5e-09,0.23,1	GT:PL:GQ	0/1:44,0,176:45
gi|6626253|gb|AE000511.1|	641289	.	aggggg	agggg	6.55	.	INDEL;DP=108;VDB=0.0163;AF1=0.5;AC1=1;DP4=25,15,2,14;MQ=24;FQ=9.05;PV4=0.00091,0.017,1,1	GT:PL:GQ	0/1:43,0,134:44
gi|6626253|gb|AE000511.1|	641370	.	taaaa	taaa	30.5	.	INDEL;DP=131;VDB=0.0151;AF1=0.5;AC1=1;DP4=13,33,3,14;MQ=25;FQ=33.5;PV4=0.52,0.0086,0.18,1	GT:PL:GQ	0/1:68,0,178:71
gi|6626253|gb|AE000511.1|	646306	.	caaaa	caaa	11.8	.	INDEL;DP=112;VDB=0.0147;AF1=0.5;AC1=1;DP4=21,9,3,6;MQ=25;FQ=14.6;PV4=0.063,0.09,0.11,1	GT:PL:GQ	0/1:49,0,172:51
gi|6626253|gb|AE000511.1|	647540	.	gcccc	gccc	28.5	.	INDEL;DP=93;VDB=0.0113;AF1=0.5;AC1=1;DP4=17,6,13,0;MQ=25;FQ=31.5;PV4=0.068,0.12,1,1	GT:PL:GQ	0/1:66,0,158:69
gi|6626253|gb|AE000511.1|	650894	.	cggg	cgg	194	.	INDEL;DP=135;VDB=0.0127;AF1=1;AC1=2;DP4=0,0,26,41;MQ=24;FQ=-237	GT:PL:GQ	1/1:235,202,0:99
gi|6626253|gb|AE000511.1|	658431	.	ta	tAa	13.7	.	INDEL;DP=96;VDB=0.0134;AF1=0.5;AC1=1;DP4=18,10,0,11;MQ=24;FQ=16.6;PV4=0.00023,1,1,1	GT:PL:GQ	0/1:51,0,175:54
gi|6626253|gb|AE000511.1|	658553	.	taaaa	tAaaaa	6.55	.	INDEL;DP=136;VDB=0.0167;AF1=0.5;AC1=1;DP4=22,21,17,2;MQ=25;FQ=9.05;PV4=0.0044,1,0.42,1	GT:PL:GQ	0/1:43,0,176:44
gi|6626253|gb|AE000511.1|	659896	.	gc	g	18.5	.	INDEL;DP=112;VDB=0.0154;AF1=0.5;AC1=1;DP4=1,15,7,1;MQ=24;FQ=21.5;PV4=0.00018,0.12,1,1	GT:PL:GQ	0/1:56,0,104:59
gi|6626253|gb|AE000511.1|	664239	.	agggggg	aggggg	5.79	.	INDEL;DP=150;VDB=0.0133;AF1=0.5;AC1=1;DP4=21,16,2,18;MQ=25;FQ=8.19;PV4=0.00062,0.38,0.035,1	GT:PL:GQ	0/1:42,0,106:43
gi|6626253|gb|AE000511.1|	664980	.	accccccccccccc	accccccccccc,acccccccccc,acccccccccccc	8.17	.	INDEL;DP=61;VDB=0.0148;AF1=1;AC1=2;DP4=0,0,0,27;MQ=24;FQ=-88.5	GT:PL:GQ	1/1:58,64,10,33,0,21,65,26,19,50:57
gi|6626253|gb|AE000511.1|	669134	.	cct	c	8.18	.	INDEL;DP=110;VDB=0.0083;AF1=0.5;AC1=1;DP4=13,18,7,3;MQ=24;FQ=10.8;PV4=0.16,2.2e-08,0.014,1	GT:PL:GQ	0/1:45,0,181:47
gi|6626253|gb|AE000511.1|	670433	.	aggg	agg	7.35	.	INDEL;DP=120;VDB=0.0141;AF1=0.5;AC1=1;DP4=22,14,11,1;MQ=25;FQ=9.94;PV4=0.073,0.0025,0.21,0.47	GT:PL:GQ	0/1:44,0,178:45
gi|6626253|gb|AE000511.1|	671418	.	gccccc	gcccc	21.5	.	INDEL;DP=142;VDB=0.0094;AF1=0.5;AC1=1;DP4=8,15,7,5;MQ=24;FQ=24.5;PV4=0.28,0.011,1,1	GT:PL:GQ	0/1:59,0,133:62
gi|6626253|gb|AE000511.1|	674219	.	caa	ca	191	.	INDEL;DP=134;VDB=0.0165;AF1=1;AC1=2;DP4=1,0,25,26;MQ=24;FQ=-174;PV4=1,1,0.18,1	GT:PL:GQ	1/1:232,139,0:99
gi|6626253|gb|AE000511.1|	674288	.	gaa	gAaa,gGAaa	196	.	INDEL;DP=128;VDB=0.0161;AF1=1;AC1=2;DP4=0,0,38,18;MQ=25;FQ=-201	GT:PL:GQ	1/1:237,166,0,239,151,236:99
gi|6626253|gb|AE000511.1|	674412	.	aggggggg	agggggg	4.42	.	INDEL;DP=141;VDB=0.0168;AF1=0.5;AC1=1;DP4=31,10,12,15;MQ=25;FQ=6.3;PV4=0.012,0.31,0.056,1	GT:PL:GQ	0/1:40,0,51:40
gi|6626253|gb|AE000511.1|	675062	.	cttttttttttttttt	cttttttttttt,ctttttttttt,cttttttttt	192	.	INDEL;DP=135;VDB=0.0163;AF1=1;AC1=2;DP4=0,0,44,17;MQ=24;FQ=-189	GT:PL:GQ	1/1:233,154,0,200,19,173,229,132,186,226:99
gi|6626253|gb|AE000511.1|	680131	.	accc	acc	17.5	.	INDEL;DP=118;VDB=0.0151;AF1=0.5;AC1=1;DP4=24,26,19,1;MQ=24;FQ=20.5;PV4=0.00025,0.0076,1,1	GT:PL:GQ	0/1:55,0,177:58
gi|6626253|gb|AE000511.1|	682801	.	agggg	aggg	12.7	.	INDEL;DP=121;VDB=0.0159;AF1=0.5;AC1=1;DP4=20,36,6,10;MQ=25;FQ=15.6;PV4=1,3.9e-07,0.31,1	GT:PL:GQ	0/1:50,0,177:53
gi|6626253|gb|AE000511.1|	683741	.	accc	aCccc	176	.	INDEL;DP=116;VDB=0.0166;AF1=1;AC1=2;DP4=2,0,36,18;MQ=25;FQ=-154;PV4=1,1,1,1	GT:PL:GQ	1/1:217,119,0:99
gi|6626253|gb|AE000511.1|	684776	.	gaaaaaa	gaaaaa	20.5	.	INDEL;DP=86;VDB=0.0121;AF1=0.5;AC1=1;DP4=7,1,11,1;MQ=24;FQ=7.29;PV4=1,1,1,1	GT:PL:GQ	0/1:58,0,41:44
gi|6626253|gb|AE000511.1|	685098	.	ttg	t	7.35	.	INDEL;DP=121;VDB=0.0167;AF1=0.5;AC1=1;DP4=7,13,6,1;MQ=25;FQ=9.94;PV4=0.033,0.0035,0.0072,1	GT:PL:GQ	0/1:44,0,181:45
gi|6626253|gb|AE000511.1|	685718	.	ggtttt	gtt,gttt	55.5	.	INDEL;DP=112;VDB=0.0171;AF1=0.508;AC1=1;DP4=1,2,20,1;MQ=24;FQ=-19.6;PV4=0.032,1,0.25,1	GT:PL:GQ	0/1:114,21,36,68,0,100:18
gi|6626253|gb|AE000511.1|	690498	.	taaaaaaa	taaaaaa	8.18	.	INDEL;DP=140;VDB=0.0148;AF1=0.5;AC1=1;DP4=19,2,7,9;MQ=24;FQ=4.03;PV4=0.0034,0.16,1,1	GT:PL:GQ	0/1:45,0,37:40
gi|6626253|gb|AE000511.1|	692631	.	gcccc	gccc	40.5	.	INDEL;DP=106;VDB=0.0168;AF1=0.5;AC1=1;DP4=8,14,11,1;MQ=25;FQ=43.5;PV4=0.0031,0.19,1,1	GT:PL:GQ	0/1:78,0,178:81
gi|6626253|gb|AE000511.1|	692960	.	agg	ag	44.5	.	INDEL;DP=101;VDB=0.0141;AF1=0.5;AC1=1;DP4=2,7,12,2;MQ=24;FQ=47.1;PV4=0.0066,1,1,1	GT:PL:GQ	0/1:82,0,93:85
gi|6626253|gb|AE000511.1|	699761	.	atttt	attt	4.42	.	INDEL;DP=148;VDB=0.0173;AF1=0.5;AC1=1;DP4=35,32,8,10;MQ=25;FQ=6.56;PV4=0.6,1,0.035,0.32	GT:PL:GQ	0/1:40,0,156:40
gi|6626253|gb|AE000511.1|	700197	.	cttttt	ctttt	4.42	.	INDEL;DP=133;VDB=0.0167;AF1=0.5;AC1=1;DP4=13,20,9,3;MQ=24;FQ=6.56;PV4=0.047,0.0003,1,1	GT:PL:GQ	0/1:40,0,145:40
gi|6626253|gb|AE000511.1|	700549	.	gcc	gc	10.8	.	INDEL;DP=100;VDB=0.0153;AF1=0.5;AC1=1;DP4=16,23,0,16;MQ=25;FQ=13.7;PV4=0.0022,1,1,1	GT:PL:GQ	0/1:48,0,185:50
gi|6626253|gb|AE000511.1|	701146	.	gcc	gc	104	.	INDEL;DP=106;VDB=0.0159;AF1=0.5;AC1=1;DP4=25,11,5,20;MQ=25;FQ=107;PV4=0.00022,7.3e-06,1,1	GT:PL:GQ	0/1:142,0,183:99
gi|6626253|gb|AE000511.1|	703413	.	aggg	agg	5.08	.	INDEL;DP=131;VDB=0.0162;AF1=0.5;AC1=1;DP4=25,18,1,14;MQ=25;FQ=7.36;PV4=0.00062,0.026,0.032,1	GT:PL:GQ	0/1:41,0,180:41
gi|6626253|gb|AE000511.1|	704288	.	attttttt	atttttt	25.5	.	INDEL;DP=121;VDB=0.0163;AF1=0.5;AC1=1;DP4=23,9,13,17;MQ=25;FQ=21.5;PV4=0.039,1,0.23,1	GT:PL:GQ	0/1:63,0,57:59
gi|6626253|gb|AE000511.1|	706219	.	tgg	tg	13.7	.	INDEL;DP=112;VDB=0.0155;AF1=0.5;AC1=1;DP4=15,17,0,15;MQ=25;FQ=16.6;PV4=0.00082,0.0082,0.36,1	GT:PL:GQ	0/1:51,0,185:54
gi|6626253|gb|AE000511.1|	711214	.	attttt	atttt	22.5	.	INDEL;DP=109;VDB=0.0147;AF1=0.5;AC1=1;DP4=10,26,10,8;MQ=24;FQ=25.5;PV4=0.073,0.46,1,1	GT:PL:GQ	0/1:60,0,136:63
gi|6626253|gb|AE000511.1|	711341	.	tcccc	tccc	3.8	.	INDEL;DP=89;VDB=0.0169;AF1=0.5;AC1=1;DP4=21,14,13,0;MQ=24;FQ=5.8;PV4=0.0097,3.5e-05,0.35,1	GT:PL:GQ	0/1:39,0,182:38
gi|6626253|gb|AE000511.1|	714355	.	tccc	tcc	11.8	.	INDEL;DP=138;VDB=0.0130;AF1=0.5;AC1=1;DP4=24,25,16,2;MQ=25;FQ=14.6;PV4=0.0042,1,1,1	GT:PL:GQ	0/1:49,0,160:51
gi|6626253|gb|AE000511.1|	716749	.	agg	ag	28.5	.	INDEL;DP=134;VDB=0.0149;AF1=0.5;AC1=1;DP4=36,21,3,18;MQ=25;FQ=31.5;PV4=0.00023,0.17,0.0031,0.19	GT:PL:GQ	0/1:66,0,166:69
gi|6626253|gb|AE000511.1|	717941	.	aggg	agg	3.8	.	INDEL;DP=111;VDB=0.0159;AF1=0.5;AC1=1;DP4=26,13,1,14;MQ=24;FQ=5.8;PV4=0.00013,1,0.45,1	GT:PL:GQ	0/1:39,0,168:38
gi|6626253|gb|AE000511.1|	718431	.	caaaaaaa	caaaaaa	5.08	.	INDEL;DP=109;VDB=0.0134;AF1=0.5001;AC1=1;DP4=14,1,4,11;MQ=24;FQ=-4.23;PV4=0.00048,0.033,0.17,0.24	GT:PL:GQ	0/1:41,0,33:37
gi|6626253|gb|AE000511.1|	723700	.	gttttt	gtttt	4.42	.	INDEL;DP=96;VDB=0.0138;AF1=0.5;AC1=1;DP4=5,17,1,9;MQ=24;FQ=6.56;PV4=0.64,0.0036,1,1	GT:PL:GQ	0/1:40,0,122:40
gi|6626253|gb|AE000511.1|	724885	.	caa	cAaa	14.6	.	INDEL;DP=97;VDB=0.0159;AF1=0.5;AC1=1;DP4=7,7,6,1;MQ=24;FQ=17.6;PV4=0.17,1,0.16,1	GT:PL:GQ	0/1:52,0,129:55
gi|6626253|gb|AE000511.1|	727490	.	accc	acc	29.5	.	INDEL;DP=112;VDB=0.0132;AF1=0.5;AC1=1;DP4=10,13,14,0;MQ=24;FQ=32.5;PV4=0.00035,0.36,0.1,1	GT:PL:GQ	0/1:67,0,167:70
gi|6626253|gb|AE000511.1|	727727	.	attttttttt	atttttttt,attttttt,aTTttttttttt	15.6	.	INDEL;DP=115;VDB=0.0159;AF1=1;AC1=2;DP4=0,3,5,38;MQ=25;FQ=-104;PV4=1,1,0.37,1	GT:PL:GQ	1/1:80,93,24,28,0,16,80,106,31,75:80
gi|6626253|gb|AE000511.1|	727833	.	aggg	agg	27.5	.	INDEL;DP=111;VDB=0.0138;AF1=0.5;AC1=1;DP4=2,13,0,10;MQ=25;FQ=30.5;PV4=0.5,0.009,1,1	GT:PL:GQ	0/1:65,0,129:68
gi|6626253|gb|AE000511.1|	728117	.	att	at	213	.	INDEL;DP=140;VDB=0.0097;AF1=1;AC1=2;DP4=0,1,48,46;MQ=25;FQ=-290;PV4=0.49,1,1,1	GT:PL:GQ	1/1:254,255,0:99
gi|6626253|gb|AE000511.1|	728339	.	tcccccc	tccccc	12.7	.	INDEL;DP=112;VDB=0.0136;AF1=0.5;AC1=1;DP4=10,5,12,1;MQ=24;FQ=15.6;PV4=0.17,0.25,0.34,1	GT:PL:GQ	0/1:50,0,82:53
gi|6626253|gb|AE000511.1|	733417	.	ctt	ct	11.8	.	INDEL;DP=99;VDB=0.0161;AF1=0.5;AC1=1;DP4=11,8,0,8;MQ=25;FQ=14.6;PV4=0.0082,0.058,1,1	GT:PL:GQ	0/1:49,0,170:51
gi|6626253|gb|AE000511.1|	734307	.	aaccc	acc	6.55	.	INDEL;DP=137;VDB=0.0158;AF1=0.5;AC1=1;DP4=3,19,8,1;MQ=25;FQ=9.05;PV4=0.00017,0.0066,0.43,1	GT:PL:GQ	0/1:43,0,137:44
gi|6626253|gb|AE000511.1|	734507	.	ctttttttt	cttttttt	23.5	.	INDEL;DP=109;VDB=0.0161;AF1=1;AC1=2;DP4=3,6,25,15;MQ=24;FQ=-67.5;PV4=0.15,0.23,0.13,0.17	GT:PL:GQ	1/1:64,33,0:53
gi|6626253|gb|AE000511.1|	734637	.	ctttttt	cttttt	18.5	.	INDEL;DP=147;VDB=0.0148;AF1=0.5;AC1=1;DP4=12,27,6,16;MQ=24;FQ=21.5;PV4=1,1,0.0057,0.26	GT:PL:GQ	0/1:56,0,109:59
gi|6626253|gb|AE000511.1|	739503	.	taa	ta	47.5	.	INDEL;DP=80;VDB=0.0080;AF1=0.5;AC1=1;DP4=3,9,13,0;MQ=24;FQ=50.5;PV4=0.00011,1,0.47,0.074	GT:PL:GQ	0/1:85,0,113:88
gi|6626253|gb|AE000511.1|	739958	.	agggg	aGgggg	142	.	INDEL;DP=130;VDB=0.0145;AF1=1;AC1=2;DP4=4,4,25,44;MQ=25;FQ=-101;PV4=0.47,1,1,1	GT:PL:GQ	1/1:183,66,0:99
gi|6626253|gb|AE000511.1|	742780	.	tccc	tcc	20.5	.	INDEL;DP=113;VDB=0.0170;AF1=0.5;AC1=1;DP4=13,14,13,0;MQ=25;FQ=23.5;PV4=0.0011,0.022,0.22,1	GT:PL:GQ	0/1:58,0,186:61
gi|6626253|gb|AE000511.1|	745303	.	agg	ag	20.5	.	INDEL;DP=135;VDB=0.0161;AF1=0.5;AC1=1;DP4=6,11,9,0;MQ=24;FQ=23.5;PV4=0.0024,0.44,0.35,1	GT:PL:GQ	0/1:58,0,155:61
gi|6626253|gb|AE000511.1|	745335	.	atttttt	aTtttttt	62.5	.	INDEL;DP=138;VDB=0.0169;AF1=0.5;AC1=1;DP4=4,5,5,14;MQ=24;FQ=6.56;PV4=0.41,1,0.29,0.41	GT:PL:GQ	0/1:100,0,40:43
gi|6626253|gb|AE000511.1|	745427	.	ctt	cTtt	12.7	.	INDEL;DP=80;VDB=0.0139;AF1=1;AC1=2;DP4=0,0,3,0;MQ=24;FQ=-43.5	GT:PL:GQ	1/1:52,9,0:14
gi|6626253|gb|AE000511.1|	759726	.	tgggg	tggg	23.5	.	INDEL;DP=107;VDB=0.0112;AF1=0.5;AC1=1;DP4=16,21,0,20;MQ=25;FQ=26.5;PV4=0.00038,0.053,1,1	GT:PL:GQ	0/1:61,0,180:64
gi|6626253|gb|AE000511.1|	762474	.	ga	gAa	9.93	.	INDEL;DP=92;VDB=0.0160;AF1=0.5;AC1=1;DP4=10,14,6,2;MQ=24;FQ=12.7;PV4=0.22,1,1,1	GT:PL:GQ	0/1:47,0,170:49
gi|6626253|gb|AE000511.1|	765924	.	gcc	gc	7.35	.	INDEL;DP=73;VDB=0.0166;AF1=0.5;AC1=1;DP4=13,7,0,7;MQ=25;FQ=9.94;PV4=0.0058,0.16,1,1	GT:PL:GQ	0/1:44,0,171:45
gi|6626253|gb|AE000511.1|	768263	.	taaaa	taaa	34.5	.	INDEL;DP=147;VDB=0.0169;AF1=0.5;AC1=1;DP4=37,19,8,10;MQ=24;FQ=37.5;PV4=0.16,0.0028,1,1	GT:PL:GQ	0/1:72,0,160:75
gi|6626253|gb|AE000511.1|	768457	.	taaaaaaa	taaaaaa	5.79	.	INDEL;DP=119;VDB=0.0170;AF1=0.5;AC1=1;DP4=12,9,13,5;MQ=25;FQ=8.18;PV4=0.5,0.28,0.48,1	GT:PL:GQ	0/1:42,0,70:43
gi|6626253|gb|AE000511.1|	768719	.	gttttt	gtttt	5.08	.	INDEL;DP=78;VDB=0.0167;AF1=0.5;AC1=1;DP4=10,13,7,2;MQ=25;FQ=7.36;PV4=0.12,1,1,1	GT:PL:GQ	0/1:41,0,137:41
gi|6626253|gb|AE000511.1|	771079	.	atttttt	attttt	3.25	.	INDEL;DP=94;VDB=0.0173;AF1=0.5;AC1=1;DP4=16,3,6,3;MQ=24;FQ=5.09;PV4=0.35,0.01,0.011,1	GT:PL:GQ	0/1:38,0,73:37
gi|6626253|gb|AE000511.1|	772677	.	gcccc	gccc	18.5	.	INDEL;DP=102;VDB=0.0174;AF1=0.5;AC1=1;DP4=21,12,9,3;MQ=24;FQ=21.5;PV4=0.72,0.00058,0.023,1	GT:PL:GQ	0/1:56,0,174:59
gi|6626253|gb|AE000511.1|	773421	.	aag	aAGag	201	.	INDEL;DP=123;VDB=0.0172;AF1=1;AC1=2;DP4=0,0,33,26;MQ=24;FQ=-213	GT:PL:GQ	1/1:242,178,0:99
gi|6626253|gb|AE000511.1|	774917	.	caaaaa	caaaa	3.8	.	INDEL;DP=129;VDB=0.0156;AF1=0.5;AC1=1;DP4=26,24,4,18;MQ=24;FQ=5.8;PV4=0.0094,1,1,1	GT:PL:GQ	0/1:39,0,122:38
gi|6626253|gb|AE000511.1|	777452	.	tgg	tg	9.04	.	INDEL;DP=95;VDB=0.0143;AF1=0.5;AC1=1;DP4=5,11,0,7;MQ=24;FQ=11.8;PV4=0.27,0.13,1,1	GT:PL:GQ	0/1:46,0,153:48
gi|6626253|gb|AE000511.1|	777722	.	ttgg	tg	9.04	.	INDEL;DP=85;VDB=0.0177;AF1=0.5;AC1=1;DP4=14,3,0,8;MQ=24;FQ=11.8;PV4=0.00015,0.27,0.01,0.022	GT:PL:GQ	0/1:46,0,134:48
gi|6626253|gb|AE000511.1|	777744	.	tccc	tcc	21.5	.	INDEL;DP=99;VDB=0.0154;AF1=0.5;AC1=1;DP4=10,9,10,0;MQ=24;FQ=24.5;PV4=0.011,0.17,1,1	GT:PL:GQ	0/1:59,0,161:62
gi|6626253|gb|AE000511.1|	778934	.	atttt	attt	3.8	.	INDEL;DP=138;VDB=0.0165;AF1=0.5;AC1=1;DP4=27,36,15,6;MQ=24;FQ=5.8;PV4=0.042,0.17,0.0052,1	GT:PL:GQ	0/1:39,0,167:38
gi|6626253|gb|AE000511.1|	781064	.	caaaaaaaaaaaaaa	caaaaaaaaaaa,caaaaaaaaaa	139	.	INDEL;DP=84;VDB=0.0162;AF1=1;AC1=2;DP4=0,0,9,18;MQ=22;FQ=-113	GT:PL:GQ	1/1:180,78,0,173,57,170:99
gi|6626253|gb|AE000511.1|	782258	.	accccc	acccc	3.25	.	INDEL;DP=107;VDB=0.0126;AF1=0.5;AC1=1;DP4=10,9,10,0;MQ=24;FQ=5.09;PV4=0.011,0.16,0.13,1	GT:PL:GQ	0/1:38,0,123:37
gi|6626253|gb|AE000511.1|	786743	.	cttttt	ctttt	9.04	.	INDEL;DP=120;VDB=0.0163;AF1=0.5;AC1=1;DP4=15,18,17,1;MQ=25;FQ=11.8;PV4=0.00061,3.1e-10,0.45,1	GT:PL:GQ	0/1:46,0,148:48
gi|6626253|gb|AE000511.1|	787206	.	acc	ac	55.5	.	INDEL;DP=110;VDB=0.0144;AF1=0.5;AC1=1;DP4=12,8,1,17;MQ=24;FQ=58.5;PV4=0.0005,0.02,0.027,0.42	GT:PL:GQ	0/1:93,0,168:96
gi|6626253|gb|AE000511.1|	789294	.	caaaaaaaaaaaaa	caaaaaaaaaaa,caaaaaaaaaa,caaaaaaaaa	47.5	.	INDEL;DP=110;VDB=0.0141;AF1=1;AC1=2;DP4=0,0,26,9;MQ=25;FQ=-108	GT:PL:GQ	1/1:128,113,40,80,0,59,95,36,21,83:99
gi|6626253|gb|AE000511.1|	793265	.	tggggg	tgggg	6.55	.	INDEL;DP=141;VDB=0.0119;AF1=0.5;AC1=1;DP4=24,21,16,4;MQ=24;FQ=9.05;PV4=0.055,0.2,0.36,1	GT:PL:GQ	0/1:43,0,133:44
gi|6626253|gb|AE000511.1|	796106	.	cca	c	9.93	.	INDEL;DP=130;VDB=0.0143;AF1=0.5;AC1=1;DP4=24,21,2,12;MQ=24;FQ=12.7;PV4=0.013,5.6e-05,2.7e-05,1	GT:PL:GQ	0/1:47,0,178:49
gi|6626253|gb|AE000511.1|	797300	.	gccc	gcc	7.35	.	INDEL;DP=131;VDB=0.0159;AF1=0.5;AC1=1;DP4=12,27,2,11;MQ=24;FQ=9.94;PV4=0.47,0.0017,0.39,1	GT:PL:GQ	0/1:44,0,171:45
gi|6626253|gb|AE000511.1|	799682	.	gaaaa	gaaa	30.5	.	INDEL;DP=88;VDB=0.0164;AF1=0.5;AC1=1;DP4=18,7,3,6;MQ=24;FQ=33.5;PV4=0.057,0.15,0.18,0.38	GT:PL:GQ	0/1:68,0,161:71
gi|6626253|gb|AE000511.1|	800367	.	gcc	gc	21.5	.	INDEL;DP=88;VDB=0.0102;AF1=0.5;AC1=1;DP4=13,23,0,19;MQ=25;FQ=24.5;PV4=0.0021,0.49,1,0.061	GT:PL:GQ	0/1:59,0,186:62
gi|6626253|gb|AE000511.1|	802271	.	aggg	agg	80.5	.	INDEL;DP=136;VDB=0.0153;AF1=0.5;AC1=1;DP4=25,14,6,17;MQ=25;FQ=83.5;PV4=0.0079,0.0055,0.054,1	GT:PL:GQ	0/1:118,0,188:99
gi|6626253|gb|AE000511.1|	803544	.	ggat	gt	52.5	.	INDEL;DP=100;VDB=0.0162;AF1=0.5;AC1=1;DP4=15,7,3,7;MQ=24;FQ=55.5;PV4=0.062,0.14,0.16,1	GT:PL:GQ	0/1:90,0,167:93
gi|6626253|gb|AE000511.1|	804184	.	gccc	gcc	29.5	.	INDEL;DP=149;VDB=0.0160;AF1=0.5;AC1=1;DP4=31,28,15,6;MQ=25;FQ=32.5;PV4=0.2,0.045,0.13,0.083	GT:PL:GQ	0/1:67,0,164:70
gi|6626253|gb|AE000511.1|	808800	.	a	aG	209	.	INDEL;DP=114;VDB=0.0140;AF1=1;AC1=2;DP4=0,0,23,39;MQ=25;FQ=-222	GT:PL:GQ	1/1:250,187,0:99
gi|6626253|gb|AE000511.1|	809530	.	attttt	atttt	11.8	.	INDEL;DP=109;VDB=0.0164;AF1=0.5;AC1=1;DP4=21,22,5,14;MQ=24;FQ=14.6;PV4=0.16,0.0085,1,1	GT:PL:GQ	0/1:49,0,141:51
gi|6626253|gb|AE000511.1|	813152	.	taaaaaa	taaaaa	3.25	.	INDEL;DP=74;VDB=0.0165;AF1=0.5;AC1=1;DP4=7,3,0,8;MQ=24;FQ=5.09;PV4=0.004,0.022,1,1	GT:PL:GQ	0/1:38,0,71:37
gi|6626253|gb|AE000511.1|	815403	.	gcc	gc	159	.	INDEL;DP=148;VDB=0.0158;AF1=1;AC1=2;DP4=0,0,22,16;MQ=24;FQ=-149	GT:PL:GQ	1/1:200,114,0:99
gi|6626253|gb|AE000511.1|	816519	.	gccc	gcc	48.5	.	INDEL;DP=113;VDB=0.0172;AF1=0.5;AC1=1;DP4=11,24,3,12;MQ=24;FQ=51.5;PV4=0.51,0.037,0.16,0.11	GT:PL:GQ	0/1:86,0,185:89
gi|6626253|gb|AE000511.1|	820924	.	taaaa	taaa	34.5	.	INDEL;DP=121;VDB=0.0167;AF1=0.5;AC1=1;DP4=12,26,14,2;MQ=25;FQ=37.5;PV4=0.00023,0.057,1,1	GT:PL:GQ	0/1:72,0,185:75
gi|6626253|gb|AE000511.1|	822501	.	accc	acc	34.5	.	INDEL;DP=92;VDB=0.0151;AF1=0.5;AC1=1;DP4=2,7,9,0;MQ=25;FQ=37.5;PV4=0.0023,1,1,1	GT:PL:GQ	0/1:72,0,96:75
gi|6626253|gb|AE000511.1|	823017	.	aggg	agg	3.25	.	INDEL;DP=120;VDB=0.0163;AF1=0.5;AC1=1;DP4=22,18,14,0;MQ=25;FQ=5.09;PV4=0.002,0.09,0.14,1	GT:PL:GQ	0/1:38,0,188:37
gi|6626253|gb|AE000511.1|	824998	.	aggg	agg	50.5	.	INDEL;DP=113;VDB=0.0123;AF1=0.5;AC1=1;DP4=11,13,18,1;MQ=25;FQ=53.5;PV4=0.00082,0.026,1,1	GT:PL:GQ	0/1:88,0,172:91
gi|6626253|gb|AE000511.1|	829445	.	agggg	aggg	4.42	.	INDEL;DP=89;VDB=0.0167;AF1=0.5;AC1=1;DP4=14,20,13,0;MQ=25;FQ=6.56;PV4=0.00017,0.00069,1,1	GT:PL:GQ	0/1:40,0,180:40
gi|6626253|gb|AE000511.1|	830100	.	aggg	agg	44.5	.	INDEL;DP=130;VDB=0.0148;AF1=0.5;AC1=1;DP4=19,22,3,15;MQ=25;FQ=47.5;PV4=0.041,8.5e-05,1,1	GT:PL:GQ	0/1:82,0,194:85
gi|6626253|gb|AE000511.1|	838344	.	aggg	agg	13.7	.	INDEL;DP=128;VDB=0.0165;AF1=0.5;AC1=1;DP4=8,15,1,9;MQ=25;FQ=16.6;PV4=0.22,0.19,0.46,1	GT:PL:GQ	0/1:51,0,161:54
gi|6626253|gb|AE000511.1|	838367	.	ga	gAa	7.35	.	INDEL;DP=125;VDB=0.0168;AF1=0.5;AC1=1;DP4=10,14,2,5;MQ=24;FQ=9.94;PV4=0.68,1,1,1	GT:PL:GQ	0/1:44,0,166:45
gi|6626253|gb|AE000511.1|	842344	.	cttttt	ctttt	8.18	.	INDEL;DP=145;VDB=0.0166;AF1=0.5;AC1=1;DP4=12,10,0,14;MQ=24;FQ=10.8;PV4=0.00071,1.7e-06,1,1	GT:PL:GQ	0/1:45,0,135:47
gi|6626253|gb|AE000511.1|	842754	.	aggg	agg	122	.	INDEL;DP=140;VDB=0.0168;AF1=0.5;AC1=1;DP4=29,15,15,21;MQ=25;FQ=125;PV4=0.042,0.0002,0.063,1	GT:PL:GQ	0/1:160,0,179:99
gi|6626253|gb|AE000511.1|	850206	.	gttttt	gtttt	12.7	.	INDEL;DP=146;VDB=0.0151;AF1=0.5;AC1=1;DP4=22,25,7,9;MQ=25;FQ=15.6;PV4=1,0.45,0.19,1	GT:PL:GQ	0/1:50,0,131:53
gi|6626253|gb|AE000511.1|	852459	.	gccttc	gcttc	44.5	.	INDEL;DP=93;VDB=0.0133;AF1=0.5;AC1=1;DP4=5,7,0,14;MQ=24;FQ=47.5;PV4=0.012,0.051,0.068,1	GT:PL:GQ	0/1:82,0,128:85
gi|6626253|gb|AE000511.1|	856947	.	gcccccc	gccccc	16.6	.	INDEL;DP=150;VDB=0.0169;AF1=0.5;AC1=1;DP4=26,11,7,11;MQ=25;FQ=19.5;PV4=0.04,0.17,0.13,0.4	GT:PL:GQ	0/1:54,0,89:57
gi|6626253|gb|AE000511.1|	861040	.	agg	ag,aGgg	33.5	.	INDEL;DP=146;VDB=0.0170;AF1=1;AC1=2;DP4=0,3,23,42;MQ=25;FQ=-103;PV4=0.55,0.27,0.33,1	GT:PL:GQ	1/1:150,144,76,101,0,78:98
gi|6626253|gb|AE000511.1|	862394	.	tccc	tcc	68.5	.	INDEL;DP=126;VDB=0.0156;AF1=0.5;AC1=1;DP4=9,17,17,2;MQ=24;FQ=71.5;PV4=0.00026,0.062,1,1	GT:PL:GQ	0/1:106,0,174:99
gi|6626253|gb|AE000511.1|	865176	.	taaaaa	taaaa	42.5	.	INDEL;DP=106;VDB=0.0159;AF1=0.5;AC1=1;DP4=11,6,8,7;MQ=24;FQ=45.5;PV4=0.72,5.2e-05,1,1	GT:PL:GQ	0/1:80,0,113:83
gi|6626253|gb|AE000511.1|	865540	.	cgttttt	cttt,c,ctt	71.5	.	INDEL;DP=45;VDB=0.0090;AF1=1;AC1=2;DP4=0,0,11,6;MQ=24;FQ=-70.5	GT:PL:GQ	1/1:143,67,31,109,0,96,142,55,101,139:69
gi|6626253|gb|AE000511.1|	867229	.	gaaaa	gaaa	4.42	.	INDEL;DP=120;VDB=0.0099;AF1=0.5;AC1=1;DP4=11,17,2,6;MQ=24;FQ=6.56;PV4=0.68,0.31,0.14,1	GT:PL:GQ	0/1:40,0,172:40
gi|6626253|gb|AE000511.1|	867758	.	gaaaaa	gaaaa	7.35	.	INDEL;DP=109;VDB=0.0146;AF1=0.5;AC1=1;DP4=26,1,8,3;MQ=24;FQ=9.9;PV4=0.065,2.9e-06,0.34,0.19	GT:PL:GQ	0/1:44,0,64:45
gi|6626253|gb|AE000511.1|	871020	.	cgggg	cggg	6.55	.	INDEL;DP=127;VDB=0.0141;AF1=0.5;AC1=1;DP4=33,2,10,7;MQ=25;FQ=9.05;PV4=0.0034,1,0.4,0.13	GT:PL:GQ	0/1:43,0,103:44
gi|6626253|gb|AE000511.1|	871416	.	tgggggg	tggggg	8.18	.	INDEL;DP=126;VDB=0.0161;AF1=0.5;AC1=1;DP4=26,9,5,11;MQ=25;FQ=10.8;PV4=0.0055,2.6e-05,0.078,1	GT:PL:GQ	0/1:45,0,87:47
gi|6626253|gb|AE000511.1|	872198	.	atttttt	attttt	8.18	.	INDEL;DP=139;VDB=0.0155;AF1=0.5;AC1=1;DP4=34,14,5,18;MQ=24;FQ=10.8;PV4=0.00013,5.7e-05,1,1	GT:PL:GQ	0/1:45,0,85:47
gi|6626253|gb|AE000511.1|	874497	.	caa	cAaa	5.08	.	INDEL;DP=128;VDB=0.0155;AF1=0.5;AC1=1;DP4=26,14,9,2;MQ=25;FQ=7.36;PV4=0.47,1,1,1	GT:PL:GQ	0/1:41,0,167:41
gi|6626253|gb|AE000511.1|	875451	.	taaaaaaa	taaaaaa	4.42	.	INDEL;DP=121;VDB=0.0118;AF1=0.5;AC1=1;DP4=22,13,3,21;MQ=24;FQ=6.56;PV4=0.00014,1,0.39,1	GT:PL:GQ	0/1:40,0,70:40
gi|6626253|gb|AE000511.1|	880616	.	ta	tAa	14.6	.	INDEL;DP=133;VDB=0.0153;AF1=0.5;AC1=1;DP4=19,19,0,16;MQ=25;FQ=17.6;PV4=0.00033,1,1,1	GT:PL:GQ	0/1:52,0,183:55
gi|6626253|gb|AE000511.1|	883821	.	gccc	gcc	41.5	.	INDEL;DP=104;VDB=0.0167;AF1=0.5;AC1=1;DP4=10,9,0,15;MQ=24;FQ=44.5;PV4=0.00073,0.18,0.28,0.081	GT:PL:GQ	0/1:79,0,161:82
gi|6626253|gb|AE000511.1|	884194	.	tcccccc	tccccc	30.5	.	INDEL;DP=135;VDB=0.0154;AF1=0.5;AC1=1;DP4=8,11,8,5;MQ=24;FQ=33.5;PV4=0.47,0.00095,1,0.41	GT:PL:GQ	0/1:68,0,106:71
gi|6626253|gb|AE000511.1|	886081	.	taaaa	tAaaaa	90.5	.	INDEL;DP=99;VDB=0.0144;AF1=0.5;AC1=1;DP4=15,18,9,9;MQ=25;FQ=93.5;PV4=0.78,0.4,1,1	GT:PL:GQ	0/1:128,0,191:99
gi|6626253|gb|AE000511.1|	887163	.	gttttt	gtttt	18.5	.	INDEL;DP=146;VDB=0.0097;AF1=0.5;AC1=1;DP4=21,28,7,14;MQ=24;FQ=21.5;PV4=0.6,0.00021,1,1	GT:PL:GQ	0/1:56,0,142:59
gi|6626253|gb|AE000511.1|	888773	.	a	aG	205	.	INDEL;DP=140;VDB=0.0072;AF1=1;AC1=2;DP4=0,1,32,54;MQ=24;FQ=-271;PV4=1,1,0.16,0.35	GT:PL:GQ	1/1:246,236,0:99
gi|6626253|gb|AE000511.1|	889655	.	accc	acc	74.5	.	INDEL;DP=135;VDB=0.0165;AF1=0.5;AC1=1;DP4=13,15,18,3;MQ=24;FQ=77.5;PV4=0.0069,0.053,0.28,1	GT:PL:GQ	0/1:112,0,178:99
gi|6626253|gb|AE000511.1|	897484	.	ctttttt	cttttt	3.8	.	INDEL;DP=100;VDB=0.0118;AF1=0.5;AC1=1;DP4=16,1,9,2;MQ=25;FQ=5.72;PV4=0.54,1,0.2,1	GT:PL:GQ	0/1:39,0,55:38
gi|6626253|gb|AE000511.1|	905702	.	ac	a	29.5	.	INDEL;DP=123;VDB=0.0168;AF1=0.5;AC1=1;DP4=8,5,0,10;MQ=24;FQ=32.5;PV4=0.0027,1,0.009,1	GT:PL:GQ	0/1:67,0,129:70
gi|6626253|gb|AE000511.1|	907630	.	cat	c	7.35	.	INDEL;DP=97;VDB=0.0161;AF1=0.5;AC1=1;DP4=1,4,3,1;MQ=25;FQ=9.94;PV4=0.21,0.0064,0.2,1	GT:PL:GQ	0/1:44,0,77:45
gi|6626253|gb|AE000511.1|	907805	.	ct	cTt	16.6	.	INDEL;DP=127;VDB=0.0139;AF1=0.5;AC1=1;DP4=9,19,9,1;MQ=24;FQ=19.5;PV4=0.0025,1,0.45,1	GT:PL:GQ	0/1:54,0,170:57
gi|6626253|gb|AE000511.1|	912284	.	attttttt	atttttt	12.7	.	INDEL;DP=130;VDB=0.0156;AF1=0.5;AC1=1;DP4=18,10,4,16;MQ=25;FQ=15.6;PV4=0.0034,0.029,0.034,1	GT:PL:GQ	0/1:50,0,70:53
gi|6626253|gb|AE000511.1|	913981	.	atttt	attt	18.5	.	INDEL;DP=120;VDB=0.0166;AF1=0.5;AC1=1;DP4=23,16,3,10;MQ=25;FQ=21.5;PV4=0.052,0.00062,0.025,0.33	GT:PL:GQ	0/1:56,0,182:59
gi|6626253|gb|AE000511.1|	914823	.	tggg	tgg	50.5	.	INDEL;DP=122;VDB=0.0168;AF1=0.5;AC1=1;DP4=11,16,12,2;MQ=25;FQ=53.5;PV4=0.0082,0.24,0.28,0.2	GT:PL:GQ	0/1:88,0,180:91
gi|6626253|gb|AE000511.1|	915375	.	tgg	tg	14.6	.	INDEL;DP=103;VDB=0.0133;AF1=0.5;AC1=1;DP4=5,12,15,1;MQ=17;FQ=17.6;PV4=0.00023,9.2e-05,0.14,1	GT:PL:GQ	0/1:52,0,99:55
gi|6626253|gb|AE000511.1|	915895	.	gaa	gCGAaa,gCGTAaa,gAaa	193	.	INDEL;DP=114;VDB=0.0100;AF1=1;AC1=2;DP4=0,0,34,22;MQ=24;FQ=-198	GT:PL:GQ	1/1:234,163,0,229,140,226,230,141,222,227:99
gi|6626253|gb|AE000511.1|	919111	.	ctttttttt	cttttttt	7.35	.	INDEL;DP=80;VDB=0.0158;AF1=0.5001;AC1=1;DP4=13,4,7,9;MQ=24;FQ=3.45;PV4=0.08,0.023,0.34,1	GT:PL:GQ	0/1:44,0,36:39
gi|6626253|gb|AE000511.1|	919176	.	agg	ag	44.5	.	INDEL;DP=98;VDB=0.0170;AF1=0.5;AC1=1;DP4=1,6,11,0;MQ=24;FQ=32.3;PV4=0.00038,1,1,0.22	GT:PL:GQ	0/1:82,0,67:70
gi|6626253|gb|AE000511.1|	919233	.	attttttt	atttttt	3.25	.	INDEL;DP=77;VDB=0.0148;AF1=0.5;AC1=1;DP4=6,3,1,9;MQ=24;FQ=4.56;PV4=0.02,0.39,0.31,1	GT:PL:GQ	0/1:38,0,45:36
gi|6626253|gb|AE000511.1|	919469	.	caaa	caa	14.6	.	INDEL;DP=148;VDB=0.0165;AF1=0.5;AC1=1;DP4=18,28,0,22;MQ=25;FQ=17.6;PV4=0.00028,1,1,1	GT:PL:GQ	0/1:52,0,189:55
gi|6626253|gb|AE000511.1|	920875	.	gtt	gt	25.5	.	INDEL;DP=139;VDB=0.0166;AF1=0.5;AC1=1;DP4=21,20,17,1;MQ=25;FQ=28.5;PV4=0.0012,0.00019,0.085,0.29	GT:PL:GQ	0/1:63,0,189:66
gi|6626253|gb|AE000511.1|	920998	.	acccccc	accccc	10.8	.	INDEL;DP=107;VDB=0.0171;AF1=0.5;AC1=1;DP4=7,0,2,4;MQ=24;FQ=6.07;PV4=0.021,0.42,0.4,0.17	GT:PL:GQ	0/1:48,0,40:43
gi|6626253|gb|AE000511.1|	921021	.	tc	tCc	9.04	.	INDEL;DP=97;VDB=0.0162;AF1=0.5;AC1=1;DP4=6,14,5,1;MQ=24;FQ=11.8;PV4=0.054,1,1,1	GT:PL:GQ	0/1:46,0,147:48
gi|6626253|gb|AE000511.1|	922253	.	aggg	agg,ag	137	.	INDEL;DP=111;VDB=0.0156;AF1=1;AC1=2;DP4=0,0,18,24;MQ=25;FQ=-113	GT:PL:GQ	1/1:253,153,75,212,0,164:99
gi|6626253|gb|AE000511.1|	927352	.	gtttttttttttttttt	gttttttttttt,gtttttttttt	50.5	.	INDEL;DP=20;VDB=0.0036;AF1=1;AC1=2;DP4=0,0,8,0;MQ=23;FQ=-55.5	GT:PL:GQ	1/1:91,21,0,80,1,77:39
gi|6626253|gb|AE000511.1|	927518	.	taaaa	taaa	9.04	.	INDEL;DP=81;VDB=0.0111;AF1=0.5;AC1=1;DP4=7,17,0,11;MQ=25;FQ=11.8;PV4=0.072,6.6e-05,0.43,1	GT:PL:GQ	0/1:46,0,180:48
gi|6626253|gb|AE000511.1|	933123	.	gcccccc	gccccc	19.5	.	INDEL;DP=129;VDB=0.0165;AF1=0.5;AC1=1;DP4=4,17,3,9;MQ=24;FQ=22.5;PV4=0.69,1,0.055,1	GT:PL:GQ	0/1:57,0,89:60
gi|6626253|gb|AE000511.1|	934826	.	gcc	gc	3.25	.	INDEL;DP=98;VDB=0.0116;AF1=0.5;AC1=1;DP4=19,17,1,14;MQ=24;FQ=5.09;PV4=0.0036,0.074,1,0.37	GT:PL:GQ	0/1:38,0,175:37
gi|6626253|gb|AE000511.1|	935182	.	cttttt	cTttttt	3.8	.	INDEL;DP=102;VDB=0.0109;AF1=0.5;AC1=1;DP4=9,19,3,6;MQ=24;FQ=5.8;PV4=1,1,1,1	GT:PL:GQ	0/1:39,0,133:38
gi|6626253|gb|AE000511.1|	935985	.	caaaaa	caaaa	22.5	.	INDEL;DP=123;VDB=0.0153;AF1=0.5;AC1=1;DP4=17,14,2,17;MQ=25;FQ=25.5;PV4=0.0024,0.2,1,1	GT:PL:GQ	0/1:60,0,137:63
gi|6626253|gb|AE000511.1|	945639	.	tccc	tcc	26.5	.	INDEL;DP=101;VDB=0.0160;AF1=0.5;AC1=1;DP4=16,16,18,0;MQ=24;FQ=29.5;PV4=0.00013,0.12,1,1	GT:PL:GQ	0/1:64,0,194:67
gi|6626253|gb|AE000511.1|	949043	.	gt	gTt	8.18	.	INDEL;DP=140;VDB=0.0161;AF1=0.5;AC1=1;DP4=3,19,2,5;MQ=25;FQ=10.8;PV4=0.57,0.23,0.2,1	GT:PL:GQ	0/1:45,0,137:47
gi|6626253|gb|AE000511.1|	949806	.	tttgt	tt	108	.	INDEL;DP=104;VDB=0.0091;AF1=1;AC1=2;DP4=1,1,13,8;MQ=22;FQ=-69.5;PV4=1,1,1,1	GT:PL:GQ	1/1:149,35,0:67
gi|6626253|gb|AE000511.1|	954391	.	gccc	gcc	6.55	.	INDEL;DP=136;VDB=0.0144;AF1=0.5;AC1=1;DP4=18,17,0,13;MQ=25;FQ=9.05;PV4=0.0007,0.0054,0.4,1	GT:PL:GQ	0/1:43,0,188:44
gi|6626253|gb|AE000511.1|	958226	.	cttttt	ctttt	18.5	.	INDEL;DP=140;VDB=0.0119;AF1=0.5;AC1=1;DP4=29,16,4,16;MQ=25;FQ=21.5;PV4=0.0012,4.6e-05,1,1	GT:PL:GQ	0/1:56,0,129:59
gi|6626253|gb|AE000511.1|	959068	.	gttt	gtt	3.25	.	INDEL;DP=77;VDB=0.0174;AF1=0.5;AC1=1;DP4=14,25,9,2;MQ=24;FQ=5.09;PV4=0.014,0.0025,1,1	GT:PL:GQ	0/1:38,0,181:37
gi|6626253|gb|AE000511.1|	964122	.	gcccc	gccc	45.5	.	INDEL;DP=108;VDB=0.0151;AF1=0.5;AC1=1;DP4=3,13,1,9;MQ=24;FQ=48.5;PV4=1,0.019,0.11,1	GT:PL:GQ	0/1:83,0,142:86
gi|6626253|gb|AE000511.1|	964609	.	ctt	ct	29.5	.	INDEL;DP=109;VDB=0.0123;AF1=0.5;AC1=1;DP4=16,16,18,1;MQ=25;FQ=32.5;PV4=0.0016,1,1,1	GT:PL:GQ	0/1:67,0,175:70
gi|6626253|gb|AE000511.1|	964972	.	tgtaa	ta,ttaa	68.5	.	INDEL;DP=92;VDB=0.0155;AF1=1;AC1=2;DP4=0,0,1,11;MQ=24;FQ=-67.5	GT:PL:GQ	1/1:109,33,0,98,11,95:63
gi|6626253|gb|AE000511.1|	968865	.	ccaa	ca	3.25	.	INDEL;DP=109;VDB=0.0169;AF1=0.5;AC1=1;DP4=5,16,7,0;MQ=25;FQ=5.09;PV4=0.00067,0.017,0.25,1	GT:PL:GQ	0/1:38,0,169:37
gi|6626253|gb|AE000511.1|	969472	.	gttttt	gtttt	76.5	.	INDEL;DP=150;VDB=0.0158;AF1=0.5;AC1=1;DP4=4,24,16,14;MQ=25;FQ=70.8;PV4=0.0023,0.43,1,0.32	GT:PL:GQ	0/1:114,0,106:99
gi|6626253|gb|AE000511.1|	970215	.	aggg	agg	68.5	.	INDEL;DP=135;VDB=0.0165;AF1=0.5;AC1=1;DP4=8,5,1,16;MQ=25;FQ=71.1;PV4=0.0016,1,0.48,1	GT:PL:GQ	0/1:106,0,117:99
gi|6626253|gb|AE000511.1|	970232	.	tccc	tcc	10.8	.	INDEL;DP=137;VDB=0.0166;AF1=0.5;AC1=1;DP4=4,13,11,2;MQ=24;FQ=13.7;PV4=0.0025,1,0.012,1	GT:PL:GQ	0/1:48,0,128:50
gi|6626253|gb|AE000511.1|	970839	.	caaaaaaaaaaaaa	caaaaaaaaaa,caaaaaaaaaaa,caaaaaaaaa	19	.	INDEL;DP=43;VDB=0.0166;AF1=1;AC1=2;DP4=0,0,3,8;MQ=24;FQ=-46.5	GT:PL:GQ	1/1:94,47,35,68,0,53,73,14,33,67:20
gi|6626253|gb|AE000511.1|	971012	.	attttt	atttt	38.5	.	INDEL;DP=77;VDB=0.0149;AF1=0.5;AC1=1;DP4=14,13,9,6;MQ=25;FQ=41.5;PV4=0.75,3.9e-06,0.048,1	GT:PL:GQ	0/1:76,0,145:79
gi|6626253|gb|AE000511.1|	976883	.	acccc	accc	3.8	.	INDEL;DP=106;VDB=0.0134;AF1=0.5;AC1=1;DP4=1,14,6,4;MQ=24;FQ=5.8;PV4=0.0068,1,0.014,1	GT:PL:GQ	0/1:39,0,95:38
gi|6626253|gb|AE000511.1|	979510	.	atttt	attt	26.5	.	INDEL;DP=134;VDB=0.0167;AF1=0.5;AC1=1;DP4=10,13,9,1;MQ=25;FQ=29.5;PV4=0.021,0.33,0.22,1	GT:PL:GQ	0/1:64,0,183:67
gi|6626253|gb|AE000511.1|	983769	.	tggggg	tgggg	15.6	.	INDEL;DP=103;VDB=0.0164;AF1=0.5;AC1=1;DP4=16,18,7,13;MQ=25;FQ=18.5;PV4=0.41,0.044,0.38,1	GT:PL:GQ	0/1:53,0,134:56
gi|6626253|gb|AE000511.1|	996497	.	gtttt	gttt	18.5	.	INDEL;DP=124;VDB=0.0165;AF1=0.5;AC1=1;DP4=12,16,3,8;MQ=24;FQ=21.5;PV4=0.48,0.23,0.031,1	GT:PL:GQ	0/1:56,0,171:59
gi|6626253|gb|AE000511.1|	997417	.	gttttttt	gtttttt	36.5	.	INDEL;DP=129;VDB=0.0148;AF1=0.5;AC1=1;DP4=9,11,13,11;MQ=24;FQ=28.2;PV4=0.76,0.016,0.19,0.27	GT:PL:GQ	0/1:74,0,63:66
gi|6626253|gb|AE000511.1|	999617	.	atttttt	attttt	16.6	.	INDEL;DP=103;VDB=0.0170;AF1=0.5;AC1=1;DP4=17,13,8,8;MQ=24;FQ=19.5;PV4=0.76,0.094,0.14,0.25	GT:PL:GQ	0/1:54,0,103:57
gi|6626253|gb|AE000511.1|	1000810	.	gcccc	gccc	125	.	INDEL;DP=141;VDB=0.0118;AF1=0.5;AC1=1;DP4=20,20,19,15;MQ=25;FQ=128;PV4=0.65,6.2e-07,0.18,0.085	GT:PL:GQ	0/1:163,0,194:99
gi|6626253|gb|AE000511.1|	1003040	.	tcccccc	tccccc	46.5	.	INDEL;DP=102;VDB=0.0165;AF1=0.5;AC1=1;DP4=12,9,12,7;MQ=25;FQ=49.3;PV4=0.76,0.00045,0.3,1	GT:PL:GQ	0/1:84,0,99:87
gi|6626253|gb|AE000511.1|	1003268	.	cttttt	ctttt	33.5	.	INDEL;DP=138;VDB=0.0165;AF1=0.5;AC1=1;DP4=23,30,11,13;MQ=24;FQ=36.5;PV4=1,4.7e-08,1,1	GT:PL:GQ	0/1:71,0,141:74
gi|6626253|gb|AE000511.1|	1004114	.	gccccc	gcccc	58.5	.	INDEL;DP=100;VDB=0.0131;AF1=0.5;AC1=1;DP4=11,4,3,18;MQ=24;FQ=53.7;PV4=0.00053,0.023,0.41,1	GT:PL:GQ	0/1:96,0,89:91
gi|6626253|gb|AE000511.1|	1005259	.	aggg	agg	45.5	.	INDEL;DP=117;VDB=0.0166;AF1=0.5;AC1=1;DP4=30,18,9,9;MQ=25;FQ=48.5;PV4=0.41,0.0025,0.11,1	GT:PL:GQ	0/1:83,0,173:86
gi|6626253|gb|AE000511.1|	1007412	.	gccccc	gcccc	7.35	.	INDEL;DP=135;VDB=0.0154;AF1=0.5;AC1=1;DP4=17,14,1,14;MQ=25;FQ=9.94;PV4=0.0029,0.41,0.15,0.27	GT:PL:GQ	0/1:44,0,130:45
gi|6626253|gb|AE000511.1|	1008103	.	tggggg	tgggg	9.04	.	INDEL;DP=116;VDB=0.0168;AF1=0.5;AC1=1;DP4=6,22,3,10;MQ=24;FQ=11.8;PV4=1,0.19,0.17,1	GT:PL:GQ	0/1:46,0,121:48
gi|6626253|gb|AE000511.1|	1009989	.	ctttttt	cttttt	19.5	.	INDEL;DP=108;VDB=0.0112;AF1=0.5;AC1=1;DP4=8,15,12,4;MQ=24;FQ=22.5;PV4=0.022,1,1,1	GT:PL:GQ	0/1:57,0,103:60
gi|6626253|gb|AE000511.1|	1010075	.	gccc	gcc	59.5	.	INDEL;DP=83;VDB=0.0149;AF1=0.5003;AC1=1;DP4=0,4,10,2;MQ=25;FQ=-5.84;PV4=0.0082,1,0.33,0.2	GT:PL:GQ	0/1:97,0,30:33
gi|6626253|gb|AE000511.1|	1020170	.	tggggg	tgggg	43.5	.	INDEL;DP=127;VDB=0.0190;AF1=0.5;AC1=1;DP4=14,24,12,7;MQ=24;FQ=46.5;PV4=0.091,0.081,0.27,1	GT:PL:GQ	0/1:81,0,147:84
gi|6626253|gb|AE000511.1|	1021779	.	gccccc	gcccc	27.5	.	INDEL;DP=122;VDB=0.0169;AF1=0.5;AC1=1;DP4=12,24,7,8;MQ=24;FQ=30.5;PV4=0.53,0.081,1,1	GT:PL:GQ	0/1:65,0,136:68
gi|6626253|gb|AE000511.1|	1026924	.	a	aG	192	.	INDEL;DP=132;VDB=0.0147;AF1=1;AC1=2;DP4=0,0,26,17;MQ=24;FQ=-164	GT:PL:GQ	1/1:233,129,0:99
gi|6626253|gb|AE000511.1|	1027026	.	cga	ca	176	.	INDEL;DP=122;VDB=0.0143;AF1=1;AC1=2;DP4=2,0,26,30;MQ=24;FQ=-168;PV4=0.23,1,1,0.28	GT:PL:GQ	1/1:217,133,0:99
gi|6626253|gb|AE000511.1|	1030605	.	at	aTt	7.35	.	INDEL;DP=129;VDB=0.0156;AF1=0.5;AC1=1;DP4=18,1,7,0;MQ=24;FQ=9.94;PV4=1,1,0.36,1	GT:PL:GQ	0/1:44,0,109:45
gi|6626253|gb|AE000511.1|	1032123	.	agg	ag	24.5	.	INDEL;DP=138;VDB=0.0147;AF1=0.5;AC1=1;DP4=13,23,14,1;MQ=25;FQ=27.5;PV4=0.00017,0.0046,1,1	GT:PL:GQ	0/1:62,0,183:65
gi|6626253|gb|AE000511.1|	1034514	.	taaa	taa	5.79	.	INDEL;DP=137;VDB=0.0166;AF1=0.5;AC1=1;DP4=18,19,11,1;MQ=24;FQ=8.19;PV4=0.016,0.16,0.03,1	GT:PL:GQ	0/1:42,0,177:43
gi|6626253|gb|AE000511.1|	1034649	.	taaaaaa	taaaaa	42.5	.	INDEL;DP=125;VDB=0.0150;AF1=0.5;AC1=1;DP4=15,13,9,10;MQ=24;FQ=45.5;PV4=0.77,0.022,0.06,1	GT:PL:GQ	0/1:80,0,106:83
gi|6626253|gb|AE000511.1|	1035905	.	accc	acc	13.7	.	INDEL;DP=135;VDB=0.0165;AF1=0.5;AC1=1;DP4=26,35,18,4;MQ=25;FQ=16.6;PV4=0.0024,0.0013,1,1	GT:PL:GQ	0/1:51,0,167:54
gi|6626253|gb|AE000511.1|	1036126	.	gccc	gcc	23.5	.	INDEL;DP=120;VDB=0.0157;AF1=0.5;AC1=1;DP4=26,8,9,5;MQ=25;FQ=26.5;PV4=0.48,0.041,0.49,0.47	GT:PL:GQ	0/1:61,0,160:64
gi|6626253|gb|AE000511.1|	1038183	.	acccccc	accccc	32.5	.	INDEL;DP=117;VDB=0.0147;AF1=0.5;AC1=1;DP4=11,29,16,12;MQ=25;FQ=35.5;PV4=0.023,0.33,0.078,0.097	GT:PL:GQ	0/1:70,0,111:73
gi|6626253|gb|AE000511.1|	1040545	.	attttttt	atttttt	5.79	.	INDEL;DP=102;VDB=0.0116;AF1=0.5;AC1=1;DP4=13,3,2,10;MQ=24;FQ=7.65;PV4=0.0016,0.0015,0.22,0.42	GT:PL:GQ	0/1:42,0,50:42
gi|6626253|gb|AE000511.1|	1041756	.	gcccc	gccc	18.5	.	INDEL;DP=124;VDB=0.0134;AF1=0.5;AC1=1;DP4=22,23,14,2;MQ=24;FQ=21.5;PV4=0.008,0.014,0.36,1	GT:PL:GQ	0/1:56,0,178:59
gi|6626253|gb|AE000511.1|	1044922	.	aggg	agg	23.5	.	INDEL;DP=141;VDB=0.0146;AF1=0.5;AC1=1;DP4=17,23,12,5;MQ=15;FQ=23;PV4=0.082,0.017,1,0.11	GT:PL:GQ	0/1:61,0,60:60
gi|6626253|gb|AE000511.1|	1047410	.	caaaaaa	caaaaa	13.7	.	INDEL;DP=121;VDB=0.0148;AF1=0.5;AC1=1;DP4=17,11,2,15;MQ=25;FQ=16.6;PV4=0.0017,1,1,0.12	GT:PL:GQ	0/1:51,0,105:54
gi|6626253|gb|AE000511.1|	1048677	.	tgg	tg	6.55	.	INDEL;DP=27;VDB=0.0148;AF1=0.5;AC1=1;DP4=6,2,0,4;MQ=24;FQ=9.05;PV4=0.061,0.0016,0.17,1	GT:PL:GQ	0/1:43,0,111:44
gi|6626253|gb|AE000511.1|	1049704	.	tgg	tg	178	.	INDEL;DP=94;VDB=0.0141;AF1=1;AC1=2;DP4=0,0,32,12;MQ=24;FQ=-167	GT:PL:GQ	1/1:219,132,0:99
gi|6626253|gb|AE000511.1|	1050646	.	gaaaaa	gaaaa	3.8	.	INDEL;DP=113;VDB=0.0136;AF1=0.5;AC1=1;DP4=24,16,5,8;MQ=25;FQ=5.8;PV4=0.21,0.053,9.8e-07,1	GT:PL:GQ	0/1:39,0,124:38
gi|6626253|gb|AE000511.1|	1057530	.	gt	gTt,gTTt	195	.	INDEL;DP=110;VDB=0.0170;AF1=1;AC1=2;DP4=0,0,15,27;MQ=24;FQ=-155	GT:PL:GQ	1/1:236,120,0,222,77,216:99
gi|6626253|gb|AE000511.1|	1057598	.	at	aTt	188	.	INDEL;DP=90;VDB=0.0144;AF1=1;AC1=2;DP4=0,0,23,16;MQ=24;FQ=-152	GT:PL:GQ	1/1:229,117,0:99
gi|6626253|gb|AE000511.1|	1065795	.	caaaaa	caaaa	3.8	.	INDEL;DP=54;VDB=0.0163;AF1=0.5;AC1=1;DP4=4,0,0,4;MQ=24;FQ=4.34;PV4=0.029,1,1,1	GT:PL:GQ	0/1:39,0,41:38
gi|6626253|gb|AE000511.1|	1071031	.	tgg	tg	189	.	INDEL;DP=135;VDB=0.0162;AF1=1;AC1=2;DP4=1,1,33,22;MQ=24;FQ=-169;PV4=1,1,0.33,0.3	GT:PL:GQ	1/1:230,134,0:99
gi|6626253|gb|AE000511.1|	1077873	.	a	aT	185	.	INDEL;DP=139;VDB=0.0165;AF1=1;AC1=2;DP4=0,0,16,20;MQ=24;FQ=-143	GT:PL:GQ	1/1:226,108,0:99
gi|6626253|gb|AE000511.1|	1080236	.	gccc	gcc	40.5	.	INDEL;DP=129;VDB=0.0171;AF1=0.5;AC1=1;DP4=20,22,7,7;MQ=24;FQ=43.5;PV4=1,0.0013,0.36,0.22	GT:PL:GQ	0/1:78,0,181:81
gi|6626253|gb|AE000511.1|	1080415	.	attttt	atttt	8.18	.	INDEL;DP=141;VDB=0.0148;AF1=0.5;AC1=1;DP4=17,13,2,15;MQ=24;FQ=10.8;PV4=0.0046,0.22,0.45,1	GT:PL:GQ	0/1:45,0,129:47
gi|6626253|gb|AE000511.1|	1081558	.	cgg	cg	214	.	INDEL;DP=140;VDB=0.0168;AF1=1;AC1=2;DP4=0,0,34,46;MQ=25;FQ=-276	GT:PL:GQ	1/1:255,241,0:99
gi|6626253|gb|AE000511.1|	1087387	.	cttt	ctt	28.5	.	INDEL;DP=64;VDB=0.0160;AF1=0.5;AC1=1;DP4=7,6,6,1;MQ=24;FQ=31.5;PV4=0.33,0.066,1,0.47	GT:PL:GQ	0/1:66,0,146:69
gi|6626253|gb|AE000511.1|	1091646	.	caaaa	caaa	9.04	.	INDEL;DP=129;VDB=0.0165;AF1=0.5;AC1=1;DP4=20,18,2,8;MQ=25;FQ=11.8;PV4=0.084,1,1,0.0099	GT:PL:GQ	0/1:46,0,177:48
gi|6626253|gb|AE000511.1|	1091734	.	taaaaa	taaaa	6.55	.	INDEL;DP=139;VDB=0.0166;AF1=0.5;AC1=1;DP4=25,2,4,6;MQ=25;FQ=9.05;PV4=0.002,0.059,0.21,1	GT:PL:GQ	0/1:43,0,74:44
gi|6626253|gb|AE000511.1|	1094676	.	caaaaaaaa	caaaaaaa	11.8	.	INDEL;DP=109;VDB=0.0168;AF1=0.5;AC1=1;DP4=6,8,7,14;MQ=25;FQ=4.25;PV4=0.72,0.4,0.16,1	GT:PL:GQ	0/1:49,0,37:40
gi|6626253|gb|AE000511.1|	1099217	.	ttaaa	taa	47.5	.	INDEL;DP=85;VDB=0.0151;AF1=0.5;AC1=1;DP4=12,3,1,9;MQ=25;FQ=50.5;PV4=0.00098,0.27,1,1	GT:PL:GQ	0/1:85,0,133:88
gi|6626253|gb|AE000511.1|	1099787	.	atttttt	attttt	21.5	.	INDEL;DP=132;VDB=0.0169;AF1=0.5;AC1=1;DP4=22,20,5,27;MQ=25;FQ=24.5;PV4=0.0014,0.38,1,1	GT:PL:GQ	0/1:59,0,106:62
gi|6626253|gb|AE000511.1|	1105027	.	aggg	agg	65.5	.	INDEL;DP=149;VDB=0.0153;AF1=0.5;AC1=1;DP4=36,27,9,16;MQ=25;FQ=68.5;PV4=0.099,0.003,1,0.28	GT:PL:GQ	0/1:103,0,170:99
gi|6626253|gb|AE000511.1|	1105818	.	agggg	aggg	5.79	.	INDEL;DP=133;VDB=0.0171;AF1=0.5;AC1=1;DP4=23,25,16,1;MQ=25;FQ=8.19;PV4=0.0011,0.039,0.0057,0.003	GT:PL:GQ	0/1:42,0,172:43
gi|6626253|gb|AE000511.1|	1109954	.	gtt	gTtt	22.5	.	INDEL;DP=136;VDB=0.0165;AF1=0.5;AC1=1;DP4=17,22,11,2;MQ=25;FQ=25.5;PV4=0.012,1,1,1	GT:PL:GQ	0/1:60,0,184:63
gi|6626253|gb|AE000511.1|	1111244	.	gcccc	gccc	19.5	.	INDEL;DP=136;VDB=0.0162;AF1=0.5;AC1=1;DP4=20,14,5,6;MQ=24;FQ=22.5;PV4=0.5,1,1,1	GT:PL:GQ	0/1:57,0,160:60
gi|6626253|gb|AE000511.1|	1112145	.	taaaa	taaa	16.6	.	INDEL;DP=148;VDB=0.0151;AF1=0.5;AC1=1;DP4=23,38,15,5;MQ=25;FQ=19.5;PV4=0.0047,1,0.34,1	GT:PL:GQ	0/1:54,0,164:57
gi|6626253|gb|AE000511.1|	1119360	.	ctttttt	cttttt	3.25	.	INDEL;DP=67;VDB=0.0174;AF1=0.5;AC1=1;DP4=8,14,2,8;MQ=24;FQ=5.09;PV4=0.44,3.7e-05,1,1	GT:PL:GQ	0/1:38,0,112:37
gi|6626253|gb|AE000511.1|	1120229	.	aggg	agg	67.5	.	INDEL;DP=120;VDB=0.0169;AF1=0.5;AC1=1;DP4=1,15,7,4;MQ=25;FQ=69.8;PV4=0.0025,6.6e-05,1,1	GT:PL:GQ	0/1:105,0,113:99
gi|6626253|gb|AE000511.1|	1120348	.	gcccc	gccc	10.8	.	INDEL;DP=119;VDB=0.0104;AF1=0.5;AC1=1;DP4=22,34,8,8;MQ=24;FQ=13.7;PV4=0.57,0.0061,0.16,0.39	GT:PL:GQ	0/1:48,0,157:50
gi|6626253|gb|AE000511.1|	1122443	.	agggg	aggg	25.5	.	INDEL;DP=109;VDB=0.0166;AF1=0.5;AC1=1;DP4=14,25,7,6;MQ=24;FQ=28.5;PV4=0.33,0.00012,1,1	GT:PL:GQ	0/1:63,0,188:66
gi|6626253|gb|AE000511.1|	1122905	.	gccc	gcc	18.5	.	INDEL;DP=146;VDB=0.0168;AF1=0.5;AC1=1;DP4=18,33,3,14;MQ=25;FQ=21.5;PV4=0.23,0.035,1,1	GT:PL:GQ	0/1:56,0,169:59
gi|6626253|gb|AE000511.1|	1123505	.	gccc	gcc	3.8	.	INDEL;DP=112;VDB=0.0151;AF1=0.5;AC1=1;DP4=14,26,9,2;MQ=25;FQ=5.8;PV4=0.014,0.15,0.016,0.36	GT:PL:GQ	0/1:39,0,181:38
gi|6626253|gb|AE000511.1|	1128022	.	tgg	tg	22.5	.	INDEL;DP=114;VDB=0.0157;AF1=0.5;AC1=1;DP4=13,25,5,6;MQ=24;FQ=25.5;PV4=0.5,0.1,0.12,0.33	GT:PL:GQ	0/1:60,0,178:63
gi|6626253|gb|AE000511.1|	1135171	.	agggg	aggg	4.42	.	INDEL;DP=124;VDB=0.0157;AF1=0.5;AC1=1;DP4=6,19,12,2;MQ=25;FQ=6.56;PV4=0.00052,0.0047,1,1	GT:PL:GQ	0/1:40,0,156:40
gi|6626253|gb|AE000511.1|	1136154	.	agggg	aggg	15.6	.	INDEL;DP=123;VDB=0.0164;AF1=0.5;AC1=1;DP4=18,31,14,4;MQ=25;FQ=18.5;PV4=0.005,1,0.016,1	GT:PL:GQ	0/1:53,0,176:56
gi|6626253|gb|AE000511.1|	1137006	.	taaaaaa	taaaaa	37.5	.	INDEL;DP=84;VDB=0.0166;AF1=0.5;AC1=1;DP4=2,8,12,3;MQ=24;FQ=21.5;PV4=0.0051,0.48,1,1	GT:PL:GQ	0/1:75,0,56:59
gi|6626253|gb|AE000511.1|	1137174	.	gaaaaa	gaaaa	25.5	.	INDEL;DP=98;VDB=0.0142;AF1=0.5001;AC1=1;DP4=1,4,6,3;MQ=24;FQ=-3.28;PV4=0.27,1,0.12,1	GT:PL:GQ	0/1:63,0,34:37
gi|6626253|gb|AE000511.1|	1140540	.	atttttt	attttt	15.6	.	INDEL;DP=135;VDB=0.0156;AF1=0.5;AC1=1;DP4=6,8,3,7;MQ=24;FQ=18.5;PV4=0.68,0.0028,1,1	GT:PL:GQ	0/1:53,0,95:56
gi|6626253|gb|AE000511.1|	1140557	.	gaaaa	gaaa	62.5	.	INDEL;DP=144;VDB=0.0164;AF1=0.5;AC1=1;DP4=14,12,7,8;MQ=24;FQ=65.5;PV4=0.75,0.052,0.29,1	GT:PL:GQ	0/1:100,0,174:99
gi|6626253|gb|AE000511.1|	1148722	.	taaa	taa	11.8	.	INDEL;DP=130;VDB=0.0160;AF1=0.5;AC1=1;DP4=12,18,12,0;MQ=25;FQ=14.6;PV4=0.00032,1,0.18,0.44	GT:PL:GQ	0/1:49,0,177:51
gi|6626253|gb|AE000511.1|	1149139	.	attttt	atttt	5.79	.	INDEL;DP=103;VDB=0.0164;AF1=0.5;AC1=1;DP4=20,17,11,6;MQ=24;FQ=8.19;PV4=0.56,0.22,0.11,1	GT:PL:GQ	0/1:42,0,132:43
gi|6626253|gb|AE000511.1|	1150950	.	tgggg	tggg	10.8	.	INDEL;DP=98;VDB=0.0163;AF1=0.5;AC1=1;DP4=7,10,5,8;MQ=25;FQ=13.7;PV4=1,1,0.18,1	GT:PL:GQ	0/1:48,0,148:50
gi|6626253|gb|AE000511.1|	1151360	.	caaaaaaa	caaaaaa	9.93	.	INDEL;DP=89;VDB=0.0138;AF1=0.5;AC1=1;DP4=5,16,4,10;MQ=24;FQ=12.7;PV4=1,0.047,0.29,1	GT:PL:GQ	0/1:47,0,81:49
gi|6626253|gb|AE000511.1|	1154267	.	gccc	gcc	48.5	.	INDEL;DP=97;VDB=0.0165;AF1=0.5;AC1=1;DP4=15,17,4,9;MQ=25;FQ=51.5;PV4=0.51,1,1,0.18	GT:PL:GQ	0/1:86,0,170:89
gi|6626253|gb|AE000511.1|	1160434	.	agggg	aggg	6.55	.	INDEL;DP=96;VDB=0.0161;AF1=0.5;AC1=1;DP4=16,9,0,9;MQ=25;FQ=9.05;PV4=0.0011,0.0069,1,1	GT:PL:GQ	0/1:43,0,181:44
gi|6626253|gb|AE000511.1|	1167730	.	aaaaac	a	127	.	INDEL;DP=102;VDB=0.0170;AF1=1;AC1=2;DP4=2,0,19,6;MQ=24;FQ=-72.5;PV4=1,1,1,1	GT:PL:GQ	1/1:168,38,0:73
gi|6626253|gb|AE000511.1|	1168372	.	tgggggg	tggggg	10.8	.	INDEL;DP=135;VDB=0.0137;AF1=0.5;AC1=1;DP4=33,16,8,17;MQ=25;FQ=13.7;PV4=0.0061,0.22,0.022,1	GT:PL:GQ	0/1:48,0,85:50
gi|6626253|gb|AE000511.1|	1177562	.	tgggg	tggg	110	.	INDEL;DP=141;VDB=0.0146;AF1=0.5;AC1=1;DP4=23,13,5,24;MQ=25;FQ=113;PV4=0.00018,0.085,0.11,1	GT:PL:GQ	0/1:148,0,180:99
gi|6626253|gb|AE000511.1|	1184961	.	tggg	tgg	29.5	.	INDEL;DP=109;VDB=0.0125;AF1=0.5;AC1=1;DP4=13,20,2,11;MQ=24;FQ=32.5;PV4=0.17,0.00083,1,0.4	GT:PL:GQ	0/1:67,0,186:70
gi|6626253|gb|AE000511.1|	1187564	.	aggg	agg	19.5	.	INDEL;DP=94;VDB=0.0160;AF1=0.5;AC1=1;DP4=19,19,15,1;MQ=24;FQ=22.5;PV4=0.0022,0.3,0.11,1	GT:PL:GQ	0/1:57,0,181:60
gi|6626253|gb|AE000511.1|	1192589	.	tgg	tg	125	.	INDEL;DP=105;VDB=0.0169;AF1=1;AC1=2;DP4=0,0,7,5;MQ=24;FQ=-70.5	GT:PL:GQ	1/1:166,36,0:69
gi|6626253|gb|AE000511.1|	1197054	.	gccc	gcc	45.5	.	INDEL;DP=122;VDB=0.0170;AF1=0.5;AC1=1;DP4=5,23,0,26;MQ=25;FQ=48.5;PV4=0.052,0.11,1,1	GT:PL:GQ	0/1:83,0,152:86
gi|6626253|gb|AE000511.1|	1197699	.	agg	ag	122	.	INDEL;DP=136;VDB=0.0167;AF1=0.5;AC1=1;DP4=9,25,19,14;MQ=25;FQ=125;PV4=0.014,0.009,0.074,1	GT:PL:GQ	0/1:160,0,179:99
gi|6626253|gb|AE000511.1|	1197732	.	cgggg	cggg	117	.	INDEL;DP=138;VDB=0.0169;AF1=0.5;AC1=1;DP4=13,22,20,10;MQ=25;FQ=120;PV4=0.025,0.031,0.0081,1	GT:PL:GQ	0/1:155,0,181:99
gi|6626253|gb|AE000511.1|	1199168	.	aggg	agg	27.5	.	INDEL;DP=109;VDB=0.0165;AF1=0.5;AC1=1;DP4=37,14,4,14;MQ=25;FQ=30.5;PV4=0.00027,0.027,0.14,1	GT:PL:GQ	0/1:65,0,158:68
gi|6626253|gb|AE000511.1|	1200155	.	tggg	tgg	25.5	.	INDEL;DP=108;VDB=0.0159;AF1=0.5;AC1=1;DP4=16,16,2,10;MQ=25;FQ=28.5;PV4=0.083,0.04,0.44,1	GT:PL:GQ	0/1:63,0,179:66
gi|6626253|gb|AE000511.1|	1201396	.	cct	c	3.8	.	INDEL;DP=103;VDB=0.0117;AF1=0.5;AC1=1;DP4=11,26,10,1;MQ=25;FQ=5.8;PV4=0.00044,0.012,0.17,0.49	GT:PL:GQ	0/1:39,0,193:38
gi|6626253|gb|AE000511.1|	1201959	.	tgg	tg	19.5	.	INDEL;DP=146;VDB=0.0133;AF1=0.5;AC1=1;DP4=11,30,0,20;MQ=25;FQ=22.5;PV4=0.011,0.19,0.48,1	GT:PL:GQ	0/1:57,0,184:60
gi|6626253|gb|AE000511.1|	1205099	.	ttaa	ta	20.5	.	INDEL;DP=124;VDB=0.0151;AF1=0.5;AC1=1;DP4=18,17,10,2;MQ=24;FQ=23.5;PV4=0.087,0.0048,0.37,1	GT:PL:GQ	0/1:58,0,180:61
gi|6626253|gb|AE000511.1|	1207114	.	cgg	cGgg	208	.	INDEL;DP=128;VDB=0.0166;AF1=1;AC1=2;DP4=0,0,25,29;MQ=24;FQ=-198	GT:PL:GQ	1/1:249,163,0:99
gi|6626253|gb|AE000511.1|	1207154	.	attttt	atttt	32.5	.	INDEL;DP=121;VDB=0.0153;AF1=0.5;AC1=1;DP4=6,5,11,1;MQ=24;FQ=34;PV4=0.069,1,0.41,1	GT:PL:GQ	0/1:70,0,74:72
gi|6626253|gb|AE000511.1|	1214003	.	gccccc	gcccc	8.18	.	INDEL;DP=150;VDB=0.0163;AF1=0.5;AC1=1;DP4=15,14,18,0;MQ=25;FQ=10.8;PV4=0.00025,0.17,1,1	GT:PL:GQ	0/1:45,0,138:47
gi|6626253|gb|AE000511.1|	1214063	.	tcccc	tccc	7.35	.	INDEL;DP=126;VDB=0.0169;AF1=0.5;AC1=1;DP4=25,19,10,4;MQ=25;FQ=9.94;PV4=0.37,0.00011,0.41,1	GT:PL:GQ	0/1:44,0,172:45
gi|6626253|gb|AE000511.1|	1237849	.	gcc	gc	43.5	.	INDEL;DP=108;VDB=0.0153;AF1=0.5;AC1=1;DP4=8,7,1,10;MQ=24;FQ=46.5;PV4=0.036,0.019,1,1	GT:PL:GQ	0/1:81,0,152:84
gi|6626253|gb|AE000511.1|	1240607	.	tggggggg	tgggggg	3.25	.	INDEL;DP=125;VDB=0.0160;AF1=0.5;AC1=1;DP4=25,18,14,11;MQ=25;FQ=5.08;PV4=1,0.46,0.13,1	GT:PL:GQ	0/1:38,0,70:37
gi|6626253|gb|AE000511.1|	1250069	.	accc	acc	21.5	.	INDEL;DP=134;VDB=0.0170;AF1=0.5;AC1=1;DP4=13,24,14,1;MQ=24;FQ=24.5;PV4=0.00014,0.26,1,1	GT:PL:GQ	0/1:59,0,179:62
gi|6626253|gb|AE000511.1|	1256325	.	attt	aTttt	137	.	INDEL;DP=121;VDB=0.0165;AF1=1;AC1=2;DP4=7,0,18,26;MQ=25;FQ=-57.5;PV4=0.0042,1,0.22,1	GT:PL:GQ	1/1:177,23,0:43
gi|6626253|gb|AE000511.1|	1256380	.	att	at	203	.	INDEL;DP=128;VDB=0.0169;AF1=1;AC1=2;DP4=1,0,26,40;MQ=24;FQ=-213;PV4=0.4,1,0.18,0.36	GT:PL:GQ	1/1:244,178,0:99
gi|6626253|gb|AE000511.1|	1256545	.	taaaa	taaa	9.04	.	INDEL;DP=91;VDB=0.0173;AF1=0.5;AC1=1;DP4=12,10,0,10;MQ=25;FQ=11.8;PV4=0.0044,0.28,0.065,1	GT:PL:GQ	0/1:46,0,167:48
gi|6626253|gb|AE000511.1|	1259150	.	a	aG	114	.	INDEL;DP=135;VDB=0.0160;AF1=1;AC1=2;DP4=1,0,12,25;MQ=16;FQ=-123;PV4=0.34,1,0.11,1	GT:PL:GQ	1/1:155,88,0:99
gi|6626253|gb|AE000511.1|	1261281	.	caaaaaa	caaaaa	5.79	.	INDEL;DP=87;VDB=0.0160;AF1=0.5;AC1=1;DP4=13,11,4,7;MQ=25;FQ=8.19;PV4=0.47,0.13,1,1	GT:PL:GQ	0/1:42,0,105:43
gi|6626253|gb|AE000511.1|	1264196	.	ag	a	35.6	.	INDEL;DP=135;VDB=0.0151;AF1=1;AC1=2;DP4=1,0,2,2;MQ=24;FQ=-35.5;PV4=1,1,0.18,0.25	GT:PL:GQ	1/1:72,1,0:4
gi|6626253|gb|AE000511.1|	1266884	.	gcccc	gccc	7.35	.	INDEL;DP=138;VDB=0.0148;AF1=0.5;AC1=1;DP4=20,27,15,2;MQ=25;FQ=9.94;PV4=0.0014,1,1,1	GT:PL:GQ	0/1:44,0,179:45
gi|6626253|gb|AE000511.1|	1268179	.	accc	acc	12.7	.	INDEL;DP=102;VDB=0.0163;AF1=0.5;AC1=1;DP4=11,17,12,0;MQ=25;FQ=15.6;PV4=0.00029,0.17,0.03,1	GT:PL:GQ	0/1:50,0,196:53
gi|6626253|gb|AE000511.1|	1275020	.	accccc	acccc	14.6	.	INDEL;DP=132;VDB=0.0162;AF1=0.5;AC1=1;DP4=19,15,15,3;MQ=24;FQ=17.6;PV4=0.068,0.35,0.041,1	GT:PL:GQ	0/1:52,0,140:55
gi|6626253|gb|AE000511.1|	1275674	.	tgg	tg	24.5	.	INDEL;DP=113;VDB=0.0135;AF1=0.5;AC1=1;DP4=13,20,1,19;MQ=25;FQ=27.5;PV4=0.0087,0.066,0.23,1	GT:PL:GQ	0/1:62,0,183:65
gi|6626253|gb|AE000511.1|	1290885	.	taaaaa	taaaa	14.6	.	INDEL;DP=150;VDB=0.0159;AF1=0.5;AC1=1;DP4=17,23,16,3;MQ=25;FQ=17.6;PV4=0.0044,0.018,0.31,1	GT:PL:GQ	0/1:52,0,155:55
gi|6626253|gb|AE000511.1|	1291617	.	ag	aGg,aAGg	188	.	INDEL;DP=104;VDB=0.0168;AF1=1;AC1=2;DP4=0,0,35,19;MQ=24;FQ=-195	GT:PL:GQ	1/1:229,160,0,224,137,221:99
gi|6626253|gb|AE000511.1|	1291660	.	tta	t	32.5	.	INDEL;DP=102;VDB=0.0167;AF1=0.5;AC1=1;DP4=6,9,5,2;MQ=24;FQ=35.5;PV4=0.36,0.074,1,0.34	GT:PL:GQ	0/1:70,0,153:73
gi|6626253|gb|AE000511.1|	1291882	.	gcccccc	gccccc	3.25	.	INDEL;DP=144;VDB=0.0163;AF1=0.5;AC1=1;DP4=15,27,11,10;MQ=25;FQ=5.09;PV4=0.28,0.054,0.14,0.11	GT:PL:GQ	0/1:38,0,101:37
gi|6626253|gb|AE000511.1|	1298241	.	gc	g	24.5	.	INDEL;DP=127;VDB=0.0150;AF1=0.5;AC1=1;DP4=24,16,21,2;MQ=24;FQ=27.5;PV4=0.0093,1,1,1	GT:PL:GQ	0/1:62,0,175:65
gi|6626253|gb|AE000511.1|	1301869	.	gcc	gc	22.5	.	INDEL;DP=92;VDB=0.0170;AF1=0.5;AC1=1;DP4=4,30,0,19;MQ=25;FQ=25.5;PV4=0.28,1e-08,1,1	GT:PL:GQ	0/1:60,0,155:63
gi|6626253|gb|AE000511.1|	1304240	.	gcc	gc	32.5	.	INDEL;DP=136;VDB=0.0115;AF1=0.5;AC1=1;DP4=27,21,5,13;MQ=25;FQ=35.5;PV4=0.054,0.00013,1,1	GT:PL:GQ	0/1:70,0,179:73
gi|6626253|gb|AE000511.1|	1310125	.	agggggg	aggggg	48.5	.	INDEL;DP=116;VDB=0.0167;AF1=0.5;AC1=1;DP4=16,9,6,15;MQ=25;FQ=51.1;PV4=0.021,0.042,1,1	GT:PL:GQ	0/1:86,0,97:89
gi|6626253|gb|AE000511.1|	1311084	.	agggg	aggg	18.5	.	INDEL;DP=127;VDB=0.0168;AF1=0.5;AC1=1;DP4=21,25,10,5;MQ=25;FQ=21.5;PV4=0.24,0.0026,1,0.16	GT:PL:GQ	0/1:56,0,182:59
gi|6626253|gb|AE000511.1|	1313633	.	gcccc	gccc	14.6	.	INDEL;DP=122;VDB=0.0155;AF1=0.5;AC1=1;DP4=5,4,6,0;MQ=24;FQ=17.6;PV4=0.1,0.22,1,0.12	GT:PL:GQ	0/1:52,0,107:55
gi|6626253|gb|AE000511.1|	1316992	.	ca	cAa	6.55	.	INDEL;DP=141;VDB=0.0120;AF1=0.5;AC1=1;DP4=19,26,14,1;MQ=24;FQ=9.05;PV4=0.00065,1,1,1	GT:PL:GQ	0/1:43,0,172:44
gi|6626253|gb|AE000511.1|	1317203	.	tccc	tcc	11.8	.	INDEL;DP=75;VDB=0.0162;AF1=0.5;AC1=1;DP4=11,11,0,10;MQ=24;FQ=14.6;PV4=0.006,0.032,0.37,1	GT:PL:GQ	0/1:49,0,175:51
gi|6626253|gb|AE000511.1|	1320312	.	gccccc	gcccc	72.5	.	INDEL;DP=125;VDB=0.0169;AF1=0.5;AC1=1;DP4=22,11,7,17;MQ=24;FQ=75.4;PV4=0.0074,0.014,0.072,1	GT:PL:GQ	0/1:110,0,129:99
gi|6626253|gb|AE000511.1|	1329265	.	gaaaaa	gaaaa	7.35	.	INDEL;DP=109;VDB=0.0122;AF1=0.5;AC1=1;DP4=12,20,15,1;MQ=25;FQ=9.94;PV4=0.00019,0.0064,0.43,1	GT:PL:GQ	0/1:44,0,147:45
gi|6626253|gb|AE000511.1|	1336613	.	ctttt	cttt	41.5	.	INDEL;DP=150;VDB=0.0164;AF1=0.5;AC1=1;DP4=21,31,6,15;MQ=25;FQ=44.5;PV4=0.43,3.3e-05,0.0025,0.21	GT:PL:GQ	0/1:79,0,186:82
gi|6626253|gb|AE000511.1|	1344592	.	aggg	agg	18.5	.	INDEL;DP=118;VDB=0.0162;AF1=0.5;AC1=1;DP4=19,22,1,17;MQ=24;FQ=21.5;PV4=0.0024,3.6e-09,0.21,1	GT:PL:GQ	0/1:56,0,192:59
gi|6626253|gb|AE000511.1|	1348250	.	ctttttt	cttttt	33.5	.	INDEL;DP=129;VDB=0.0164;AF1=0.5;AC1=1;DP4=5,19,16,6;MQ=24;FQ=36.4;PV4=0.0009,1,0.0058,0.36	GT:PL:GQ	0/1:71,0,89:74
gi|6626253|gb|AE000511.1|	1350769	.	gcc	gc	33.5	.	INDEL;DP=132;VDB=0.0135;AF1=0.5;AC1=1;DP4=15,24,2,15;MQ=24;FQ=36.5;PV4=0.061,0.00058,1,1	GT:PL:GQ	0/1:71,0,193:74
gi|6626253|gb|AE000511.1|	1352689	.	tgggg	tggg	12.7	.	INDEL;DP=123;VDB=0.0166;AF1=0.5;AC1=1;DP4=16,30,12,2;MQ=25;FQ=15.6;PV4=0.0015,0.0039,1,1	GT:PL:GQ	0/1:50,0,175:53
gi|6626253|gb|AE000511.1|	1358219	.	gccccc	gcccc	28.5	.	INDEL;DP=150;VDB=0.0165;AF1=0.5;AC1=1;DP4=26,14,6,12;MQ=24;FQ=31.5;PV4=0.044,0.00089,0.29,1	GT:PL:GQ	0/1:66,0,130:69
gi|6626253|gb|AE000511.1|	1358554	.	caaaaa	caaaa	7.35	.	INDEL;DP=133;VDB=0.0150;AF1=0.5;AC1=1;DP4=10,11,2,10;MQ=24;FQ=9.94;PV4=0.13,0.039,0.18,1	GT:PL:GQ	0/1:44,0,128:45
gi|6626253|gb|AE000511.1|	1360078	.	accc	acc	32.5	.	INDEL;DP=104;VDB=0.0150;AF1=0.5;AC1=1;DP4=14,13,0,17;MQ=24;FQ=35.5;PV4=0.00019,0.17,0.063,0.43	GT:PL:GQ	0/1:70,0,178:73
gi|6626253|gb|AE000511.1|	1360461	.	atttttt	attttt	5.79	.	INDEL;DP=105;VDB=0.0168;AF1=0.5;AC1=1;DP4=29,6,13,4;MQ=25;FQ=8.19;PV4=0.71,0.45,1,1	GT:PL:GQ	0/1:42,0,72:43
gi|6626253|gb|AE000511.1|	1361683	.	tggg	tgg	15.6	.	INDEL;DP=127;VDB=0.0160;AF1=0.5;AC1=1;DP4=15,10,0,11;MQ=24;FQ=18.5;PV4=0.00069,0.42,0.18,1	GT:PL:GQ	0/1:53,0,175:56
gi|6626253|gb|AE000511.1|	1364738	.	caaaaa	caaaa	5.08	.	INDEL;DP=134;VDB=0.0114;AF1=0.5;AC1=1;DP4=21,16,18,1;MQ=23;FQ=7.36;PV4=0.0047,0.019,1,1	GT:PL:GQ	0/1:41,0,135:41
gi|6626253|gb|AE000511.1|	1365789	.	gt	gTt	3.25	.	INDEL;DP=114;VDB=0.0127;AF1=0.5;AC1=1;DP4=12,11,2,4;MQ=25;FQ=5.09;PV4=0.65,1,0.39,1	GT:PL:GQ	0/1:38,0,168:37
gi|6626253|gb|AE000511.1|	1368247	.	agg	ag	20.5	.	INDEL;DP=131;VDB=0.0171;AF1=0.5;AC1=1;DP4=25,11,17,0;MQ=25;FQ=23.5;PV4=0.01,1,1,0.2	GT:PL:GQ	0/1:58,0,171:61
gi|6626253|gb|AE000511.1|	1371034	.	aggg	agg	137	.	INDEL;DP=146;VDB=0.0169;AF1=0.5;AC1=1;DP4=5,13,28,18;MQ=24;FQ=57.5;PV4=0.026,0.098,1,1	GT:PL:GQ	0/1:175,0,92:95
gi|6626253|gb|AE000511.1|	1379282	.	aggg	agg	102	.	INDEL;DP=149;VDB=0.0143;AF1=0.5;AC1=1;DP4=34,31,15,20;MQ=25;FQ=105;PV4=0.41,0.00058,0.31,1	GT:PL:GQ	0/1:140,0,176:99
gi|6626253|gb|AE000511.1|	1381586	.	ttaa	ta	103	.	INDEL;DP=131;VDB=0.0150;AF1=0.5;AC1=1;DP4=6,7,14,14;MQ=24;FQ=73.5;PV4=1,0.43,0.34,1	GT:PL:GQ	0/1:141,0,108:99
gi|6626253|gb|AE000511.1|	1382695	.	accc	acc	44.5	.	INDEL;DP=59;VDB=0.0027;AF1=0.5;AC1=1;DP4=2,5,16,0;MQ=24;FQ=34.3;PV4=0.00062,0.028,0.068,1	GT:PL:GQ	0/1:82,0,69:72
gi|6626253|gb|AE000511.1|	1397208	.	gaa	gAaa	14.6	.	INDEL;DP=149;VDB=0.0154;AF1=0.5;AC1=1;DP4=14,31,15,2;MQ=25;FQ=17.6;PV4=0.00011,1,0.001,1	GT:PL:GQ	0/1:52,0,169:55
gi|6626253|gb|AE000511.1|	1400816	.	caaaaaaaaaaaaaa	caaaaaaaaaaa,caaaaaaaaaa,caaaaaaaaa	124	.	INDEL;DP=117;VDB=0.0164;AF1=1;AC1=2;DP4=0,0,32,11;MQ=24;FQ=-137	GT:PL:GQ	1/1:184,121,19,144,0,120,178,100,128,175:99
gi|6626253|gb|AE000511.1|	1412687	.	at	aTt	12.7	.	INDEL;DP=110;VDB=0.0149;AF1=0.5;AC1=1;DP4=9,12,10,1;MQ=25;FQ=15.6;PV4=0.011,0.22,1,1	GT:PL:GQ	0/1:50,0,167:53
gi|6626253|gb|AE000511.1|	1413724	.	tggggggggggggggg	tggggggggggg,tgggggggggg,tggggggggg	110	.	INDEL;DP=78;VDB=0.0171;AF1=1;AC1=2;DP4=0,0,19,9;MQ=24;FQ=-94.5	GT:PL:GQ	1/1:199,108,48,145,0,127,185,70,116,179:99
gi|6626253|gb|AE000511.1|	1413815	.	tcc	tc	6.55	.	INDEL;DP=111;VDB=0.0175;AF1=0.5;AC1=1;DP4=13,18,11,0;MQ=24;FQ=9.05;PV4=0.00084,1,1,1	GT:PL:GQ	0/1:43,0,172:44
gi|6626253|gb|AE000511.1|	1423250	.	tcccccc	tccccc	32.5	.	INDEL;DP=111;VDB=0.0146;AF1=0.5;AC1=1;DP4=4,16,17,5;MQ=24;FQ=34.7;PV4=0.00051,1,1,0.15	GT:PL:GQ	0/1:70,0,77:72
gi|6626253|gb|AE000511.1|	1423767	.	cgg	cg	7.35	.	INDEL;DP=115;VDB=0.0156;AF1=0.5;AC1=1;DP4=16,15,11,0;MQ=25;FQ=9.94;PV4=0.0035,0.21,0.35,1	GT:PL:GQ	0/1:44,0,184:45
gi|6626253|gb|AE000511.1|	1425191	.	accccc	aCccccc	5.08	.	INDEL;DP=77;VDB=0.0172;AF1=0.5;AC1=1;DP4=0,9,0,6;MQ=25;FQ=7.3;PV4=1,1,0.28,1	GT:PL:GQ	0/1:41,0,59:41
gi|6626253|gb|AE000511.1|	1425537	.	tgggg	tggg	13.7	.	INDEL;DP=130;VDB=0.0165;AF1=0.5;AC1=1;DP4=23,13,8,3;MQ=25;FQ=16.6;PV4=0.73,2.9e-08,0.2,1	GT:PL:GQ	0/1:51,0,185:54
gi|6626253|gb|AE000511.1|	1426403	.	ttaa	ta	25.5	.	INDEL;DP=128;VDB=0.0146;AF1=0.5;AC1=1;DP4=18,23,4,8;MQ=25;FQ=28.5;PV4=0.74,0.06,0.021,1	GT:PL:GQ	0/1:63,0,185:66
gi|6626253|gb|AE000511.1|	1429664	.	agggggg	aggggg	22.5	.	INDEL;DP=88;VDB=0.0169;AF1=0.5;AC1=1;DP4=8,4,2,17;MQ=24;FQ=22.5;PV4=0.002,0.42,0.41,0.12	GT:PL:GQ	0/1:60,0,60:60
gi|6626253|gb|AE000511.1|	1432491	.	gccc	gcc	3.8	.	INDEL;DP=94;VDB=0.0124;AF1=0.5;AC1=1;DP4=23,16,1,14;MQ=25;FQ=5.8;PV4=0.00055,1,0.31,1	GT:PL:GQ	0/1:39,0,173:38
gi|6626253|gb|AE000511.1|	1436051	.	taaaa	taaa	73.5	.	INDEL;DP=126;VDB=0.0165;AF1=0.5;AC1=1;DP4=5,11,5,15;MQ=24;FQ=76.5;PV4=0.72,0.42,1,1	GT:PL:GQ	0/1:111,0,140:99
gi|6626253|gb|AE000511.1|	1440685	.	taaaaaa	taaaaa	15.6	.	INDEL;DP=139;VDB=0.0133;AF1=0.5;AC1=1;DP4=17,23,10,11;MQ=24;FQ=18.5;PV4=0.79,0.21,1,1	GT:PL:GQ	0/1:53,0,108:56
gi|6626253|gb|AE000511.1|	1442735	.	gcccc	gccc	35.5	.	INDEL;DP=145;VDB=0.0158;AF1=0.5;AC1=1;DP4=25,11,3,17;MQ=24;FQ=38.5;PV4=0.00019,1.3e-07,0.38,1	GT:PL:GQ	0/1:73,0,173:76
gi|6626253|gb|AE000511.1|	1444826	.	tccc	tcc	49.5	.	INDEL;DP=123;VDB=0.0153;AF1=0.5;AC1=1;DP4=25,7,22,1;MQ=24;FQ=52.5;PV4=0.12,0.0008,1,1	GT:PL:GQ	0/1:87,0,162:90
gi|6626253|gb|AE000511.1|	1446530	.	gaaaaaa	gaaaaa	16.6	.	INDEL;DP=47;VDB=0.0170;AF1=0.5;AC1=1;DP4=4,7,5,3;MQ=24;FQ=19.5;PV4=0.37,0.012,1,1	GT:PL:GQ	0/1:54,0,83:57
gi|6626253|gb|AE000511.1|	1447737	.	agggg	aggg	89.5	.	INDEL;DP=106;VDB=0.0163;AF1=0.5;AC1=1;DP4=12,17,4,15;MQ=25;FQ=92.5;PV4=0.21,0.0012,1,1	GT:PL:GQ	0/1:127,0,194:99
gi|6626253|gb|AE000511.1|	1452578	.	atttttt	attttt	21.5	.	INDEL;DP=126;VDB=0.0146;AF1=0.5;AC1=1;DP4=4,6,9,3;MQ=24;FQ=23.5;PV4=0.19,1,0.15,1	GT:PL:GQ	0/1:59,0,65:61
gi|6626253|gb|AE000511.1|	1456009	.	gaaaaaaa	gaaaaa,gaaaaaa	8.62	.	INDEL;DP=66;VDB=0.0072;AF1=0.5718;AC1=1;DP4=1,1,8,0;MQ=24;FQ=-28.5;PV4=0.2,0.35,1,1	GT:PL:GQ	0/1:51,6,12,38,0,45:10
gi|6626253|gb|AE000511.1|	1456281	.	accc	acc	92.5	.	INDEL;DP=133;VDB=0.0144;AF1=0.5;AC1=1;DP4=31,19,10,18;MQ=25;FQ=95.5;PV4=0.034,0.00029,0.31,1	GT:PL:GQ	0/1:130,0,184:99
gi|6626253|gb|AE000511.1|	1461048	.	aggg	agg	42.5	.	INDEL;DP=126;VDB=0.0168;AF1=0.5;AC1=1;DP4=12,5,15,0;MQ=24;FQ=45.5;PV4=0.046,0.078,1,1	GT:PL:GQ	0/1:80,0,140:83
gi|6626253|gb|AE000511.1|	1461262	.	aaaaagat	aat	104	.	INDEL;DP=70;VDB=0.0158;AF1=1;AC1=2;DP4=1,0,5,6;MQ=24;FQ=-47.5;PV4=1,1,1,1	GT:PL:GQ	1/1:144,13,0:23
gi|6626253|gb|AE000511.1|	1468877	.	gcccc	gccc	11.8	.	INDEL;DP=106;VDB=0.0144;AF1=0.5;AC1=1;DP4=17,10,3,8;MQ=24;FQ=14.6;PV4=0.074,0.021,0.17,1	GT:PL:GQ	0/1:49,0,170:51
gi|6626253|gb|AE000511.1|	1472524	.	agg	ag	48.5	.	INDEL;DP=87;VDB=0.0170;AF1=0.5;AC1=1;DP4=5,3,0,12;MQ=24;FQ=43.7;PV4=0.0036,1,1,1	GT:PL:GQ	0/1:86,0,79:81
gi|6626253|gb|AE000511.1|	1485099	.	taaaa	tAaaaa	22.5	.	INDEL;DP=117;VDB=0.0165;AF1=0.5;AC1=1;DP4=20,5,12,0;MQ=25;FQ=25.5;PV4=0.15,1,1,1	GT:PL:GQ	0/1:60,0,146:63
gi|6626253|gb|AE000511.1|	1489113	.	gccc	gcc	36.5	.	INDEL;DP=73;VDB=0.0169;AF1=0.5;AC1=1;DP4=11,11,0,15;MQ=25;FQ=39.5;PV4=0.0009,0.48,1,1	GT:PL:GQ	0/1:74,0,168:77
gi|6626253|gb|AE000511.1|	1496316	.	attttttt	atttttt	25.5	.	INDEL;DP=104;VDB=0.0146;AF1=0.5;AC1=1;DP4=8,13,9,13;MQ=24;FQ=27.7;PV4=1,4.1e-05,1,1	GT:PL:GQ	0/1:63,0,70:65
gi|6626253|gb|AE000511.1|	1496416	.	caaaa	caaa	12.7	.	INDEL;DP=121;VDB=0.0156;AF1=0.5;AC1=1;DP4=20,29,7,6;MQ=25;FQ=15.6;PV4=0.53,0.00013,0.42,1	GT:PL:GQ	0/1:50,0,174:53
gi|6626253|gb|AE000511.1|	1499106	.	gccccc	gcccc	44.5	.	INDEL;DP=145;VDB=0.0167;AF1=0.5;AC1=1;DP4=19,20,5,16;MQ=25;FQ=47.5;PV4=0.097,0.011,1,1	GT:PL:GQ	0/1:82,0,144:85
gi|6626253|gb|AE000511.1|	1508039	.	aggg	agg	42.5	.	INDEL;DP=115;VDB=0.0154;AF1=0.5;AC1=1;DP4=17,19,4,10;MQ=25;FQ=45.5;PV4=0.34,0.04,0.038,0.29	GT:PL:GQ	0/1:80,0,192:83
gi|6626253|gb|AE000511.1|	1526160	.	tccccc	tcccc	15.6	.	INDEL;DP=123;VDB=0.0130;AF1=0.5;AC1=1;DP4=1,12,8,8;MQ=24;FQ=18.3;PV4=0.02,1,0.14,1	GT:PL:GQ	0/1:53,0,66:56
gi|6626253|gb|AE000511.1|	1528424	.	gtttttt	gttttt	3.25	.	INDEL;DP=138;VDB=0.0156;AF1=0.5;AC1=1;DP4=9,26,7,7;MQ=24;FQ=5.09;PV4=0.18,0.019,0.35,1	GT:PL:GQ	0/1:38,0,108:37
gi|6626253|gb|AE000511.1|	1529141	.	tggggggg	tgggggg	9.93	.	INDEL;DP=147;VDB=0.0153;AF1=0.5;AC1=1;DP4=29,17,7,28;MQ=25;FQ=12.7;PV4=0.00013,1,0.3,0.18	GT:PL:GQ	0/1:47,0,66:49
gi|6626253|gb|AE000511.1|	1532653	.	gaaa	gaa	17.5	.	INDEL;DP=78;VDB=0.0170;AF1=0.5;AC1=1;DP4=6,13,0,10;MQ=24;FQ=20.5;PV4=0.068,0.014,0.13,1	GT:PL:GQ	0/1:55,0,160:58
gi|6626253|gb|AE000511.1|	1533128	.	aggg	agg	9.93	.	INDEL;DP=138;VDB=0.0153;AF1=0.5;AC1=1;DP4=18,14,2,9;MQ=25;FQ=12.7;PV4=0.039,0.029,0.028,1	GT:PL:GQ	0/1:47,0,178:49
gi|6626253|gb|AE000511.1|	1537881	.	gcccc	gccc	7.35	.	INDEL;DP=75;VDB=0.0171;AF1=0.5;AC1=1;DP4=7,10,7,0;MQ=24;FQ=9.94;PV4=0.019,1,0.34,1	GT:PL:GQ	0/1:44,0,156:45
gi|6626253|gb|AE000511.1|	1538077	.	atttttttt	atttttt,attttt	5.81	.	INDEL;DP=56;VDB=0.0170;AF1=0.5025;AC1=1;DP4=1,4,7,0;MQ=24;FQ=-14.7;PV4=0.01,1,1,0.095	GT:PL:GQ	0/1:43,1,21,24,0,42:25
gi|6626253|gb|AE000511.1|	1538224	.	c	cA	5.79	.	INDEL;DP=119;VDB=0.0135;AF1=0.5;AC1=1;DP4=18,9,9,0;MQ=25;FQ=8.19;PV4=0.076,1,1,1	GT:PL:GQ	0/1:42,0,171:43
gi|6626253|gb|AE000511.1|	1538788	.	tggggg	tgggg	23.5	.	INDEL;DP=127;VDB=0.0166;AF1=0.5;AC1=1;DP4=10,29,14,4;MQ=25;FQ=26.5;PV4=0.00038,4.4e-06,0.16,1	GT:PL:GQ	0/1:61,0,146:64
gi|6626253|gb|AE000511.1|	1544046	.	acccccccccccccc	accccccccccc,acccccccccc,accccccccc	109	.	INDEL;DP=82;VDB=0.0147;AF1=1;AC1=2;DP4=0,0,29,7;MQ=23;FQ=-120	GT:PL:GQ	1/1:167,102,17,134,0,113,162,81,119,159:99
gi|6626253|gb|AE000511.1|	1546410	.	aggg	agg	6.55	.	INDEL;DP=123;VDB=0.0156;AF1=0.5;AC1=1;DP4=19,18,0,15;MQ=25;FQ=9.05;PV4=0.0003,0.00018,1,0.17	GT:PL:GQ	0/1:43,0,186:44
gi|6626253|gb|AE000511.1|	1547087	.	gcc	gc	26.5	.	INDEL;DP=142;VDB=0.0160;AF1=0.5;AC1=1;DP4=26,20,3,13;MQ=25;FQ=29.5;PV4=0.011,0.0013,0.22,1	GT:PL:GQ	0/1:64,0,185:67
gi|6626253|gb|AE000511.1|	1557991	.	cttt	ctt	41.5	.	INDEL;DP=136;VDB=0.0168;AF1=0.5;AC1=1;DP4=8,6,0,13;MQ=24;FQ=44.5;PV4=0.0019,0.0084,1,1	GT:PL:GQ	0/1:79,0,143:82
gi|6626253|gb|AE000511.1|	1562257	.	tggg	tgg	56.5	.	INDEL;DP=145;VDB=0.0150;AF1=0.5;AC1=1;DP4=17,24,19,3;MQ=25;FQ=59.5;PV4=0.00059,0.0097,1,1	GT:PL:GQ	0/1:94,0,187:97
gi|6626253|gb|AE000511.1|	1572643	.	agggg	aggg	4.42	.	INDEL;DP=98;VDB=0.0159;AF1=0.5;AC1=1;DP4=11,23,2,8;MQ=25;FQ=6.56;PV4=0.7,0.13,0.14,0.078	GT:PL:GQ	0/1:40,0,180:40
gi|6626253|gb|AE000511.1|	1583843	.	gccc	gcc	31.5	.	INDEL;DP=115;VDB=0.0163;AF1=0.5;AC1=1;DP4=22,23,11,4;MQ=25;FQ=34.5;PV4=0.14,0.0044,1,0.39	GT:PL:GQ	0/1:69,0,177:72
gi|6626253|gb|AE000511.1|	1584104	.	g	gA	8.18	.	INDEL;DP=134;VDB=0.0162;AF1=0.5;AC1=1;DP4=2,9,0,6;MQ=25;FQ=10.8;PV4=0.51,0.008,0.26,1	GT:PL:GQ	0/1:45,0,114:47
gi|6626253|gb|AE000511.1|	1598351	.	taaaaa	taaaa	11.8	.	INDEL;DP=125;VDB=0.0083;AF1=0.5;AC1=1;DP4=14,17,14,2;MQ=25;FQ=14.6;PV4=0.0058,0.013,1,1	GT:PL:GQ	0/1:49,0,137:51
gi|6626253|gb|AE000511.1|	1599303	.	tccccc	tcccc	8.18	.	INDEL;DP=131;VDB=0.0161;AF1=0.5;AC1=1;DP4=12,18,13,1;MQ=25;FQ=10.8;PV4=0.001,1,1,1	GT:PL:GQ	0/1:45,0,135:47
gi|6626253|gb|AE000511.1|	1599336	.	aggg	agg	63.5	.	INDEL;DP=138;VDB=0.0143;AF1=0.5;AC1=1;DP4=28,20,13,8;MQ=24;FQ=66.5;PV4=1,0.03,0.16,0.37	GT:PL:GQ	0/1:101,0,173:99
gi|6626253|gb|AE000511.1|	1600104	.	accccc	acccc	22.5	.	INDEL;DP=141;VDB=0.0139;AF1=0.5;AC1=1;DP4=9,33,10,7;MQ=25;FQ=25.5;PV4=0.012,0.00079,1,1	GT:PL:GQ	0/1:60,0,132:63
gi|6626253|gb|AE000511.1|	1600570	.	tgggg	tggg	49.5	.	INDEL;DP=136;VDB=0.0167;AF1=0.5;AC1=1;DP4=20,10,2,13;MQ=24;FQ=52.5;PV4=0.0012,0.0032,1,1	GT:PL:GQ	0/1:87,0,172:90
gi|6626253|gb|AE000511.1|	1600701	.	acccccccccccc	acccccccccc,accccccccccc,accccccccc	5.79	.	INDEL;DP=76;VDB=0.0176;AF1=1;AC1=2;DP4=0,0,0,29;MQ=24;FQ=-67.5	GT:PL:GQ	1/1:46,34,1,85,0,34,39,17,66,36:34
gi|6626253|gb|AE000511.1|	1601342	.	cgg	cg	5.79	.	INDEL;DP=54;VDB=0.0158;AF1=0.5;AC1=1;DP4=6,6,5,0;MQ=24;FQ=8.19;PV4=0.1,0.23,1,1	GT:PL:GQ	0/1:42,0,141:43
gi|6626253|gb|AE000511.1|	1606150	.	gcccc	gccc	5.08	.	INDEL;DP=133;VDB=0.0159;AF1=0.5;AC1=1;DP4=32,25,14,3;MQ=25;FQ=7.36;PV4=0.085,0.32,1,1	GT:PL:GQ	0/1:41,0,165:41
gi|6626253|gb|AE000511.1|	1610457	.	gctc	gtc	15.6	.	INDEL;DP=118;VDB=0.0102;AF1=0.5;AC1=1;DP4=13,14,0,12;MQ=24;FQ=18.5;PV4=0.003,1,0.29,1	GT:PL:GQ	0/1:53,0,184:56
gi|6626253|gb|AE000511.1|	1622235	.	ggtt	gt	5.08	.	INDEL;DP=141;VDB=0.0170;AF1=0.5;AC1=1;DP4=8,15,6,1;MQ=24;FQ=7.36;PV4=0.031,0.16,0.39,1	GT:PL:GQ	0/1:41,0,182:41
gi|6626253|gb|AE000511.1|	1622629	.	tcc	tc	9.93	.	INDEL;DP=119;VDB=0.0155;AF1=0.5;AC1=1;DP4=15,23,12,1;MQ=25;FQ=12.7;PV4=0.0011,0.0029,0.11,1	GT:PL:GQ	0/1:47,0,187:49
gi|6626253|gb|AE000511.1|	1623045	.	atttt	attt	13.7	.	INDEL;DP=147;VDB=0.0162;AF1=0.5;AC1=1;DP4=24,12,2,10;MQ=25;FQ=16.6;PV4=0.0059,0.0057,1,1	GT:PL:GQ	0/1:51,0,169:54
gi|6626253|gb|AE000511.1|	1624506	.	tggggg	tgggg	18.5	.	INDEL;DP=131;VDB=0.0166;AF1=0.5;AC1=1;DP4=5,15,12,1;MQ=25;FQ=21.5;PV4=0.00023,0.34,0.039,1	GT:PL:GQ	0/1:56,0,115:59
gi|6626253|gb|AE000511.1|	1629942	.	cgggg	cggg	37.5	.	INDEL;DP=138;VDB=0.0173;AF1=0.5;AC1=1;DP4=14,34,8,8;MQ=25;FQ=40.5;PV4=0.14,0.0015,1,0.085	GT:PL:GQ	0/1:75,0,173:78
gi|6626253|gb|AE000511.1|	1631050	.	gccc	gcc	127	.	INDEL;DP=131;VDB=0.0138;AF1=0.5;AC1=1;DP4=16,20,17,15;MQ=25;FQ=130;PV4=0.63,0.11,0.46,1	GT:PL:GQ	0/1:165,0,190:99
gi|6626253|gb|AE000511.1|	1632560	.	gttttttt	gtttttt	5.08	.	INDEL;DP=141;VDB=0.0150;AF1=0.5;AC1=1;DP4=24,20,10,18;MQ=25;FQ=7.35;PV4=0.15,0.14,1,1	GT:PL:GQ	0/1:41,0,71:41
gi|6626253|gb|AE000511.1|	1632664	.	tgggggg	tggggg	26.5	.	INDEL;DP=117;VDB=0.0164;AF1=0.5;AC1=1;DP4=11,16,13,6;MQ=24;FQ=29.5;PV4=0.08,0.075,0.02,1	GT:PL:GQ	0/1:64,0,111:67
gi|6626253|gb|AE000511.1|	1632767	.	gccccc	gcccc	18.5	.	INDEL;DP=117;VDB=0.0115;AF1=0.5;AC1=1;DP4=2,17,9,3;MQ=24;FQ=21.5;PV4=0.00046,0.14,0.022,1	GT:PL:GQ	0/1:56,0,91:59
gi|6626253|gb|AE000511.1|	1636141	.	gaaaaaaa	gaaaaaa	16.6	.	INDEL;DP=134;VDB=0.0165;AF1=0.5;AC1=1;DP4=8,15,12,9;MQ=24;FQ=19.5;PV4=0.23,1,0.49,1	GT:PL:GQ	0/1:54,0,73:57
gi|6626253|gb|AE000511.1|	1638480	.	gccc	gcc	33.5	.	INDEL;DP=127;VDB=0.0168;AF1=0.5;AC1=1;DP4=25,13,10,4;MQ=24;FQ=36.5;PV4=1,0.084,0.22,1	GT:PL:GQ	0/1:71,0,172:74
gi|6626253|gb|AE000511.1|	1642073	.	gtttt	gttt	25.5	.	INDEL;DP=77;VDB=0.0157;AF1=0.5;AC1=1;DP4=23,0,12,0;MQ=25;FQ=28.5;PV4=1,6.6e-06,0.39,1	GT:PL:GQ	0/1:63,0,89:66
gi|6626253|gb|AE000511.1|	1655724	.	agggg	aggg	13.7	.	INDEL;DP=139;VDB=0.0135;AF1=0.5;AC1=1;DP4=27,9,2,11;MQ=24;FQ=16.6;PV4=0.00053,0.16,1,1	GT:PL:GQ	0/1:51,0,161:54
gi|6626253|gb|AE000511.1|	1657294	.	aaat	a	91.5	.	INDEL;DP=126;VDB=0.0153;AF1=0.5;AC1=1;DP4=13,1,4,9;MQ=24;FQ=47.5;PV4=0.0013,1,0.093,1	GT:PL:GQ	0/1:129,0,82:85
gi|6626253|gb|AE000511.1|	1658421	.	taaa	taa	57.5	.	INDEL;DP=124;VDB=0.0148;AF1=0.5;AC1=1;DP4=4,13,15,3;MQ=24;FQ=60.5;PV4=0.00061,0.012,0.0044,1	GT:PL:GQ	0/1:95,0,136:98
gi|6626253|gb|AE000511.1|	1660201	.	tgggg	tggg	4.42	.	INDEL;DP=128;VDB=0.0172;AF1=0.5;AC1=1;DP4=30,21,3,15;MQ=25;FQ=6.56;PV4=0.0025,0.23,0.27,1	GT:PL:GQ	0/1:40,0,166:40
gi|6626253|gb|AE000511.1|	1665082	.	atttttt	attttt	3.25	.	INDEL;DP=126;VDB=0.0167;AF1=0.5;AC1=1;DP4=11,18,13,4;MQ=21;FQ=5.09;PV4=0.016,0.34,1,1	GT:PL:GQ	0/1:38,0,99:37
