# Supplementary material for: Choosing a Benchtop Sequencing Machine to Characterise Helicobacter pylori Genomes
Source: PLoS One. 2013 Jun 28;8(6):e67539. doi: 10.1371/journal.pone.0067539 (PMC3695873; doi:10.1371/journal.pone.0067539)
Supplement: File S1 — Compressed file containing Tables S1–S19. (ZIP) [file pone.0067539.s005.zip › TableS1-19/TableS15b.txt]

Supplementary table 15b. 26695 SNPs that were common between Ion Torrent and Nextera
ReferenceCoordinate ReferenceBase	IonTorrent&NexteraConsensus
36949	C	A
86439	C	A
116259	G	T
130366	T	G
137192	G	T
228113	G	T
239670	T	C
245820	G	T
300190	G	T
301322	G	T
320068	G	T
329791	G	T
333786	C	G
333789	C	G
333824	T	C
356060	G	T
370152	G	T
493859	C	A
512355	C	A
516418	G	A
581512	C	A
587249	C	A
593096	G	T
613188	C	A
641705	G	T
679284	G	T
700188	G	T
709157	C	A
735035	G	T
777607	T	G
808686	G	T
816845	C	A
830399	G	T
836642	C	A
870789	G	T
895923	C	A
896215	G	T
904468	C	A
943812	C	A
954602	C	A
1014308	G	T
1021534	C	A
1055148	G	T
1055241	G	T
1062704	C	T
1205333	C	A
1246234	C	A
1296276	C	A
1316195	C	A
1325175	G	T
1367889	C	T
1370263	G	C
1400785	G	T
1547809	C	A
1579856	C	A
1646312	C	A
1660155	G	T
