# Supplementary material for: Choosing a Benchtop Sequencing Machine to Characterise Helicobacter pylori Genomes
Source: PLoS One. 2013 Jun 28;8(6):e67539. doi: 10.1371/journal.pone.0067539 (PMC3695873; doi:10.1371/journal.pone.0067539)
Supplement: File S1 — Compressed file containing Tables S1–S19. (ZIP) [file pone.0067539.s005.zip › TableS1-19/TableS17.txt]

Supplementary table 17a - J99 Indels called by both Nextera and Ion Torrent
ReferenceCoordinate	ReferenceSequence	IonTorrent	Nextera
7526	GTTTTTTTTTTTTTT	GTTTTTTTTTTT,GTTTTTTTTTT	GTTTTTTTTTTTTTTTTTT,GTTTTTTTTTTTTTTTTT,GTTTTTTTTTTTTTTTTTTT
20745	GTTTTTTAATCAAGTTTTTTTAAT	GTTTTTTAAT,GTTTTTTTAATCAAGTTTTTTTAAT	GTTTTTTAAT
75835	GCCC	GCC	GCC
101099	GAAA	GAA	GAA
134845	TC	TCC	TCC
210845	ACTCTCTCTCTCTCTCTC	ACTCTCTCTCTCTCTCTCTC	ACTCTCTCTCTCTCTCTCTC
227682	TGG	TG	TG
245461	ATT	ATTT	ATTT
256664	GTTTTTTT	GTTTTTTTT	GTTTTTTTT
289351	TGG	TGGG	TGGG
315918	AT	ATT	ATT
345586	A	AG	AG
438558	TGG	TGGG	TGGG
438587	A	AG	AG
461948	CA	CAA,CCAA	CAA
486838	CTTTTTTT	CTTTTTT,CTTTTT	CTTTTTT
488628	CGGG	CGGGG,CGGGGG	CGGGG
488648	GTTTT	GTTT,GTT	GTTT
500337	GAT	GT,G	G
530485	TAAAAA	TAAAAAA	TAAAAAA
530504	AAT	ATAT	ATAT
543362	TA	TAA	TAA
557176	AC	ACC,AATCC,AACC	ACC
568587	TAAA	TAA	TAA
579382	GCCC	GCC	GCC
590919	TAAAATCAAA	TAAAATCAAAATCAAA,TAAATCAAAATCAAA	TAAAATCAAAATCAAA
618160	CAA	CAAA	CAAA
705374	G	GT	GT
741427	T	TAAACCA	TAAACCA
782023	GTTTTT	GTTTT,GTTT	GTTTT
784196	GAAAAA	GAAAAAA	GAAAAAA
867958	AGGGG	AGGG,AGG	AGGG
897825	GTTTTTTTT	GTTTTTTT,GTTTTTT	GTTTTTTT
915702	GAA	GAAA	GAAA
974581	GAA	GA	GA
975082	CAAAA	CAAA,CAA	CAAA
1012095	C	CT	CT
1031931	GCC	GCCC	GCCC
1044761	ATT	ATTT	ATTT
1045635	GAAA	GAATTGAAAAATCGCTAGATTTAAAATCAAAA,GAATTGAAAATCGCTAGATTTAAAATCAAAA,GAAATTGAAAAATCGCTAGATTTAAAATCAAAA	GAATTGAAAAATCGCTAGATTTAAAATCAAA
1051967	CA	CAA	CAA
1071212	TTTTTCAATCTTTTCAATCTTTTCAATCTTTTCAATCTTTTCAAT	TTTTTCAATCTTTTCAATCTTTTCAATCTTTTCAATCTTTTCAATCTTTTCAAT,TTTCATCTTTTCAATCTTTTCAATCTTTTCAATCTTTTCAATCTTTTCAAT	TTTTTCAATCTTTTCAATCTTTTCAATCTTTTCAATCTTTTCAATCTTTTCAAT
1162315	A	AC,ACC	AC
1230313	GA	G	G
1230377	TGC	TC	T
1230422	TAAAA	TAAAAA	TAAAAA
1253680	ACC	AC	AC
1296648	A	AAG	AAG
1339949	C	CA	CA
1341343	CAA	CAAA	CAAA
1361932	AGGG	AGG	AGG
1456956	AGGGGGGGGGGG	AGGGGGGGGG,AGGGGGGGG,AGGGGGGGGGG	AGGGGGGGGGG,AGGGGGGGGG
1509000	AT	ATT,AATT	ATT
1572219	GCCCCC	GCCCC,GCCC	GCCCC
1573771	ATCTTTTTTTT	AT,ATT,ATTCTTTTTTTT	AT
1633806	CAGGTTTTAT	CAGGTTTTATAGGTTTTAT,CAGGTTTTAGTAGGTTTTAT	CAGGTTTTATAGGTTTTAT
Supplementary table 17b - J99 indels called by both Ion Torrent and Nextera XT
Coordinate	Reference	Nextera XT	Ion Torrent
7526	GTTTTTTTTTTTTTT	GTTTTTTTTTTTTTTTTTT,GTTTTTTTTTTTTTTTTTTTT,GTTTTTTTTTTTTTTTT	GTTTTTTTTTTT,GTTTTTTTTTT
20745	GTTTTTTAATCAAGTTTTTTTAAT	GTTTTTTAAT	GTTTTTTAAT,GTTTTTTTAATCAAGTTTTTTTAAT
75835	GCCC	GCC	GCC
101099	GAAA	GAA	GAA
134845	TC	TCC	TCC
210845	ACTCTCTCTCTCTCTCTC	ACTCTCTCTCTCTCTCTCTC	ACTCTCTCTCTCTCTCTCTC
227682	TGG	TG	TG
245461	ATT	ATTT	ATTT
256664	GTTTTTTT	GTTTTTTTT,GTTTTTTTTT	GTTTTTTTT
289351	TGG	TGGG	TGGG
315918	AT	ATT	ATT
345586	A	AG	AG
438558	TGG	TGGG	TGGG
438587	A	AG	AG
486838	CTTTTTTT	CTTTTTT	CTTTTTT,CTTTTT
488628	CGGG	CGGGG	CGGGG,CGGGGG
488648	GTTTT	GTTT	GTTT,GTT
500337	GA	G	GT,G
543362	TA	TAA	TAA
557176	AC	ACC	ACC,AATCC,AACC
568587	TAAA	TAA	TAA
590919	TAAAATCAAA	TAAAATCAAAATCAAA	TAAAATCAAAATCAAA,TAAATCAAAATCAAA
618160	CAA	CAAA	CAAA
636042	CTTTTTTTTTTTTTTT	CTTTTTTTTTTTTTTTT	CTTTTTTTTTTT,CTTTTTTTTTT,CTTTTTTTTTTTT
705374	G	GT	GT
705986	CA	CAA	CAA
741427	T	TAAACCA	TAAACCA
782023	GTTTTT	GTTTT	GTTTT,GTTT
784196	GAAAAA	GAAAAAA	GAAAAAA
867958	AGGGG	AGGG	AGGG,AGG
897825	GTTTTTTTT	GTTTTTTT	GTTTTTTT,GTTTTTT
915702	GAA	GAAA	GAAA
974581	GAA	GA	GA
975082	CAAAA	CAAA	CAAA,CAA
1012095	C	CT	CT
1031931	GCC	GCCC	GCCC
1044761	ATT	ATTT	ATTT
1230313	GA	G	G
1339949	C	CA	CA
1341343	CAA	CAAA	CAAA
1361932	AGGG	AGG	AGG
1456956	AGGGGGGGGGGG	AGGGGGGGGGG	AGGGGGGGGG,AGGGGGGGG,AGGGGGGGGGG
1509000	AT	ATT	ATT,AATT
1572219	GCCCCC	GCCCC	GCCCC,GCCC
1633806	CAGGTTTTAT	CAGGTTTTATAGGTTTTAT	CAGGTTTTATAGGTTTTAT,CAGGTTTTAGTAGGTTTTAT
