# Supplementary material for: Choosing a Benchtop Sequencing Machine to Characterise Helicobacter pylori Genomes
Source: PLoS One. 2013 Jun 28;8(6):e67539. doi: 10.1371/journal.pone.0067539 (PMC3695873; doi:10.1371/journal.pone.0067539)
Supplement: File S1 — Compressed file containing Tables S1–S19. (ZIP) [file pone.0067539.s005.zip › TableS1-19/TableS18.txt]

Supplementary table 18 - 26995 indels called by both Nextera and Ion Torrent
ReferenceCoordinate	ReferenceSequence	IonTorrent	Nextera
38692	tccc	tcc	tcc
39759	taaa	tAaaa	tAaaa
101490	caaaaaaaa	caaaaaaa	caaaaaaa
154476	gcc	gCcc	gCcc,gCCcc
159581	a	aG	aG
173256	g	gC	gC,gCC
208167	a	aG	aG
226130	tgggggggggggg	tgggggggggg,tggggggggggg	tggggggggg,tgggggggggg,tggggggg
263285	ac	aCc	aCc,aTCc,aATCc
463966	ta	t	t
474217	ag	aGg	aGg,aAGg
475466	g	gC	gCt
475643	gcc	gCcc	gCcc
485314	tggggggggggggggg	tggggggggggggg,tgggggggggggg,tgggggggggg	tggggggggggg,tgggggggggg
579890	ag	aGg	aGg
593943	ta	t	tg
626214	caa	cAaa	cAaa
650894	cggg	cgg	cgg
674219	caa	ca	ca
674288	gaa	gAaa	gAaa,gGAaa
683741	accc	aCccc	aCccc
728117	att	at	at
739958	agggg	aGgggg	aGgggg
745335	atttttt	aTtttttt	aTtttttt
745427	ctt	cTtt	cTtt
773421	aag	aAGag	aAGag
808800	a	aG	aG
815403	gcc	gc	gc
861040	agg	aGgg	ag,aGgg
888773	a	aG	aG
1026924	a	aG	aG
1027026	cg	c	ca
1049704	tgg	tg	tg
1057530	gt	gTt	gTt,gTTt
1057598	at	aTt	aTt
1071031	tgg	tg	tg
1077873	a	aT	aT
1081558	cgg	cg	cg
1192589	tgg	tg	tg
1207114	cgg	cGgg	cGgg
1256325	attt	aTttt	aTttt
1256380	att	at	at
1259150	a	aG	aG
1291617	ag	aGg	aGg,aAGg
Supplementary table 18b - 26995 indels called by both Nextera XT and Ion Torrent
Coordinate	Reference	Nextera XT	Ion Torrent
38692	tccc	tcc	tcc
39759	taaa	tAaaa	tAaaa
101490	caaaaaaaa	caaaaaaa	caaaaaaa
154476	gcc	gCcc	gCcc,gCCcc
159581	a	aG	aG
173256	g	gC	gC,gCC
208167	a	aG	aG
226130	tgggggggggggg	tgggggggggg	tggggggggg,tgggggggggg,tggggggg
263285	ac	aCc	aCc,aTCc,aATCc
463966	ta	t	t
474217	ag	aGg	aGg,aAGg
475466	g	gC	gCt
475643	gcc	gCcc	gCcc
579890	ag	aGg	aGg
593943	ta	t	tg
626214	caa	cAaa	cAaa
650894	cggg	cgg	cgg
674219	caa	ca	ca
674288	gaa	gAaa	gAaa,gGAaa
683741	accc	aCccc	aCccc
728117	att	at	at
739958	agggg	aGgggg	aGgggg
745427	ctt	cTtt	cTtt
773421	aag	aAGag	aAGag
808800	a	aG	aG
815403	gcc	gc	gc
861040	agg	aGgg	ag,aGgg
1026924	a	aG	aG
1027026	cg	c	ca
1049704	tgg	tg	tg
1057530	gt	gTt	gTt,gTTt
1057598	at	aTt	aTt
1077873	a	aT	aT
1081558	cgg	cg	cg
1192589	tgg	tg	tg
1207114	cgg	cGgg	cGgg
1256325	attt	aTttt	aTttt
1256380	att	at	at
1259150	a	aG	aG
1291617	ag	aGg	aGg,aAGg
