# Supplementary material for: Choosing a Benchtop Sequencing Machine to Characterise Helicobacter pylori Genomes
Source: PLoS One. 2013 Jun 28;8(6):e67539. doi: 10.1371/journal.pone.0067539 (PMC3695873; doi:10.1371/journal.pone.0067539)
Supplement: File S1 — Compressed file containing Tables S1–S19. (ZIP) [file pone.0067539.s005.zip › TableS1-19/TableS19.txt]

Supplementary table 19. Statistics of de novo data assembly. 
Genome	Method	KmerLength	Contigs	N50	%reads	MaxLength	TotalLength	Nodes
J99	Nextera	71	62	98001	93.58	205247	1627188	93
26695	Nextera	71	38	111691	80.03	365725	1629935	59
J99	Nextera XT	75	673	3305	64.28	17755	1465087	693
26695	Nextera XT	75	555	4110	64.12	17566	1537238	574
J99	Ion Torrent	-	90	39156	81.13	122734	1660756	-
26695	Ion Torrent	-	204	12799	22.09	63929	1662962	-
Column headings: Kmer length refers to the input kmer length required
for the velvet de novo assembly algorithm. N50 is the value for which
half of the entire scaffold is present in contigs greater than or equal
to this value. %reads is the proportion of reads taken from the entire
raw dataset that have been used to determine the final assembly. Max
length refers to the longest contig. Total length refers to the combined
length of all contigs in the final assembly. Nodes represents the number
of nodes in the final assembly as determined by velvet.
