# Supplementary material for: Choosing a Benchtop Sequencing Machine to Characterise Helicobacter pylori Genomes
Source: PLoS One. 2013 Jun 28;8(6):e67539. doi: 10.1371/journal.pone.0067539 (PMC3695873; doi:10.1371/journal.pone.0067539)
Supplement: File S1 — Compressed file containing Tables S1–S19. (ZIP) [file pone.0067539.s005.zip › TableS1-19/TableS2.txt]

Supplementary table 2. Undetermined bases in the published genome sequence of 26695.
Coordinate	IUPAC Base
128992	s
128995	y
129024	r
129040	y
129158	y
132261	y
132267	m
132283	w
132290	y
394519	r
394520	r
425976	k
458644	y
526507	y
557269	k
573116	s
589778	s
597135	y
629979	r
997932	s
1001087	y
1001151	r
1001215	r
1027030	r
1207862	k
1208393	w
1208426	w
1208427	w
1208480	y
1259151	s
1511033	w
1511903	m
1563753	m
1642725	k
