# Supplementary material for: Choosing a Benchtop Sequencing Machine to Characterise Helicobacter pylori Genomes
Source: PLoS One. 2013 Jun 28;8(6):e67539. doi: 10.1371/journal.pone.0067539 (PMC3695873; doi:10.1371/journal.pone.0067539)
Supplement: File S1 — Compressed file containing Tables S1–S19. (ZIP) [file pone.0067539.s005.zip › TableS1-19/TableS3.txt]

Supplementary table 3. Regions of non-coverage of the J99 genome using both Nextera and Nextera XT methodolody.
Base coordinate
1
2
3
4
101100
461989
461990
462003
477502
477503
477504
477505
477506
477507
477508
477509
477510
477511
477512
477513
477514
477515
477516
477517
477518
477519
477520
477521
477522
477523
477524
477525
477526
477527
477528
477529
477530
477531
477532
477533
477534
477535
477536
477537
477538
477539
477540
477541
477542
477543
477544
477545
477546
477547
477548
477549
477550
477551
477552
477553
477554
477555
477556
477557
477558
477559
477560
477561
477562
477563
477564
477565
477566
477567
477568
477569
477570
477571
477572
477573
477574
477575
477576
477577
477578
477579
477580
477581
477582
477583
477584
477585
477586
477587
477588
477589
477590
477591
477592
477593
477594
477595
477596
477597
477598
477599
477600
477601
477602
477603
477604
477605
477606
477607
477608
477762
477763
477764
477765
477766
477767
477768
477769
477770
477771
477772
477773
477774
477775
477776
477777
477778
477779
477780
477781
477782
477783
477784
477785
477786
477787
477788
477789
477790
477791
477792
477793
477794
477795
477796
477797
477798
477799
477800
477801
477802
477803
477804
477805
477806
477807
477808
477809
477810
477811
500338
782024
905288
953295
953296
953297
953298
953299
953300
953301
953302
953303
953304
953305
953306
953307
953308
953309
953310
953311
953312
953313
953314
953315
953316
953317
953318
953319
953320
953321
953322
953323
953324
953325
953326
953327
953328
953329
953330
953331
953332
953333
1061123
1061124
1061125
1061126
1061127
1061128
1061129
1061130
1061131
1061132
1061133
1061134
1061135
1061136
1061137
1061138
1061139
1061140
1061141
1061142
1061143
1061144
1061145
1061146
1061147
1061148
1061149
1061150
1061151
1061152
1061153
1061154
1061155
1061156
1061157
1061158
1061159
1061160
1061161
1061162
1061163
1061164
1061165
1061166
1061167
1061168
1061169
1061170
1061171
1061172
1061173
1061174
1061175
1061176
1061177
1061178
1061179
1061180
1061181
1061182
1061183
1061184
1061185
1061186
1061187
1061188
1061189
1061190
1061191
1061192
1061193
1061194
1061195
1061196
1061197
1061198
1061199
1061200
1061201
1061202
1061203
1061204
1061205
1061206
1061207
1061208
1061209
1061210
1061211
1061212
1061213
1061214
1061215
1061216
1061217
1061218
1061219
1061220
1061221
1061222
1061223
1061224
1061225
1061226
1061227
1061228
1061229
1061230
1061231
1101662
1159272
1159273
1159274
1159275
1159276
1159277
1159278
1159279
1159280
1159281
1159282
1159283
1159284
1159285
1159286
1159287
1159288
1159289
1159290
1159291
1159292
1159293
1159294
1159295
1159296
1159297
1159298
1159299
1159300
1159301
1159302
1159303
1159304
1159305
1159306
1159307
1159308
1159309
1159310
1159311
1159312
1159313
1159314
1159315
1159316
1159317
1159318
1159319
1159320
1159321
1159322
1159323
1159324
1159325
1159326
1159327
1159328
1159329
1159330
1159331
1159332
1159333
1159334
1159335
1159336
1159337
1159338
1159339
1159340
1159341
1159342
1159343
1159344
1159345
1159346
1159347
1159348
1159349
1159350
1159351
1159352
1159353
1159354
1159355
1159356
1159357
1159358
1159359
1159360
1159361
1159362
1159363
1159364
1159365
1159366
1159367
1159368
1159369
1159370
1159371
1159372
1159373
1159374
1159375
1159376
1159377
1159378
1159379
1159380
1159381
1159382
1159383
1159384
1159385
1159386
1159387
1159388
1159389
1159390
1159391
1159392
1159393
1159394
1159395
1159396
1159397
1159398
1159399
1159400
1159401
1159402
1159403
1159404
1159405
1159406
1159407
1159408
1159409
1159410
1159411
1159412
1159413
1159414
1159415
1159416
1159417
1159418
1159419
1159420
1159421
1159422
1159423
1159424
1159425
1159426
1159427
1159428
1159429
1159430
1159431
1159432
1159433
1159434
1159435
1159436
1159437
1159438
1159439
1159440
1159441
1159442
1159443
1159444
1159445
1159446
1159447
1159448
1159449
1159450
1159451
1159452
1159453
1159454
1159455
1159456
1159457
1159458
1159459
1159460
1159461
1159462
1159463
1159464
1159465
1159466
1159467
1159468
1159469
1159470
1159471
1159472
1159473
1159474
1159475
1159476
1159477
1159478
1159479
1159480
1159481
1159482
1159483
1159484
1159485
1159486
1159487
1159488
1159489
1159490
1159491
1159492
1159493
1159494
1159495
1159496
1159497
1159498
1159499
1159500
1159501
1159502
1159503
1159504
1159505
1159506
1159507
1159508
1159509
1159510
1159511
1159512
1159513
1159514
1159515
1159516
1159517
1159518
1159519
1159520
1159521
1159522
1159523
1159524
1159525
1159526
1159527
1159528
1159529
1159530
1159531
1159532
1159533
1159534
1159535
1159536
1159537
1159538
1159539
1159540
1159541
1159542
1159543
1159544
1159545
1159546
1159547
1159548
1159549
1159550
1159551
1159552
1159553
1159554
1159555
1159556
1159557
1159558
1159559
1159560
1159561
1159562
1159563
1159564
1159565
1159566
1159567
1159568
1159569
1159570
1159571
1159572
1159573
1159574
1159575
1159576
1159577
1159578
1159579
1159580
1159581
1159582
1159583
1159584
1159585
1159586
1159587
1159588
1159589
1159590
1159591
1159592
1159593
1159594
1159595
1159596
1159597
1159598
1159599
1159600
1159601
1159602
1159603
1159604
1159605
1159606
1159607
1159608
1159609
1159610
1159611
1159612
1159613
1159614
1159615
1159616
1159617
1159618
1159619
1159620
1159621
1159622
1159623
1159624
1159625
1159626
1159627
1159628
1159629
1159630
1159631
1159632
1159633
1159634
1159635
1159636
1159637
1159638
1159639
1159640
1159641
1159642
1159643
1159644
1159645
1159646
1159647
1159648
1159649
1159650
1159651
1159652
1159653
1159654
1159655
1159656
1159657
1159658
1159659
1159660
1159661
1159662
1159663
1159664
1159665
1159666
1159667
1159668
1159669
1159670
1159671
1159672
1159673
1159674
1159675
1159676
1159677
1159678
1159679
1159680
1159681
1159682
1159683
1159684
1159685
1159686
1159687
1159688
1159689
1159690
1159691
1159692
1159693
1159694
1159695
1159696
1159697
1159698
1159699
1159700
1159701
1159702
1159703
1159704
1159705
1159706
1159707
1159708
1159709
1159710
1159711
1159712
1159713
1159714
1159715
1159716
1159717
1159718
1159719
1159720
1159721
1159722
1159723
1159724
1159725
1159726
1159727
1159728
1159729
1159730
1159731
1159732
1159733
1159734
1159735
1159736
1159737
1159738
1159739
1159740
1159741
1159742
1159743
1159744
1159745
1159746
1159747
1159748
1159749
1159750
1159751
1159752
1159753
1159754
1159755
1159756
1159757
1159758
1159759
1159760
1159761
1159762
1159763
1159764
1159765
1159766
1159767
1159768
1159769
1159770
1159771
1159772
1159773
1159774
1159775
1159776
1159777
1159778
1159779
1159780
1159781
1159782
1159783
1159784
1159785
1159786
1159787
1159788
1159789
1159790
1159791
1159792
1159793
1159794
1159795
1159796
1159797
1159798
1159799
1159800
1159801
1159802
1159803
1159804
1159805
1159806
1159807
1159808
1159809
1159810
1159811
1159812
1159813
1159814
1159815
1159816
1159817
1159818
1159819
1159820
1159821
1159822
1159823
1159824
1159825
1159826
1159827
1159828
1159829
1159830
1159831
1159832
1159833
1159834
1159835
1159836
1159837
1159838
1159839
1159840
1159841
1159842
1159843
1159844
1159845
1159846
1159847
1159848
1159849
1159850
1159851
1159852
1159853
1159854
1159855
1159856
1159857
1159858
1159859
1159860
1159861
1159862
1159863
1159864
1159865
1159866
1159867
1159868
1159869
1159870
1159871
1159872
1159873
1159922
1159923
1159924
1159925
1230378
1255557
1463350
1463351
1643818
1643819
1643820
1643821
1643822
1643823
1643824
1643825
1643826
1643827
1643828
1643829
1643830
1643831
