# Supplementary material for: Choosing a Benchtop Sequencing Machine to Characterise Helicobacter pylori Genomes
Source: PLoS One. 2013 Jun 28;8(6):e67539. doi: 10.1371/journal.pone.0067539 (PMC3695873; doi:10.1371/journal.pone.0067539)
Supplement: File S1 — Compressed file containing Tables S1–S19. (ZIP) [file pone.0067539.s005.zip › TableS1-19/TableS4.txt]

Supplementary table 4. Regions of non-coverage of the 26695 genome using both Nextera and Nextera XT methodolody.
Base coordinate
1
2
3
38693
101491
128489
128490
128491
128492
128493
128494
128495
128496
128497
128498
128499
128500
128501
128502
128503
128504
128505
128506
128507
128508
128509
128510
128511
128512
128513
128514
128515
128516
128517
128518
128519
128520
128521
128522
128523
128524
128525
128526
128527
128528
128529
128530
128531
128532
128533
128534
128535
128536
128537
128538
128539
128540
128541
128542
128543
128544
128545
128546
128547
128548
128549
128550
128551
128552
128553
128554
128555
128556
128557
128558
128559
128560
128561
128562
128563
128564
128565
128566
128567
128568
128569
128570
128571
128572
128573
128574
128575
128576
128577
128578
128579
128580
128581
128582
128583
128584
128585
128586
128587
128588
128589
128590
128591
128592
128593
128594
128595
128596
128597
128598
128599
128600
128601
128602
128603
128604
128605
128606
128607
128608
128609
128610
128611
128612
128613
128614
128615
128616
128617
128618
128619
128620
128621
128622
128623
128624
128964
128965
128966
128967
128968
128969
128970
128971
128972
128973
128974
128975
128976
128977
128978
128979
128980
128981
128982
128983
128984
128985
128986
128987
128988
128989
128990
128991
128992
128993
128994
128995
128996
128997
128998
128999
129000
129001
129002
129003
129004
129005
129006
129007
129008
129009
129010
129011
129012
129013
129014
129015
129016
129017
129018
129019
129020
129021
129022
129023
129024
129025
129026
129027
129028
129029
129030
129031
129032
129033
129034
129035
129036
129037
129038
129039
129040
129041
129042
129043
129044
226131
331667
331668
331669
331670
331671
331672
331673
331674
331675
331676
331677
331678
331679
331680
331681
331682
331689
331690
331691
331692
331693
331694
331695
331696
331697
425966
425967
425968
425969
425970
425971
425972
425973
425974
425975
425976
425977
425978
425979
425980
425981
425982
425983
425984
425985
425986
425987
425988
425989
425990
425991
425992
425993
425994
425995
425996
425997
425998
425999
426000
426001
426002
426003
426004
426005
426006
426007
426008
426009
426010
426011
426012
426013
426014
426015
426016
426017
426018
426019
426020
426021
426022
426023
426024
426025
426026
426027
426028
426029
426030
426031
426032
426033
426034
426035
426036
426037
426038
426039
426040
426041
426042
426043
426044
426045
426046
426047
426048
426049
426050
426051
426052
426053
426054
426055
426056
426057
426058
426059
426060
426061
426062
426063
426064
426065
426066
426067
426068
426069
426070
426071
426072
426073
426074
426075
426076
426077
426078
426079
426080
426081
426082
426083
426084
426085
426237
426238
426239
426240
426241
426242
426243
426244
426245
426246
426247
426248
426360
426361
426362
426363
426364
426365
426366
426367
426368
426369
426370
426371
426372
426373
426374
426375
426376
426377
426378
426379
426380
426381
426382
426383
426384
426385
426386
426387
728118
815404
815419
1192590
1208266
1208267
1208268
1208269
1208270
1208271
1208272
1208273
1208274
1208275
1208276
1208277
1208278
1208279
1208280
1208281
1208385
1208386
1208387
1208388
1208389
1208390
1208391
1208392
1208393
1208394
1208395
1208396
1208397
1208398
1208399
1208400
1208401
1208402
1208403
1208404
1208405
1208406
1208407
1208408
1208409
1208410
1208411
1208412
1208413
1208414
1208415
1208416
1208417
1208418
1208419
1208420
1208421
1208422
1208423
1208424
1208425
1208426
1208427
1208428
1208429
1208430
1208431
1208432
1208433
1208434
1208435
1208436
1208437
1208438
1208439
1208440
1208441
1208442
1208443
1208444
1208445
1208446
1208447
1208448
1208449
1208450
1208451
1208452
1208453
1208454
1208455
1208456
1208457
1208458
1208459
1208460
1208461
1208462
1208463
1208464
1208466
1208467
1208468
1208469
1208470
1208471
1208472
1208473
1208474
1208475
1208476
1208477
1208478
1208479
1208480
1208481
1208482
1208483
1208484
1258320
1474617
1474618
1474619
1474620
1474621
1474622
1474623
1474624
1474625
1474626
1474627
1474628
1474629
1474630
1474631
1474632
1474633
1475693
1475694
1475695
1475696
1475697
1475698
1475699
1475700
1475701
1475702
1475703
1475704
1475705
1475706
1475707
1475708
1475709
1475710
1475711
1475712
1475713
1475714
1475715
1475716
1475717
1475718
1475719
1475720
1475721
1475722
1475723
1480616
1480617
1480618
1480619
1480620
1480621
1480622
1480623
1480624
1480625
1480626
1480627
1480628
1480629
1480630
1480631
1480632
1480633
1480634
1480635
1480858
1480859
1480860
1480861
1480862
1511389
1511390
1511391
1511392
1511393
1511394
1511395
1511396
1511397
1511398
1511399
1512439
1512440
1512441
1512442
1512443
1512444
1512445
1512446
1512447
1512448
1512449
1512450
