# Supplementary material for: Choosing a Benchtop Sequencing Machine to Characterise Helicobacter pylori Genomes
Source: PLoS One. 2013 Jun 28;8(6):e67539. doi: 10.1371/journal.pone.0067539 (PMC3695873; doi:10.1371/journal.pone.0067539)
Supplement: File S1 — Compressed file containing Tables S1–S19. (ZIP) [file pone.0067539.s005.zip › TableS1-19/TableS5.txt]

Supplementary table 5. J99 - Common Indels between Nextera and Nextera XT technology
ReferenceCoordinate	Nextera	Nextera XT
7526	GTTTTTTTTTTTTTT	GTTTTTTTTTTTTTTTTTT,GTTTTTTTTTTTTTTTTT,GTTTTTTTTTTTTTTTTTTT	GTTTTTTTTTTTTTTTTTT,GTTTTTTTTTTTTTTTTTTTT,GTTTTTTTTTTTTTTTT
20745	GTTTTTTAATCAAGTTTTTTTAAT	GTTTTTTAAT	GTTTTTTAAT
75835	GCCC	GCC	GCC
101099	GAAA	GAA	GAA
134845	TC	TCC	TCC
210845	ACTCTCTCTCTCTCTCTC	ACTCTCTCTCTCTCTCTCTC	ACTCTCTCTCTCTCTCTCTC
227682	TGG	TG	TG
245461	ATT	ATTT	ATTT
256664	GTTTTTTT	GTTTTTTTT	GTTTTTTTT,GTTTTTTTTT
289351	TGG	TGGG	TGGG
315918	AT	ATT	ATT
345586	A	AG	AG
438558	TGG	TGGG	TGGG
438587	A	AG	AG
486838	CTTTTTTT	CTTTTTT	CTTTTTT
488628	CGGG	CGGGG	CGGGG
488648	GTTTT	GTTT	GTTT
500337	GA	G	G
543362	TA	TAA	TAA
557176	AC	ACC	ACC
568587	TAAA	TAA	TAA
568604	ATT	AT	AT
590919	TAAAATCAAA	TAAAATCAAAATCAAA	TAAAATCAAAATCAAA
618160	CAA	CAAA	CAAA
705374	G	GT	GT
706116	GCCC	GCCCC	GCCCC
741427	T	TAAACCA	TAAACCA
782023	GTTTTT	GTTTT	GTTTT
784196	GAAAAA	GAAAAAA	GAAAAAA
867958	AGGGG	AGGG	AGGG
897825	GTTTTTTTT	GTTTTTTT	GTTTTTTT
905287	CAAAAAAA	CAAAAAA	CAAAAAA
915126	GTTTTTTTTTTT	GTTTTTTTTTTTT,GTTTTTTTTTTTTT	GTTTTTTTTTTTT
915702	GAA	GAAA	GAAA
974581	GAA	GA	GA
975082	CAAAA	CAAA	CAAA
1012095	C	CT	CT
1031931	GCC	GCCC	GCCC
1044761	ATT	ATTT	ATTT
1230313	GA	G	G
1255556	TGGG	TGG	TGG
1339949	C	CA	CA
1341343	CAA	CAAA	CAAA
1361932	AGGG	AGG	AGG
1456956	AGGGGGGGGGGG	AGGGGGGGGGG,AGGGGGGGGG	AGGGGGGGGGG
1509000	AT	ATT	ATT
1572219	GCCCCC	GCCCC	GCCCC
1633806	CAGGTTTTAT	CAGGTTTTATAGGTTTTAT	CAGGTTTTATAGGTTTTAT
