# Supplementary material for: Choosing a Benchtop Sequencing Machine to Characterise Helicobacter pylori Genomes
Source: PLoS One. 2013 Jun 28;8(6):e67539. doi: 10.1371/journal.pone.0067539 (PMC3695873; doi:10.1371/journal.pone.0067539)
Supplement: File S1 — Compressed file containing Tables S1–S19. (ZIP) [file pone.0067539.s005.zip › TableS1-19/TableS6.txt]

Supplementary tabke 6. Common SNPs found in J99 across both Nextera and Nextera XT technology
ReferenceCoordinate	ReferenceBase	NexteraBasecall	NexteraXTBasecall
1101	G	C	C
1113	G	C	C
3803	G	A	A
13730	C	T	T
23335	A	T	T
27561	G	T	T
32267	G	A	A
34090	C	T	T
42997	A	G	G
44523	G	A	A
47323	A	G	G
48592	C	T	T
54732	T	C	C
57269	T	C	C
62731	A	G	G
65953	A	G	G
65961	G	T	T
81401	G	A	A
86598	T	A	A
88220	T	C	C
88237	A	T	T
88289	A	T	T
88363	A	T	T
88381	A	C	C
88397	G	C	C
88412	T	C	C
88414	T	C	C
88419	G	T	T
88424	G	T	T
88431	T	A	A
88456	T	A	A
88461	T	G	G
88533	T	A	A
88595	G	T	T
88603	G	T	T
88605	G	C	C
88620	G	C	C
88627	G	T	T
88638	G	C	C
88648	A	T	T
88672	G	T	T
88701	A	T	T
88717	T	C	C
88721	T	C	C
88774	T	C	C
100852	C	T	T
104799	C	A	A
104801	C	A	A
104810	C	G	G
105247	T	C	C
106146	A	G	G
109729	A	G	G
109731	A	G	G
109925	A	G	G
109932	A	G	G
109965	A	T	T
110045	T	C	C
110064	T	C	C
110134	T	A	A
110318	T	G	G
110449	T	C	C
110539	T	C	C
110582	T	C	C
111273	T	C	C
114665	A	G	G
119090	A	G	G
119945	T	G	G
120002	T	C	C
120595	A	T	T
121002	T	C	C
121004	T	C	C
121032	T	C	C
121060	A	C	C
121188	G	A	A
121190	C	G	G
123963	A	G	G
123976	G	A	A
123980	C	T	T
124730	T	C	C
126024	G	A	A
135457	G	A	A
144276	A	G	G
144607	A	T	T
144614	A	G	G
147492	G	A	A
148919	G	A	A
162002	A	G	G
162738	T	C	C
166726	A	C	C
170700	G	T	T
186109	A	G	G
186556	T	C	C
186576	T	C	C
194759	G	C	C
203893	A	G	G
203982	T	G	G
204037	T	G	G
204063	C	A	A
204175	A	G	G
218780	A	G	G
219235	A	G	G
219425	A	T	T
219479	C	T	T
219939	C	G	G
226343	C	T	T
235084	A	G	G
235120	A	G	G
235262	A	G	G
235284	T	C	C
235294	G	T	T
235296	G	C	C
235338	T	C	C
235354	G	C	C
236076	G	A	A
236910	T	C	C
236942	T	C	C
245352	G	T	T
245410	G	T	T
246130	G	T	T
252155	T	C	C
252752	A	G	G
253479	G	A	A
253884	C	T	T
259194	A	G	G
259263	C	T	T
262300	C	T	T
276147	C	T	T
281775	C	T	T
283440	T	C	C
283443	A	C	C
283494	C	T	T
285064	A	G	G
291393	A	G	G
297595	A	G	G
299482	C	G	G
300623	T	A	A
307729	G	A	A
307753	G	A	A
308890	A	C	C
315862	G	T	T
315868	C	G	G
315870	A	G	G
325898	A	T	T
329332	C	T	T
336284	C	T	T
344968	C	T	T
346507	A	G	G
357677	G	T	T
361930	T	C	C
367537	A	G	G
403754	T	C	C
406148	G	A	A
406280	A	T	T
406347	C	T	T
408768	T	A	A
408777	A	G	G
408779	T	G	G
412492	G	T	T
412714	T	A	A
414844	A	G	G
414862	A	G	G
414864	A	G	G
416575	A	G	G
420104	A	T	T
423637	A	G	G
424640	A	G	G
424667	A	G	G
424672	A	G	G
424674	A	G	G
424730	A	G	G
424745	A	G	G
424749	A	G	G
424822	A	G	G
424824	C	T	T
425491	T	C	C
425493	T	C	C
425620	T	C	C
425635	T	A	A
425971	G	A	A
426079	G	T	T
444673	G	A	A
455184	G	A	A
456333	C	T	T
470903	G	A	A
477412	A	C	C
477413	A	G	G
477446	A	G	G
477461	G	A	A
477470	T	C	C
477494	T	C	C
477632	G	T	T
477695	A	G	G
477701	C	G	G
477827	T	C	C
479077	G	A	A
487059	A	G	G
488648	GTTTT	GTTT	GTTT
489845	G	A	A
495275	A	G	G
499626	A	G	G
520408	G	C	C
520717	T	C	C
520718	T	C	C
530406	A	G	G
530413	C	T	T
536849	T	A	A
546605	G	A	A
550668	C	T	T
552380	A	G	G
557143	T	A	A
558494	C	T	T
558879	G	C	C
559957	T	C	C
559968	G	A	A
563526	G	A	A
567023	G	A	A
567334	G	A	A
567911	C	G	G
567987	C	G	G
568574	A	G	G
568597	G	C	C
568614	A	G	G
568677	G	C	C
570434	T	G	G
577066	T	C	C
585137	A	T	T
591365	G	A	A
593591	C	T	T
607064	A	G	G
614241	C	T	T
615945	A	G	G
625689	G	A	A
628017	T	C	C
632672	T	C	C
634533	A	G	G
639750	A	T	T
639784	A	G	G
639816	A	G	G
640473	A	G	G
645375	A	G	G
648495	C	T	T
654378	G	A	A
654386	G	A	A
656429	A	G	G
656522	G	A	A
657809	T	C	C
659948	A	G	G
663425	C	T	T
663492	C	T	T
664976	C	T	T
666783	C	T	T
666808	C	G	G
666841	A	G	G
666858	T	A	A
677246	A	G	G
682442	T	C	C
682546	T	C	C
705454	T	C	C
706146	G	T	T
706184	T	A	A
706191	G	A	A
706192	G	A	A
715378	G	A	A
715561	G	A	A
726279	C	A	A
727447	G	A	A
738959	A	G	G
740699	T	A	A
740776	G	C	C
740778	T	C	C
740811	T	C	C
740828	T	C	C
740872	T	C	C
741923	T	C	C
742635	C	T	T
760142	T	A	A
765498	G	A	A
767891	C	T	T
767909	A	G	G
767930	G	A	A
768074	T	A	A
768097	G	A	A
771422	A	G	G
775691	A	G	G
779560	C	T	T
788336	T	C	C
804448	G	A	A
804471	C	A	A
810776	A	G	G
810779	A	G	G
810903	A	T	T
811582	T	C	C
818077	T	C	C
818419	C	T	T
818421	C	A	A
818428	A	C	C
818453	T	C	C
818461	T	C	C
818464	T	C	C
818467	A	T	T
818473	A	C	C
818485	T	C	C
818499	G	C	C
818516	T	A	A
818534	G	T	T
818539	G	C	C
818546	T	A	A
818596	G	C	C
818599	G	T	T
818621	T	A	A
830177	A	C	C
830205	G	T	T
839697	A	G	G
847058	A	G	G
847061	A	G	G
847476	A	T	T
847479	G	A	A
847497	C	A	A
847522	A	T	T
847531	A	T	T
847539	G	T	T
847640	G	C	C
847650	G	A	A
847661	G	A	A
847673	C	A	A
847781	T	C	C,A
847834	A	C	C
860500	T	C	C,A
862807	A	G	G
866996	G	T	T
868007	T	G	G
876637	T	C	C
876706	G	A	A
889327	T	C	C
893191	G	A	A
899563	G	A	A
900289	T	C	C
906551	G	C	C
906675	T	A	A
915783	C	A	A
915862	A	C	C
915883	T	C	C
916593	A	G	G
922535	T	C	C
930790	T	C	C
930829	T	C	C
934035	A	G	G
954620	C	T	T
954696	C	G	G
954704	A	T	T
959718	A	G	G
972995	C	G	G
973529	A	C	C
974559	A	G	G
989730	T	C	C
991182	G	C	C
991294	A	G	G
991305	G	A	A
991331	G	T	T
991337	G	A	A
991345	G	A	A
991346	G	A	A
996343	T	C	C
999731	G	C	C
1010017	A	C	C
1010020	T	A	A
1026728	G	A	A
1027484	A	G	G
1029128	C	T	T
1031913	T	A	A
1039671	G	A	A
1040833	A	G	G
1045087	C	T	T
1047372	C	T	T
1047703	C	T	T
1066046	C	G	G
1066117	A	G	G
1080660	C	T	T
1080706	G	T	T
1080729	C	T	T
1080743	T	C	C
1080782	A	G	G
1080913	A	G	G
1080947	C	G	G
1080985	G	C	C
1081066	T	G	G
1089593	G	A	A
1091364	A	G	G
1091389	A	G	G
1091392	T	G	G
1091406	C	G	G
1099574	G	C	C,A
1101632	T	A	A
1101638	C	T	T
1101651	T	A	A
1101655	C	A	A
1101678	G	T	T
1101681	C	A	A
1112503	T	C	C
1112509	A	G	G
1112512	T	A	A
1112662	A	G	G
1113042	G	A	A
1121252	A	C	C
1124343	G	A	A
1135287	G	A	A
1140312	C	A	A
1140323	T	A	A
1140611	T	C	C
1158461	T	C	C
1158663	A	G	G
1158816	G	T	T
1159121	A	G	G
1163107	T	C	C
1170287	A	C	C
1170289	A	T	T
1177592	C	A	A
1197833	G	C	C
1201144	C	T	T
1201151	C	T	T
1201154	T	C	C
1201940	C	T	T
1201997	T	C	C
1202035	A	C	C
1202118	C	T	T
1202125	T	C	C
1202202	G	A	A
1202208	C	T	T
1202226	T	C	C
1202231	A	C	C
1202236	C	G	G
1202241	T	C	C
1202259	T	C	C
1202274	C	T	T,A
1202318	C	G	G
1202322	C	T	T
1202355	T	C	C
1202358	T	G	G
1202361	C	T	T
1202373	G	A	A
1202385	C	T	T
1202389	T	C	C
1202656	G	A	A
1202658	G	A	A
1202664	A	G	G
1213714	T	G	G
1213721	T	G	G
1228486	G	A	A
1230322	T	A	A
1230335	G	A	A
1230370	C	T	T
1230382	C	T	T
1230464	G	A	A
1230469	G	T	T
1230537	G	T,C	T
1231544	C	T	T
1232373	G	C	C
1232615	T	C	C
1234099	A	G	G
1237120	G	A	A
1250917	A	G	G
1251251	C	T	T
1251265	T	C	C
1253697	A	G	G
1257148	A	G	G
1257203	A	G	G
1257881	G	T	T
1259288	T	C	C
1260002	G	T	T
1260060	G	C	C
1260159	A	C	C
1260193	G	C	C
1263795	T	C	C
1267119	G	T	T
1268538	T	C	C
1270255	C	T	T
1290710	G	T	T
1290741	G	A	A
1296886	G	A	A
1298941	C	T	T
1299098	T	A	A
1299104	A	G	G
1299135	T	G	G
1299144	A	G,T	G
1299148	C	G	G
1299157	G	T	T
1311427	A	G	G
1332808	A	C	C
1336350	A	G	G
1340079	C	A	A
1340118	A	T	T
1340234	T	G	G
1341524	C	T	T
1350148	G	A	A
1351980	A	G	G
1351985	C	T	T
1352621	G	C	C
1353461	T	C	C
1353739	G	A	A
1353744	T	C	C
1353755	A	T	T
1353761	A	C	C
1353762	A	G	G
1353778	G	A	A
1354450	A	C	C
1360850	T	C	C
1364483	T	A	A
1364494	G	A	A
1364503	G	A	A
1364513	T	A	A
1386680	A	T	T
1410549	T	G	G
1411866	G	T	T
1436220	T	C	C
1438453	G	A	A
1452305	C	T	T
1467843	A	G	G
1468085	A	C	C
1471366	C	A	A
1488122	G	T	T
1491652	A	G	G
1491701	A	G	G
1491758	A	T	T
1491848	C	G	G
1492191	G	C	C
1492839	C	T	T
1518912	C	A	A
1525928	C	G	G
1537324	T	C	C
1537877	A	G	G
1538050	A	G	G
1538283	G	A	A
1538774	A	G	G
1544567	A	G	G
1544569	G	T	T
1544618	T	G	G
1544623	C	T	T
1544654	G	C	C
1544657	T	C	C
1544664	C	T	T
1544676	A	T	T
1544720	G	A	A
1544792	A	G	G
1544795	C	G	G
1548931	A	G	G
1552385	T	C	C
1573615	A	C	C
1593228	C	A	A
1605839	A	G	G
1605983	C	G	G
1609408	C	G	G
1609495	C	G	G
1609681	C	G	G
1609739	C	G	G
1609743	C	T	T
1609759	C	A	A
1609773	C	T	T
1609811	C	G	G
1609898	G	T	T
1610366	G	T	T
1610395	T	C	C
1610426	A	T	T
1610543	G	C	C
1610570	G	C	C
1610608	G	C	C
1629895	G	A	A
1636552	C	T	T
