# Supplementary material for: Choosing a Benchtop Sequencing Machine to Characterise Helicobacter pylori Genomes
Source: PLoS One. 2013 Jun 28;8(6):e67539. doi: 10.1371/journal.pone.0067539 (PMC3695873; doi:10.1371/journal.pone.0067539)
Supplement: File S1 — Compressed file containing Tables S1–S19. (ZIP) [file pone.0067539.s005.zip › TableS1-19/TableS7.txt]

Supplementary table 7. 26695 - Common Indels between Nextera and Nextera XT technology
ReferenceCoordinate ReferenceConsensus	Nextera	NexteraXT
38692	tccc	tcc	tcc
39759	taaa	tAaaa	tAaaa
101490	caaaaaaaa	caaaaaaa	caaaaaaa
141482	gtttttttt	gTtttttttt	gTtttttttt,gTTtttttttt
154476	gcc	gCcc	gCcc
159581	a	aG	aG
173256	g	gC	gC
208167	a	aG	aG
214474	actctctctctctctctctctctc	aCTctctctctctctctctctctctc	actctctctctctctctctctc
226130	tgggggggggggg	tgggggggggg,tggggggggggg	tgggggggggg
263285	ac	aCc	aCc
342187	gc	g	g
463966	ta	t	t
474217	ag	aGg	aGg
475466	g	gC	gC
475643	gcc	gCcc	gCcc
579890	ag	aGg	aGg
593943	ta	t	t
626214	caa	cAaa	cAaa
650894	cggg	cgg	cgg
674219	caa	ca	ca
674288	gaa	gAaa	gAaa
683741	accc	aCccc	aCccc
728117	att	at	at
739958	agggg	aGgggg	aGgggg
745388	ca	cAa	cAa
745427	ctt	cTtt	cTtt
773421	aag	aAGag	aAGag
774422	actctctctctctctctc	actctctctctctctc	actctctctctctctc
787707	tcc	tCcc	tCcc
808800	a	aG	aG
815403	gcc	gc	gc
815418	tcc	tc	tc
838352	gcc	gCcc	gCcc
861040	agg	aGgg	aGgg
915893	a	aAG	aAG
993906	accc	aCccc	aCccc
1026924	a	aG	aG
1027026	cg	c	c
1049704	tgg	tg	tg
1057530	gt	gTt	gTt
1057598	at	aTt	aTt
1077873	a	aT	aT
1081558	cgg	cg	cg
1192589	tgg	tg	tg
1207114	cgg	cGgg	cGgg
1207607	ac	aCc	aCc
1256325	attt	aTttt	aTttt
1256380	att	at	at
1258319	tcc	tc	tc
1259150	a	aG	aG
1291617	ag	aGg	aGg
1413739	gt	g	g
