# Supplementary material for: Choosing a Benchtop Sequencing Machine to Characterise Helicobacter pylori Genomes
Source: PLoS One. 2013 Jun 28;8(6):e67539. doi: 10.1371/journal.pone.0067539 (PMC3695873; doi:10.1371/journal.pone.0067539)
Supplement: File S1 — Compressed file containing Tables S1–S19. (ZIP) [file pone.0067539.s005.zip › TableS1-19/TableS9.txt]

Supplementary table 9. SAM format resolution of ambiguous bases published in the 26695 genome sequence.
GenomeID	ReferenceCoordinate		ReferenceBases	ConsensusBase	QualityScore		SAMFormatInfo	SAMFormatInfo	SAMFormatInfo
gi|6626253|gb|AE000511.1|	132261	.	N	T	222	.	DP=30;VDB=0.0216;AF1=1;AC1=2;DP4=0,0,17,13;MQ=60;FQ=-117	GT:PL:GQ	1/1:255,90,0:99
gi|6626253|gb|AE000511.1|	132267	.	N	A	222	.	DP=31;VDB=0.0237;AF1=1;AC1=2;DP4=0,0,17,14;MQ=60;FQ=-120	GT:PL:GQ	1/1:255,93,0:99
gi|6626253|gb|AE000511.1|	132283	.	N	T	222	.	DP=37;VDB=0.0269;AF1=1;AC1=2;DP4=0,0,19,18;MQ=59;FQ=-138	GT:PL:GQ	1/1:255,111,0:99
gi|6626253|gb|AE000511.1|	132290	.	N	T	222	.	DP=36;VDB=0.0264;AF1=1;AC1=2;DP4=0,0,17,19;MQ=59;FQ=-135	GT:PL:GQ	1/1:255,108,0:99
gi|6626253|gb|AE000511.1|	394519	.	N	A	222	.	DP=28;VDB=0.0267;AF1=1;AC1=2;DP4=0,0,7,21;MQ=60;FQ=-111	GT:PL:GQ	1/1:255,84,0:99
gi|6626253|gb|AE000511.1|	394520	.	N	A	222	.	DP=27;VDB=0.0262;AF1=1;AC1=2;DP4=0,0,7,20;MQ=60;FQ=-108	GT:PL:GQ	1/1:255,81,0:99
gi|6626253|gb|AE000511.1|	458644	.	N	T	222	.	DP=32;VDB=0.0193;AF1=1;AC1=2;DP4=0,0,18,13;MQ=60;FQ=-120	GT:PL:GQ	1/1:255,93,0:99
gi|6626253|gb|AE000511.1|	526507	.	N	T	222	.	DP=36;VDB=0.0267;AF1=1;AC1=2;DP4=0,0,23,13;MQ=60;FQ=-135	GT:PL:GQ	1/1:255,108,0:99
gi|6626253|gb|AE000511.1|	557269	.	N	T	222	.	DP=36;VDB=0.0283;AF1=1;AC1=2;DP4=0,0,16,20;MQ=56;FQ=-135	GT:PL:GQ	1/1:255,108,0:99
gi|6626253|gb|AE000511.1|	573114	.	N	G	222	.	DP=33;VDB=0.0216;AF1=1;AC1=2;DP4=0,0,21,12;MQ=60;FQ=-126	GT:PL:GQ	1/1:255,99,0:99
gi|6626253|gb|AE000511.1|	573116	.	N	C	222	.	DP=33;VDB=0.0216;AF1=1;AC1=2;DP4=0,0,21,12;MQ=60;FQ=-126	GT:PL:GQ	1/1:255,99,0:99
gi|6626253|gb|AE000511.1|	574359	.	N	T	222	.	DP=46;VDB=0.0264;AF1=1;AC1=2;DP4=0,0,31,15;MQ=60;FQ=-165	GT:PL:GQ	1/1:255,138,0:99
gi|6626253|gb|AE000511.1|	579670	.	N	T	222	.	DP=40;VDB=0.0169;AF1=1;AC1=2;DP4=0,0,20,19;MQ=60;FQ=-144	GT:PL:GQ	1/1:255,117,0:99
gi|6626253|gb|AE000511.1|	589778	.	N	G	222	.	DP=39;VDB=0.0231;AF1=1;AC1=2;DP4=0,0,22,17;MQ=59;FQ=-144	GT:PL:GQ	1/1:255,117,0:99
gi|6626253|gb|AE000511.1|	597135	.	N	T	222	.	DP=54;VDB=0.0261;AF1=1;AC1=2;DP4=0,0,31,23;MQ=59;FQ=-190	GT:PL:GQ	1/1:255,163,0:99
gi|6626253|gb|AE000511.1|	629979	.	N	G	222	.	DP=27;VDB=0.0264;AF1=1;AC1=2;DP4=0,0,15,12;MQ=60;FQ=-108	GT:PL:GQ	1/1:255,81,0:99
gi|6626253|gb|AE000511.1|	997932	.	N	G	217	.	DP=10;VDB=0.0251;AF1=1;AC1=2;DP4=0,0,7,3;MQ=60;FQ=-57	GT:PL:GQ	1/1:250,30,0:57
gi|6626253|gb|AE000511.1|	1001087	.	N	T	222	.	DP=56;VDB=0.0078;AF1=1;AC1=2;DP4=0,0,32,23;MQ=59;FQ=-193	GT:PL:GQ	1/1:255,166,0:99
gi|6626253|gb|AE000511.1|	1001151	.	N	G	222	.	DP=53;VDB=0.0227;AF1=1;AC1=2;DP4=0,0,27,25;MQ=59;FQ=-184	GT:PL:GQ	1/1:255,157,0:99
gi|6626253|gb|AE000511.1|	1001215	.	N	G	222	.	DP=44;VDB=0.0205;AF1=1;AC1=2;DP4=0,0,18,26;MQ=60;FQ=-159	GT:PL:GQ	1/1:255,132,0:99
gi|6626253|gb|AE000511.1|	1027030	.	N	A	222	.	DP=38;VDB=0.0253;AF1=1;AC1=2;DP4=0,0,17,19;MQ=57;FQ=-135	GT:PL:GQ	1/1:255,108,0:99
gi|6626253|gb|AE000511.1|	1207862	.	N	T	222	.	DP=94;VDB=0.0245;AF1=1;AC1=2;DP4=0,0,38,55;MQ=53;FQ=-282	GT:PL:GQ	1/1:255,255,0:99
gi|6626253|gb|AE000511.1|	1259151	.	N	G	79.3	.	DP=87;VDB=0.0302;AF1=1;AC1=2;DP4=0,0,5,0;MQ=60;FQ=-42	GT:PL:GQ	1/1:112,15,0:27
gi|6626253|gb|AE000511.1|	1511033	.	N	A	112	.	DP=16;VDB=0.0267;AF1=1;AC1=2;DP4=0,0,0,16;MQ=29;FQ=-75	GT:PL:GQ	1/1:145,48,0:93
gi|6626253|gb|AE000511.1|	1511903	.	N	C	222	.	DP=98;VDB=0.0253;AF1=1;AC1=2;DP4=0,0,59,38;MQ=55;FQ=-282	GT:PL:GQ	1/1:255,255,0:99
gi|6626253|gb|AE000511.1|	1563753	.	N	A	222	.	DP=41;VDB=0.0259;AF1=1;AC1=2;DP4=0,0,21,15;MQ=59;FQ=-135	GT:PL:GQ	1/1:255,108,0:99
gi|6626253|gb|AE000511.1|	1642725	.	N	G	222	.	DP=29;VDB=0.0264;AF1=1;AC1=2;DP4=0,0,19,10;MQ=58;FQ=-114	GT:PL:GQ	1/1:255,87,0:99
